# Supplementary material for: Correlation of expression profiles between microRNAs and mRNA targets using NCI-60 data
Source: BMC Genomics. 2009 May 12;10:218. doi: 10.1186/1471-2164-10-218 (PMC2686738; doi:10.1186/1471-2164-10-218)
Supplement: Additional file 1 — Significantly correlated microarray probe pairs. Significantly correlated microarray probe pairs, predicted by TargetScan 4.1. Pearson correlation coefficients, p-values and Benjamini and Hochberg adjusted p-values are listed. [file 1471-2164-10-218-S1.xls]

## Sheet: sheet1
miRNA_Probe	Affymetrix_HG_U133A_ID	TS4.1_miRNA_Family	TS4.1_Target_Gene	Corr_Coefficient	p_value	BH_adjusted_p_value
hsa-let-7f-2-prec2	215873_x_at	let-7/98	ABCC10	-0.41644	0.0010355	0.0487493
hsa-let-7b-prec	204497_at	let-7/98	ADCY9	0.462706	0.000224381	0.0187212
hsa-mir-098-prec-X	204497_at	let-7/98	ADCY9	-0.524908	1.97242e-05	0.00361282
hsa-let-7a-1-prec	205865_at	let-7/98	ARID3A	-0.723345	9.73035e-11	4.50577e-07
hsa-let-7a-2-precNo2	205865_at	let-7/98	ARID3A	-0.419217	0.000950352	0.0463398
hsa-let-7a-3-prec	205865_at	let-7/98	ARID3A	-0.702604	5.55781e-10	1.88313e-06
hsa-let-7c-prec	205865_at	let-7/98	ARID3A	-0.645566	3.38169e-08	4.01908e-05
hsa-let-7d-prec	205865_at	let-7/98	ARID3A	-0.627953	1.01703e-07	8.83031e-05
hsa-let-7f-1-precNo2	205865_at	let-7/98	ARID3A	-0.48846	8.67627e-05	0.00989573
hsa-let-7f-2-prec2	205865_at	let-7/98	ARID3A	-0.716063	1.82568e-10	8.18133e-07
hsa-let-7g-precNo1	205865_at	let-7/98	ARID3A	-0.542583	9.02465e-06	0.00213272
hsa-let-7c-prec	218964_at	let-7/98	ARID3B	-0.435325	0.000569311	0.0335545
hsa-let-7a-1-prec	203232_s_at	let-7/98	ATXN1	0.428096	0.000718749	0.0387784
hsa-let-7c-prec	203232_s_at	let-7/98	ATXN1	0.451876	0.00032734	0.0238639
hsa-let-7f-2-prec2	217657_at	let-7/98	BCAP29	-0.4861	9.49567e-05	0.010553
hsa-let-7c-prec	203795_s_at	let-7/98	BCL7A	-0.428482	0.000709941	0.03845
hsa-let-7b-prec	220272_at	let-7/98	BNC2	0.431672	0.000640881	0.0359865
hsa-let-7a-2-precNo2	201235_s_at	let-7/98	BTG2	-0.687963	1.74346e-09	4.56981e-06
hsa-let-7a-2-precNo2	201236_s_at	let-7/98	BTG2	-0.64339	3.8892e-08	4.42856e-05
hsa-let-7c-prec	218314_s_at	let-7/98	C11orf57	-0.447963	0.000374048	0.025775
hsa-let-7d-prec	218314_s_at	let-7/98	C11orf57	-0.423214	0.000838851	0.0429282
hsa-let-7d-v2-precNo2	218314_s_at	let-7/98	C11orf57	-0.491913	7.59396e-05	0.00902434
hsa-mir-098-prec-X	221935_s_at	let-7/98	C3orf64	-0.41599	0.00104991	0.0493079
hsa-let-7c-prec	221786_at	let-7/98	C6orf120	-0.436058	0.000555866	0.0329017
hsa-let-7d-prec	221786_at	let-7/98	C6orf120	-0.45998	0.000247045	0.0198607
hsa-let-7f-2-prec2	221786_at	let-7/98	C6orf120	-0.481867	0.000111458	0.0117747
hsa-let-7b-prec	201615_x_at	let-7/98	CALD1	0.432887	0.000616221	0.0351477
hsa-let-7a-1-prec	211984_at	let-7/98	CALM1	0.473299	0.000153186	0.014516
hsa-let-7a-1-prec	211985_s_at	let-7/98	CALM1	0.41726	0.00100968	0.0480577
hsa-let-7a-1-prec	208056_s_at	let-7/98	CBFA2T3	-0.476703	0.00013514	0.0134481
hsa-let-7c-prec	208056_s_at	let-7/98	CBFA2T3	-0.467896	0.000186398	0.0166673
hsa-let-7d-prec	208056_s_at	let-7/98	CBFA2T3	-0.465117	0.000205933	0.0177559
hsa-let-7f-2-prec2	208056_s_at	let-7/98	CBFA2T3	-0.420753	0.000906016	0.0449969
hsa-let-7a-1-prec	200952_s_at	let-7/98	CCND2	-0.461121	0.000237319	0.019393
hsa-let-7a-2-precNo2	200952_s_at	let-7/98	CCND2	-0.813112	5.16899e-15	2.39357e-10
hsa-let-7a-2-precNo2	200951_s_at	let-7/98	CCND2	-0.760198	2.88573e-12	2.35814e-08
hsa-let-7a-2-precNo2	200953_s_at	let-7/98	CCND2	-0.555492	4.9546e-06	0.00140181
hsa-let-7f-2-prec2	200952_s_at	let-7/98	CCND2	-0.430772	0.000659728	0.0367477
hsa-let-7a-1-prec	204696_s_at	let-7/98	CDC25A	-0.567186	2.81536e-06	0.00095392
hsa-let-7f-2-prec2	204696_s_at	let-7/98	CDC25A	-0.416642	0.00102908	0.0486605
hsa-let-7a-1-prec	218829_s_at	let-7/98	CHD7	-0.490617	7.98477e-05	0.00936855
hsa-let-7a-3-prec	218829_s_at	let-7/98	CHD7	-0.455224	0.000291655	0.0220615
hsa-let-7c-prec	218829_s_at	let-7/98	CHD7	-0.501789	5.14652e-05	0.00704384
hsa-let-7d-prec	218829_s_at	let-7/98	CHD7	-0.44404	0.000426876	0.0279195
hsa-let-7e-prec	218829_s_at	let-7/98	CHD7	-0.431818	0.00063788	0.0359261
hsa-let-7a-1-prec	203654_s_at	let-7/98	COIL	-0.433159	0.000610831	0.0349633
hsa-let-7b-prec	211980_at	let-7/98	COL4A1	0.440731	0.000476635	0.0301657
hsa-let-7b-prec	211981_at	let-7/98	COL4A1	0.438607	0.000511267	0.0314022
hsa-let-7b-prec	211964_at	let-7/98	COL4A2	0.468238	0.000184118	0.016555
hsa-let-7b-prec	211966_at	let-7/98	COL4A2	0.455224	0.000291654	0.0220615
hsa-let-7a-1-prec	214583_at	let-7/98	DDI2	-0.462532	0.000225768	0.0187669
hsa-let-7f-2-prec2	214583_at	let-7/98	DDI2	-0.502056	5.09193e-05	0.0070256
hsa-let-7g-precNo1	214583_at	let-7/98	DDI2	-0.416467	0.00103463	0.0487383
hsa-let-7a-1-prec	202577_s_at	let-7/98	DDX19A	-0.434326	0.000588133	0.0341996
hsa-let-7a-1-prec	202578_s_at	let-7/98	DDX19A	-0.427264	0.000738038	0.0394944
hsa-let-7a-2-precNo2	202577_s_at	let-7/98	DDX19A	-0.442297	0.000452459	0.0290861
hsa-let-7a-3-prec	202577_s_at	let-7/98	DDX19A	-0.429649	0.000683946	0.0375072
hsa-let-7a-3-prec	202578_s_at	let-7/98	DDX19A	-0.428747	0.000703963	0.0382332
hsa-let-7b-prec	214247_s_at	let-7/98	DKK3	0.416654	0.0010287	0.0486605
hsa-let-7c-prec	214247_s_at	let-7/98	DKK3	0.43942	0.000497745	0.0308416
hsa-let-7e-prec	214247_s_at	let-7/98	DKK3	0.420351	0.000917415	0.0453067
hsa-let-7a-1-prec	212254_s_at	let-7/98	DST	0.519969	2.43524e-05	0.00418172
hsa-let-7a-1-prec	215016_x_at	let-7/98	DST	0.47108	0.000166108	0.0153548
hsa-let-7a-1-prec	212253_x_at	let-7/98	DST	0.460889	0.000239266	0.0194742
hsa-let-7b-prec	212253_x_at	let-7/98	DST	0.491571	7.69554e-05	0.00910723
hsa-let-7b-prec	212254_s_at	let-7/98	DST	0.43211	0.0006319	0.0357327
hsa-let-7b-prec	215016_x_at	let-7/98	DST	0.418733	0.000964717	0.0467676
hsa-let-7c-prec	212254_s_at	let-7/98	DST	0.502766	4.94898e-05	0.00686674
hsa-let-7c-prec	212253_x_at	let-7/98	DST	0.453343	0.000311238	0.0231089
hsa-let-7c-prec	215016_x_at	let-7/98	DST	0.451983	0.000326139	0.0238395
hsa-let-7d-prec	212254_s_at	let-7/98	DST	0.447866	0.00037527	0.0258017
hsa-let-7a-2-precNo2	220926_s_at	let-7/98	EDEM3	-0.426579	0.000754284	0.0399027
hsa-let-7f-2-prec2	219629_at	let-7/98	FAM118A	-0.489286	8.40539e-05	0.00973057
hsa-let-7a-1-prec	220032_at	let-7/98	FLJ21986	-0.57633	1.78203e-06	0.000703362
hsa-let-7a-3-prec	220032_at	let-7/98	FLJ21986	-0.465907	0.000200202	0.0174697
hsa-let-7c-prec	220032_at	let-7/98	FLJ21986	-0.472912	0.00015537	0.0146756
hsa-let-7d-prec	220032_at	let-7/98	FLJ21986	-0.478365	0.00012706	0.0128805
hsa-let-7f-2-prec2	220032_at	let-7/98	FLJ21986	-0.607104	3.43702e-07	0.000217985
hsa-let-7g-precNo1	220032_at	let-7/98	FLJ21986	-0.475177	0.000142973	0.0139576
hsa-mir-098-prec-X	212959_s_at	let-7/98	GNPTAB	-0.505035	4.51693e-05	0.00648231
hsa-let-7a-1-prec	212965_at	let-7/98	HIC2	-0.647945	2.89851e-08	3.62755e-05
hsa-let-7a-1-prec	212966_at	let-7/98	HIC2	-0.597713	5.78387e-07	0.000325299
hsa-let-7a-1-prec	216911_s_at	let-7/98	HIC2	-0.567522	2.76904e-06	0.000945808
hsa-let-7a-1-prec	212964_at	let-7/98	HIC2	-0.548249	6.95768e-06	0.00179657
hsa-let-7a-3-prec	212966_at	let-7/98	HIC2	-0.488495	8.66464e-05	0.00989058
hsa-let-7a-3-prec	212965_at	let-7/98	HIC2	-0.471125	0.000165832	0.0153548
hsa-let-7a-3-prec	212964_at	let-7/98	HIC2	-0.45011	0.000347713	0.0247192
hsa-let-7a-3-prec	216911_s_at	let-7/98	HIC2	-0.430489	0.000665753	0.0369657
hsa-let-7c-prec	212966_at	let-7/98	HIC2	-0.523279	2.11522e-05	0.00377207
hsa-let-7c-prec	212965_at	let-7/98	HIC2	-0.485914	9.56315e-05	0.0105876
hsa-let-7c-prec	212964_at	let-7/98	HIC2	-0.463875	0.000215255	0.0183005
hsa-let-7c-prec	216911_s_at	let-7/98	HIC2	-0.45529	0.000290986	0.0220615
hsa-let-7d-prec	212966_at	let-7/98	HIC2	-0.505744	4.3892e-05	0.00633674
hsa-let-7d-prec	212965_at	let-7/98	HIC2	-0.485697	9.64258e-05	0.0106651
hsa-let-7d-prec	216911_s_at	let-7/98	HIC2	-0.439449	0.000497274	0.0308416
hsa-let-7f-1-precNo2	212965_at	let-7/98	HIC2	-0.415745	0.00105786	0.0495013
hsa-let-7f-2-prec2	212965_at	let-7/98	HIC2	-0.708055	3.56742e-10	1.37662e-06
hsa-let-7f-2-prec2	212966_at	let-7/98	HIC2	-0.62252	1.40892e-07	0.000112486
hsa-let-7f-2-prec2	216911_s_at	let-7/98	HIC2	-0.606514	3.55293e-07	0.000220343
hsa-let-7f-2-prec2	212964_at	let-7/98	HIC2	-0.51655	2.81239e-05	0.00463458
hsa-let-7g-precNo1	212965_at	let-7/98	HIC2	-0.514012	3.1266e-05	0.00505639
hsa-let-7g-precNo1	212966_at	let-7/98	HIC2	-0.457637	0.000268177	0.020965
hsa-let-7g-precNo1	216911_s_at	let-7/98	HIC2	-0.448019	0.000373337	0.0257388
hsa-let-7a-1-prec	216493_s_at	let-7/98	IGF2BP3	-0.572617	2.14927e-06	0.00079408
hsa-let-7a-3-prec	216493_s_at	let-7/98	IGF2BP3	-0.472956	0.000155118	0.0146691
hsa-let-7c-prec	216493_s_at	let-7/98	IGF2BP3	-0.519376	2.49715e-05	0.00425124
hsa-let-7d-prec	216493_s_at	let-7/98	IGF2BP3	-0.508888	3.862e-05	0.00582525
hsa-let-7f-2-prec2	216493_s_at	let-7/98	IGF2BP3	-0.552704	5.65178e-06	0.00153949
hsa-let-7a-2-precNo2	207844_at	let-7/98	IL13	-0.607943	3.2781e-07	0.000211809
hsa-let-7a-1-prec	209297_at	let-7/98	ITSN1	0.465038	0.000206516	0.0177641
hsa-let-7b-prec	209297_at	let-7/98	ITSN1	0.466342	0.000197105	0.0172973
hsa-let-7b-prec	35776_at	let-7/98	ITSN1	0.420968	0.000899942	0.0448645
hsa-let-7e-prec	209297_at	let-7/98	ITSN1	0.448103	0.000372273	0.0256782
hsa-let-7a-1-prec	203086_at	let-7/98	KIF2A	-0.498064	5.96822e-05	0.00775909
hsa-let-7c-prec	203086_at	let-7/98	KIF2A	-0.488564	8.64166e-05	0.00987245
hsa-let-7d-prec	203086_at	let-7/98	KIF2A	-0.46682	0.000193755	0.0170896
hsa-let-7f-2-prec2	203086_at	let-7/98	KIF2A	-0.454967	0.000294265	0.0222289
hsa-let-7d-prec	219823_at	let-7/98	LIN28	-0.42941	0.000689197	0.0376791
hsa-mir-098-prec-X	221849_s_at	let-7/98	LOC90379	0.427888	0.000723534	0.0389584
hsa-let-7a-2-precNo2	204458_at	let-7/98	LYPLA3	-0.415876	0.0010536	0.0494309
hsa-let-7a-2-precNo2	206571_s_at	let-7/98	MAP4K4	0.462982	0.000222194	0.0186283
hsa-let-7a-2-precNo2	203004_s_at	let-7/98	MEF2D	-0.470846	0.000167525	0.0154429
hsa-let-7e-prec	205113_at	let-7/98	NEFM	0.468543	0.000182097	0.0164376
hsa-let-7g-precNo1	218318_s_at	let-7/98	NLK	-0.433442	0.000605254	0.0347874
hsa-let-7e-prec	205729_at	let-7/98	OSMR	0.433371	0.000606654	0.0348391
hsa-let-7iNo1	205729_at	let-7/98	OSMR	0.434847	0.000578248	0.0339021
hsa-let-7a-2-precNo2	205096_at	let-7/98	POM121	-0.424152	0.000814448	0.0420603
hsa-let-7a-1-prec	202429_s_at	let-7/98	PPP3CA	0.461411	0.000234902	0.0192623
hsa-let-7a-1-prec	202457_s_at	let-7/98	PPP3CA	0.45783	0.000266383	0.0208483
hsa-let-7a-3-prec	202429_s_at	let-7/98	PPP3CA	0.489109	8.46255e-05	0.00975452
hsa-let-7a-3-prec	202457_s_at	let-7/98	PPP3CA	0.442311	0.000452254	0.0290861
hsa-let-7c-prec	202429_s_at	let-7/98	PPP3CA	0.498814	5.79382e-05	0.00763635
hsa-let-7c-prec	202425_x_at	let-7/98	PPP3CA	0.470752	0.0001681	0.0154754
hsa-let-7c-prec	202457_s_at	let-7/98	PPP3CA	0.466553	0.000195621	0.0172106
hsa-let-7d-prec	202429_s_at	let-7/98	PPP3CA	0.457083	0.000273409	0.0212426
hsa-let-7d-prec	202425_x_at	let-7/98	PPP3CA	0.432651	0.000620948	0.0353096
hsa-let-7d-prec	202457_s_at	let-7/98	PPP3CA	0.421299	0.000890708	0.0445897
hsa-let-7a-1-prec	212012_at	let-7/98	PXDN	0.459353	0.00025255	0.0200595
hsa-let-7b-prec	212013_at	let-7/98	PXDN	0.50608	4.32989e-05	0.00627221
hsa-let-7b-prec	212012_at	let-7/98	PXDN	0.450134	0.000347426	0.0247192
hsa-let-7c-prec	212012_at	let-7/98	PXDN	0.422384	0.000860977	0.0437317
hsa-let-7e-prec	212013_at	let-7/98	PXDN	0.471243	0.000165126	0.015333
hsa-let-7a-2-precNo2	210552_s_at	let-7/98	RALGPS1	-0.444345	0.000422547	0.0277935
hsa-let-7a-1-prec	201712_s_at	let-7/98	RANBP2	-0.462606	0.000225176	0.0187425
hsa-let-7a-3-prec	201712_s_at	let-7/98	RANBP2	-0.450767	0.000340006	0.0243848
hsa-let-7c-prec	201712_s_at	let-7/98	RANBP2	-0.417862	0.000991077	0.0475769
hsa-let-7a-1-prec	212104_s_at	let-7/98	RBM9	0.517658	2.68461e-05	0.00446105
hsa-let-7a-1-prec	216215_s_at	let-7/98	RBM9	0.45578	0.000286088	0.021854
hsa-let-7a-1-prec	213901_x_at	let-7/98	RBM9	0.447908	0.000374743	0.0257973
hsa-let-7c-prec	212104_s_at	let-7/98	RBM9	0.47657	0.000135805	0.0134621
hsa-let-7c-prec	213901_x_at	let-7/98	RBM9	0.416992	0.00101804	0.0483505
hsa-let-7d-prec	212104_s_at	let-7/98	RBM9	0.432598	0.000622016	0.0353559
hsa-let-7a-2-precNo2	204365_s_at	let-7/98	REEP1	-0.587524	9.98725e-07	0.000465577
hsa-let-7a-2-precNo2	209325_s_at	let-7/98	RGS16	-0.74201	1.76399e-11	1.28975e-07
hsa-let-7a-1-prec	221940_at	let-7/98	RPUSD2	-0.516639	2.80195e-05	0.00462285
hsa-let-7a-2-precNo2	212844_at	let-7/98	RRP1B	-0.6161	2.05447e-07	0.000154273
hsa-let-7c-prec	212844_at	let-7/98	RRP1B	-0.465586	0.000202509	0.0176268
hsa-let-7d-prec	212844_at	let-7/98	RRP1B	-0.46543	0.000203643	0.0176591
hsa-let-7a-3-prec	207413_s_at	let-7/98	SCN5A	-0.484598	0.000100537	0.0109541
hsa-let-7b-prec	41329_at	let-7/98	SCYL3	-0.417573	0.000999957	0.0477963
hsa-let-7c-prec	41329_at	let-7/98	SCYL3	-0.444815	0.000415936	0.0274725
hsa-let-7d-v2-precNo2	41329_at	let-7/98	SCYL3	-0.419222	0.0009502	0.0463398
hsa-let-7e-prec	41329_at	let-7/98	SCYL3	-0.42061	0.000910066	0.0450715
hsa-let-7d-v2-precNo2	218122_s_at	let-7/98	SENP2	-0.535529	1.23951e-05	0.00262488
hsa-let-7f-2-prec2	218122_s_at	let-7/98	SENP2	-0.489203	8.43206e-05	0.00974487
hsa-let-7g-precNo1	218122_s_at	let-7/98	SENP2	-0.567485	2.77419e-06	0.000945808
hsa-let-7a-1-prec	57703_at	let-7/98	SENP5	-0.424562	0.000803993	0.0416403
hsa-let-7d-prec	57703_at	let-7/98	SENP5	-0.426055	0.000766927	0.0402978
hsa-let-7f-1-precNo2	57703_at	let-7/98	SENP5	-0.4273	0.000737202	0.0394649
hsa-let-7f-2-prec2	57703_at	let-7/98	SENP5	-0.597336	5.90389e-07	0.000328065
hsa-let-7g-precNo1	57703_at	let-7/98	SENP5	-0.587534	9.98202e-07	0.000465577
hsa-let-7a-1-prec	207604_s_at	let-7/98	SLC4A7	0.450445	0.000343767	0.0245153
hsa-let-7a-2-precNo2	207604_s_at	let-7/98	SLC4A7	0.473367	0.000152802	0.0145052
hsa-let-7a-2-precNo2	209884_s_at	let-7/98	SLC4A7	0.426734	0.000750572	0.0398237
hsa-let-7b-prec	207604_s_at	let-7/98	SLC4A7	0.469169	0.000178028	0.016175
hsa-let-7c-prec	207604_s_at	let-7/98	SLC4A7	0.437104	0.000537148	0.0323638
hsa-let-7a-1-prec	204087_s_at	let-7/98	SLC5A6	-0.442847	0.000444247	0.0287445
hsa-let-7c-prec	204087_s_at	let-7/98	SLC5A6	-0.485086	9.8693e-05	0.010814
hsa-let-7d-prec	204087_s_at	let-7/98	SLC5A6	-0.471105	0.000165955	0.0153548
hsa-let-7e-prec	204087_s_at	let-7/98	SLC5A6	-0.417978	0.000987524	0.0474856
hsa-let-7f-2-prec2	204087_s_at	let-7/98	SLC5A6	-0.425501	0.000780495	0.0407462
hsa-let-7e-prec	201075_s_at	let-7/98	SMARCC1	-0.418706	0.000965522	0.0467676
hsa-let-7f-2-prec2	201072_s_at	let-7/98	SMARCC1	-0.490492	8.0234e-05	0.00940593
hsa-let-7f-1-precNo2	209131_s_at	let-7/98	SNAP23	-0.437685	0.000527012	0.0319703
hsa-let-7f-1-precNo2	214544_s_at	let-7/98	SNAP23	-0.435631	0.000563665	0.0332924
hsa-let-7f-2-prec2	209131_s_at	let-7/98	SNAP23	-0.444515	0.000420148	0.0276882
hsa-let-7f-2-prec2	214544_s_at	let-7/98	SNAP23	-0.426356	0.000759639	0.0400487
hsa-let-7g-precNo1	209131_s_at	let-7/98	SNAP23	-0.514151	3.10865e-05	0.00503322
hsa-let-7g-precNo1	214544_s_at	let-7/98	SNAP23	-0.456512	0.000278901	0.0214773
hsa-let-7g-precNo1	209130_at	let-7/98	SNAP23	-0.434672	0.000581548	0.034016
hsa-let-7a-2-precNo2	218033_s_at	let-7/98	SNN	-0.765726	1.61225e-12	1.39983e-08
hsa-let-7a-3-prec	203998_s_at	let-7/98	SYT1	-0.459696	0.000249526	0.019938
hsa-let-7a-3-prec	203508_at	let-7/98	TNFRSF1B	-0.459738	0.00024916	0.019938
hsa-let-7a-1-prec	215150_at	let-7/98	YOD1	-0.662787	1.07368e-08	1.77566e-05
hsa-let-7a-3-prec	215150_at	let-7/98	YOD1	-0.485496	9.71671e-05	0.0107045
hsa-let-7c-prec	215150_at	let-7/98	YOD1	-0.495413	6.62495e-05	0.00827637
hsa-let-7d-prec	215150_at	let-7/98	YOD1	-0.499627	5.60969e-05	0.00750751
hsa-let-7f-1-precNo2	215150_at	let-7/98	YOD1	-0.451882	0.000327267	0.0238639
hsa-let-7f-2-prec2	215150_at	let-7/98	YOD1	-0.735479	3.25889e-11	2.21118e-07
hsa-let-7g-precNo1	215150_at	let-7/98	YOD1	-0.547099	7.33763e-06	0.00185334
hsa-mir-1-1No1	208710_s_at	miR-1/206	AP3D1	-0.510812	3.569e-05	0.00552734
hsa-mir-206-precNo1	208710_s_at	miR-1/206	AP3D1	0.4401	0.000486697	0.0305378
hsa-mir-1-2No1	204225_at	miR-1/206	HDAC4	0.5282	1.71082e-05	0.00325124
hsa-mir-001b-1-prec1	217739_s_at	miR-1/206	PBEF1	-0.508425	3.93577e-05	0.00586645
hsa-mir-001b-1-prec1	217738_at	miR-1/206	PBEF1	-0.504196	4.67243e-05	0.0066369
hsa-mir-1-1No1	217739_s_at	miR-1/206	PBEF1	-0.453822	0.000306139	0.0228215
hsa-mir-1-1No1	217738_at	miR-1/206	PBEF1	-0.435543	0.000565277	0.0333593
hsa-mir-206-precNo1	217739_s_at	miR-1/206	PBEF1	0.423221	0.00083865	0.0429282
hsa-mir-010a-precNo1	204567_s_at	miR-10	ABCG1	-0.465243	0.000205013	0.0177006
hsa-mir-010a-precNo1	211113_s_at	miR-10	ABCG1	-0.441945	0.00045779	0.0292933
hsa-mir-010a-precNo1	207606_s_at	miR-10	ARHGAP12	0.492156	7.52289e-05	0.0089552
hsa-mir-010a-precNo1	209311_at	miR-10	BCL2L2	0.458524	0.000259992	0.0204982
hsa-mir-010a-precNo1	213165_at	miR-10	CEP350	-0.43176	0.00063907	0.035962
hsa-mir-010b-precNo1	213957_s_at	miR-10	CEP350	-0.425598	0.000778101	0.0406823
hsa-mir-010a-precNo1	202224_at	miR-10	CRK	0.539818	1.02289e-05	0.00230091
hsa-mir-010a-precNo1	202226_s_at	miR-10	CRK	0.532401	1.42359e-05	0.00286898
hsa-mir-010a-precNo1	202225_at	miR-10	CRK	0.508621	3.90438e-05	0.00583845
hsa-mir-010b-precNo1	202224_at	miR-10	CRK	0.490131	8.1359e-05	0.00950573
hsa-mir-010a-precNo1	201904_s_at	miR-10	CTDSPL	0.494998	6.73376e-05	0.00835967
hsa-mir-010a-precNo1	201906_s_at	miR-10	CTDSPL	0.479561	0.000121518	0.0125139
hsa-mir-010b-precNo1	201904_s_at	miR-10	CTDSPL	0.514891	3.01427e-05	0.00490902
hsa-mir-010b-precNo1	201906_s_at	miR-10	CTDSPL	0.419981	0.00092805	0.04561
hsa-mir-010a-precNo1	202156_s_at	miR-10	CUGBP2	-0.5189	2.54786e-05	0.00431383
hsa-mir-010a-precNo1	202157_s_at	miR-10	CUGBP2	-0.419427	0.000944157	0.0462327
hsa-mir-010b-precNo1	35265_at	miR-10	FXR2	0.429806	0.000680506	0.0374151
hsa-mir-010a-precNo1	210631_at	miR-10	NF1	-0.416538	0.00103238	0.0487183
hsa-mir-010a-precNo1	210721_s_at	miR-10	PAK7	-0.440111	0.000486511	0.0305378
hsa-mir-010a-precNo1	201646_at	miR-10	SCARB2	0.462276	0.000227825	0.0188388
hsa-mir-010a-precNo1	201286_at	miR-10	SDC1	0.433946	0.000595435	0.034457
hsa-mir-010a-precNo1	214853_s_at	miR-10	SHC1	0.515655	2.91969e-05	0.00477739
hsa-mir-010a-precNo1	210010_s_at	miR-10	SLC25A1	0.485593	9.68076e-05	0.0106924
hsa-mir-010b-precNo1	210010_s_at	miR-10	SLC25A1	0.518566	2.58394e-05	0.00434574
hsa-mir-010a-precNo1	206409_at	miR-10	TIAM1	-0.443687	0.000431957	0.0281459
hsa-mir-010a-precNo1	211962_s_at	miR-10	ZFP36L1	0.508281	3.95908e-05	0.00586971
hsa-mir-010b-precNo1	211962_s_at	miR-10	ZFP36L1	0.426754	0.000750109	0.0398237
hsa-mir-101-prec-9	209195_s_at	miR-101	ADCY6	-0.492745	7.35264e-05	0.00879777
hsa-mir-101-1/2-precNo2	214953_s_at	miR-101	APP	-0.426702	0.000751342	0.0398381
hsa-mir-101-prec-9	212152_x_at	miR-101	ARID1A	0.471314	0.000164697	0.015307
hsa-mir-101-prec-9	210649_s_at	miR-101	ARID1A	0.458112	0.000263767	0.0207252
hsa-mir-101-prec-9	218917_s_at	miR-101	ARID1A	0.452097	0.000324868	0.0238238
hsa-mir-101-2No1	218464_s_at	miR-101	C17orf63	0.555031	5.06421e-06	0.00142701
hsa-mir-101-prec-9	217196_s_at	miR-101	CAMSAP1L1	-0.440086	0.000486911	0.0305378
hsa-mir-101-prec-9	212763_at	miR-101	CAMSAP1L1	-0.438255	0.000517235	0.0316536
hsa-mir-101-1No1	213268_at	miR-101	CAMTA1	0.564274	3.24743e-06	0.00105651
hsa-mir-101-2No1	204995_at	miR-101	CDK5R1	0.444096	0.000426083	0.0279195
hsa-mir-101-2No1	219578_s_at	miR-101	CPEB1	0.428181	0.000716813	0.0387165
hsa-mir-101-1/2-precNo2	39582_at	miR-101	CYLD	-0.569936	2.45715e-06	0.000877492
hsa-mir-101-1/2-precNo2	221905_at	miR-101	CYLD	-0.485312	9.78484e-05	0.010737
hsa-mir-101-prec-9	212128_s_at	miR-101	DAG1	-0.429233	0.000693112	0.0378479
hsa-mir-101-1/2-precNo2	213865_at	miR-101	DCBLD2	-0.418934	0.000958723	0.0465844
hsa-mir-101-2No1	205522_at	miR-101	HOXD4	0.437199	0.000535486	0.032301
hsa-mir-101-prec-9	212193_s_at	miR-101	LARP1	0.439554	0.000495545	0.030815
hsa-mir-101-1/2-precNo2	204798_at	miR-101	MYB	0.454792	0.000296057	0.0223036
hsa-mir-101-1/2-precNo2	204823_at	miR-101	NAV3	-0.461806	0.000231648	0.0190739
hsa-mir-101-1/2-precNo2	209290_s_at	miR-101	NFIB	-0.417293	0.00100864	0.0480354
hsa-mir-101-1/2-precNo2	213029_at	miR-101	NFIB	-0.416584	0.00103092	0.0487125
hsa-mir-101-2No1	209568_s_at	miR-101	RGL1	0.714057	2.16388e-10	9.1092e-07
hsa-mir-101-prec-9	202061_s_at	miR-101	SEL1L	-0.424632	0.000802213	0.0415676
hsa-mir-101-1No1	206868_at	miR-101	STARD8	0.681556	2.81638e-09	6.03066e-06
hsa-mir-101-1/2-precNo2	208901_s_at	miR-101	TOP1	0.415756	0.00105751	0.0495013
hsa-mir-101-prec-9	208901_s_at	miR-101	TOP1	0.441465	0.000465162	0.0296557
hsa-mir-107No1	204421_s_at	miR-103/107	FGF2	-0.456496	0.000279059	0.0214773
hsa-mir-107-prec-10	204421_s_at	miR-103/107	FGF2	-0.460547	0.000242174	0.0196166
hsa-mir-107No1	204604_at	miR-103/107	PFTK1	-0.430531	0.00066486	0.0369594
hsa-mir-103-prec-5=103-1	204596_s_at	miR-103/107	STC1	-0.426223	0.000762851	0.0401423
hsa-mir-107No1	204596_s_at	miR-103/107	STC1	-0.422014	0.000871018	0.0440239
hsa-mir-107-prec-10	204596_s_at	miR-103/107	STC1	-0.457487	0.000269589	0.0210165
hsa-mir-103-prec-5=103-1	200808_s_at	miR-103/107	ZYX	-0.482499	0.000108838	0.011586
hsa-mir-103-prec-5=103-1	215706_x_at	miR-103/107	ZYX	-0.431342	0.000647735	0.0362317
hsa-mir-107No1	200808_s_at	miR-103/107	ZYX	-0.537064	1.15749e-05	0.00249686
hsa-mir-107No1	215706_x_at	miR-103/107	ZYX	-0.483674	0.000104117	0.0112647
hsa-mir-107-prec-10	200808_s_at	miR-103/107	ZYX	-0.495379	6.63397e-05	0.00827797
hsa-mir-107-prec-10	215706_x_at	miR-103/107	ZYX	-0.445092	0.000412085	0.0273321
hsa-mir-122a-prec	217849_s_at	miR-122	CDC42BPB	-0.439501	0.000496418	0.0308396
hsa-mir-122a-prec	206299_at	miR-122	TMEM28	0.448566	0.00036647	0.0254468
hsa-mir-124a-1-prec1	208352_x_at	miR-124.1	ANK1	0.427008	0.000744079	0.039693
hsa-mir-124a-3-prec	202538_s_at	miR-124.1	CHMP2B	-0.453176	0.000313039	0.0231658
hsa-mir-124a-3-prec	205684_s_at	miR-124.1	DENND4C	-0.417245	0.00101015	0.0480577
hsa-mir-124a-1-prec1	220493_at	miR-124.1	DMRT1	0.423619	0.000828244	0.042546
hsa-mir-124a-2-prec	204975_at	miR-124.1	EMP2	-0.437738	0.000526091	0.0319497
hsa-mir-124a-1-prec1	213938_at	miR-124.1	ERC2	0.435568	0.000564818	0.0333463
hsa-mir-124a-1-prec1	211299_s_at	miR-124.1	FLOT2	0.437716	0.000526466	0.0319511
hsa-mir-124a-3-prec	211299_s_at	miR-124.1	FLOT2	0.451026	0.000337009	0.0243458
hsa-mir-124a-1-prec1	214216_s_at	miR-124.1	LARP5	0.493339	7.18464e-05	0.00867144
hsa-mir-124a-3-prec	214216_s_at	miR-124.1	LARP5	0.518227	2.62114e-05	0.00437652
hsa-mir-124a-1-prec1	202935_s_at	miR-124.1	SOX9	-0.42963	0.000684362	0.0375072
hsa-mir-124a-2-prec	202935_s_at	miR-124.1	SOX9	-0.426972	0.000744923	0.039693
hsa-mir-124a-1-prec1	221704_s_at	miR-124.1	VPS37B	-0.416541	0.0010323	0.0487183
hsa-mir-506No1	205142_x_at	miR-124/506	ABCD1	0.439603	0.000494746	0.030815
hsa-mir-506No1	213245_at	miR-124/506	ADCY1	0.541017	9.68951e-06	0.00223711
hsa-mir-506No1	201366_at	miR-124/506	ANXA7	-0.430123	0.000673627	0.0371642
hsa-mir-506No1	209860_s_at	miR-124/506	ANXA7	-0.418185	0.000981225	0.0473137
hsa-mir-506No1	219578_s_at	miR-124/506	CPEB1	0.551862	5.87944e-06	0.00157982
hsa-mir-506No1	204925_at	miR-124/506	CTNS	0.549503	6.5643e-06	0.00172405
hsa-mir-506No1	36566_at	miR-124/506	CTNS	0.439574	0.00049522	0.030815
hsa-mir-506No1	203791_at	miR-124/506	DMXL1	0.446598	0.000391718	0.0265332
hsa-mir-506No1	206701_x_at	miR-124/506	EDNRB	0.780678	3.0731e-13	4.26912e-09
hsa-mir-506No1	204271_s_at	miR-124/506	EDNRB	0.734276	3.64178e-11	2.21118e-07
hsa-mir-506No1	204273_at	miR-124/506	EDNRB	0.594663	6.82464e-07	0.000364643
hsa-mir-506No1	203206_at	miR-124/506	FAM53B	0.426886	0.00074696	0.0397643
hsa-mir-506No1	209170_s_at	miR-124/506	GPM6B	0.541006	9.69441e-06	0.00223711
hsa-mir-506No1	209168_at	miR-124/506	GPM6B	0.51442	3.07393e-05	0.00498282
hsa-mir-506No1	209169_at	miR-124/506	GPM6B	0.51024	3.65378e-05	0.00560571
hsa-mir-506No1	209167_at	miR-124/506	GPM6B	0.497022	6.21884e-05	0.0079477
hsa-mir-506No1	216331_at	miR-124/506	ITGA7	0.525557	1.91812e-05	0.00354811
hsa-mir-506No1	221985_at	miR-124/506	KLHL24	0.554297	5.24314e-06	0.00145674
hsa-mir-506No1	219042_at	miR-124/506	LZTS1	0.549999	6.41429e-06	0.00169727
hsa-mir-506No1	47550_at	miR-124/506	LZTS1	0.521544	2.2778e-05	0.00399201
hsa-mir-506No1	207233_s_at	miR-124/506	MITF	0.612779	2.48881e-07	0.000175134
hsa-mir-506No1	204423_at	miR-124/506	MKLN1	0.562985	3.4577e-06	0.00110423
hsa-mir-506No1	204527_at	miR-124/506	MYO5A	0.481223	0.000114189	0.0119902
hsa-mir-506No1	203708_at	miR-124/506	PDE4B	0.48337	0.000105322	0.0113421
hsa-mir-506No1	209514_s_at	miR-124/506	RAB27A	0.472298	0.000158894	0.0149044
hsa-mir-506No1	210951_x_at	miR-124/506	RAB27A	0.467053	0.00019214	0.017012
hsa-mir-506No1	219412_at	miR-124/506	RAB38	0.673127	5.19863e-09	9.75931e-06
hsa-mir-506No1	212122_at	miR-124/506	RHOQ	0.57676	1.74356e-06	0.000692039
hsa-mir-506No1	214449_s_at	miR-124/506	RHOQ	0.548257	6.955e-06	0.00179657
hsa-mir-506No1	212117_at	miR-124/506	RHOQ	0.524693	1.99079e-05	0.00362615
hsa-mir-506No1	212120_at	miR-124/506	RHOQ	0.456831	0.00027582	0.0213226
hsa-mir-506No1	212119_at	miR-124/506	RHOQ	0.436181	0.000553621	0.0328498
hsa-mir-506No1	204040_at	miR-124/506	RNF144	0.606807	3.49478e-07	0.00021869
hsa-mir-506No1	219549_s_at	miR-124/506	RTN3	-0.481377	0.000113529	0.0119479
hsa-mir-506No1	213236_at	miR-124/506	SASH1	0.634154	6.95677e-08	6.84555e-05
hsa-mir-506No1	41644_at	miR-124/506	SASH1	0.607423	3.3757e-07	0.000215114
hsa-mir-506No1	220454_s_at	miR-124/506	SEMA6A	0.520839	2.34701e-05	0.00408066
hsa-mir-506No1	214492_at	miR-124/506	SGCD	0.579279	1.53307e-06	0.000631967
hsa-mir-506No1	209611_s_at	miR-124/506	SLC1A4	0.675056	4.52617e-09	8.85593e-06
hsa-mir-506No1	212810_s_at	miR-124/506	SLC1A4	0.605477	3.76574e-07	0.000229444
hsa-mir-506No1	212811_x_at	miR-124/506	SLC1A4	0.573874	2.01769e-06	0.000765834
hsa-mir-506No1	209610_s_at	miR-124/506	SLC1A4	0.559761	4.04083e-06	0.00122565
hsa-mir-506No1	203971_at	miR-124/506	SLC31A1	0.512986	3.26251e-05	0.00520948
hsa-mir-506No1	216092_s_at	miR-124/506	SLC7A8	0.461758	0.000232041	0.0190739
hsa-mir-506No1	202752_x_at	miR-124/506	SLC7A8	0.438641	0.000510697	0.0314022
hsa-mir-506No1	209153_s_at	miR-124/506	TCF3	-0.430404	0.000667579	0.0370034
hsa-mir-506No1	203742_s_at	miR-124/506	TDG	-0.469099	0.00017848	0.0161948
hsa-mir-506No1	208626_s_at	miR-124/506	VAT1	0.452604	0.000319254	0.0235145
hsa-mir-506No1	202665_s_at	miR-124/506	WIPF1	0.419568	0.000940054	0.0460802
hsa-mir-506No1	218479_s_at	miR-124/506	XPO4	0.497826	6.02463e-05	0.00780716
hsa-mir-125a-precNo1	201675_at	miR-125/351	AKAP1	-0.42079	0.000904961	0.0449969
hsa-mir-125b-1	201675_at	miR-125/351	AKAP1	-0.461896	0.000230909	0.0190289
hsa-mir-125b-2-precNo2	201675_at	miR-125/351	AKAP1	-0.449996	0.000349069	0.024784
hsa-mir-125b-1	212607_at	miR-125/351	AKT3	0.475842	0.00013951	0.0137582
hsa-mir-125b-1	212609_s_at	miR-125/351	AKT3	0.456832	0.000275819	0.0213226
hsa-mir-125b-2-precNo2	212607_at	miR-125/351	AKT3	0.493173	7.23122e-05	0.00869373
hsa-mir-125b-2-precNo2	212609_s_at	miR-125/351	AKT3	0.439579	0.000495149	0.030815
hsa-mir-125a-precNo1	218862_at	miR-125/351	ASB13	-0.467942	0.00018609	0.0166673
hsa-mir-125b-1	218862_at	miR-125/351	ASB13	-0.551873	5.87645e-06	0.00157982
hsa-mir-125b-2-precNo2	218862_at	miR-125/351	ASB13	-0.587212	1.01526e-06	0.000470129
hsa-mir-125a-precNo1	203232_s_at	miR-125/351	ATXN1	0.437202	0.000535426	0.032301
hsa-mir-125b-1	203232_s_at	miR-125/351	ATXN1	0.538486	1.08609e-05	0.00239061
hsa-mir-125b-1	203231_s_at	miR-125/351	ATXN1	0.436881	0.000541098	0.032464
hsa-mir-125b-2-precNo2	203232_s_at	miR-125/351	ATXN1	0.551787	5.90041e-06	0.00158239
hsa-mir-125b-2-precNo2	203231_s_at	miR-125/351	ATXN1	0.421539	0.000884047	0.0443681
hsa-mir-125b-2-precNo2	218314_s_at	miR-125/351	C11orf57	-0.428162	0.000717244	0.0387248
hsa-mir-125a-precNo1	213230_at	miR-125/351	CDR2L	0.418917	0.000959243	0.0465934
hsa-mir-125a-precNo1	202470_s_at	miR-125/351	CPSF6	-0.459448	0.000251711	0.0200157
hsa-mir-125a-precNo1	205417_s_at	miR-125/351	DAG1	0.65057	2.44128e-08	3.35237e-05
hsa-mir-125b-1	205417_s_at	miR-125/351	DAG1	0.54891	6.74779e-06	0.00175872
hsa-mir-125b-2-precNo2	205417_s_at	miR-125/351	DAG1	0.531952	1.452e-05	0.00289398
hsa-mir-125b-1	201908_at	miR-125/351	DVL3	0.415574	0.00106341	0.0497234
hsa-mir-125a-precNo1	211299_s_at	miR-125/351	FLOT2	-0.418944	0.000958434	0.0465844
hsa-mir-125a-precNo1	218618_s_at	miR-125/351	FNDC3B	0.451661	0.000329751	0.023921
hsa-mir-125b-1	218618_s_at	miR-125/351	FNDC3B	0.442055	0.000456117	0.0292032
hsa-mir-125b-2-precNo2	218618_s_at	miR-125/351	FNDC3B	0.449114	0.000359706	0.0252624
hsa-mir-125b-1	209892_at	miR-125/351	FUT4	-0.584427	1.17477e-06	0.000519736
hsa-mir-125b-1	209893_s_at	miR-125/351	FUT4	-0.49506	6.71727e-05	0.00834666
hsa-mir-125b-2-precNo2	209892_at	miR-125/351	FUT4	-0.595234	6.61744e-07	0.000356313
hsa-mir-125b-2-precNo2	209893_s_at	miR-125/351	FUT4	-0.488911	8.5273e-05	0.00979821
hsa-mir-125a-precNo1	209729_at	miR-125/351	GAS2L1	0.576216	1.79234e-06	0.000703362
hsa-mir-125a-precNo1	31874_at	miR-125/351	GAS2L1	0.51097	3.54587e-05	0.00550378
hsa-mir-125b-1	209729_at	miR-125/351	GAS2L1	0.624263	1.26984e-07	0.000104381
hsa-mir-125b-1	31874_at	miR-125/351	GAS2L1	0.604719	3.92889e-07	0.000236276
hsa-mir-125b-2-precNo2	209729_at	miR-125/351	GAS2L1	0.644231	3.68515e-08	4.23088e-05
hsa-mir-125b-2-precNo2	31874_at	miR-125/351	GAS2L1	0.626694	1.09742e-07	9.31208e-05
hsa-mir-125a-precNo1	201667_at	miR-125/351	GJA1	0.426611	0.000753518	0.0398925
hsa-mir-125b-1	201667_at	miR-125/351	GJA1	0.543656	8.5942e-06	0.00207775
hsa-mir-125b-2-precNo2	201667_at	miR-125/351	GJA1	0.546635	7.49631e-06	0.00187636
hsa-mir-125a-precNo1	216986_s_at	miR-125/351	IRF4	-0.535907	1.21884e-05	0.00259418
hsa-mir-125a-precNo1	218600_at	miR-125/351	LIMD2	-0.632965	7.48727e-08	7.22308e-05
hsa-mir-125b-1	203570_at	miR-125/351	LOXL1	0.420672	0.000908286	0.0450315
hsa-mir-125a-precNo1	213457_at	miR-125/351	MFHAS1	-0.518098	2.63547e-05	0.00439206
hsa-mir-125b-2-precNo2	213457_at	miR-125/351	MFHAS1	-0.418472	0.000972533	0.0470088
hsa-mir-125a-precNo1	213029_at	miR-125/351	NFIB	0.724075	9.12539e-11	4.37134e-07
hsa-mir-125a-precNo1	209289_at	miR-125/351	NFIB	0.695881	9.47406e-10	2.92473e-06
hsa-mir-125a-precNo1	209290_s_at	miR-125/351	NFIB	0.66604	8.57297e-09	1.48869e-05
hsa-mir-125a-precNo1	213032_at	miR-125/351	NFIB	0.459703	0.000249465	0.019938
hsa-mir-125b-1	213029_at	miR-125/351	NFIB	0.629794	9.09398e-08	8.2411e-05
hsa-mir-125b-1	209289_at	miR-125/351	NFIB	0.628789	9.66706e-08	8.46258e-05
hsa-mir-125b-1	209290_s_at	miR-125/351	NFIB	0.602411	4.46711e-07	0.000261843
hsa-mir-125b-1	213032_at	miR-125/351	NFIB	0.453222	0.000312539	0.0231528
hsa-mir-125b-2-precNo2	213029_at	miR-125/351	NFIB	0.645054	3.49515e-08	4.11477e-05
hsa-mir-125b-2-precNo2	209289_at	miR-125/351	NFIB	0.638544	5.28949e-08	5.40302e-05
hsa-mir-125b-2-precNo2	209290_s_at	miR-125/351	NFIB	0.612605	2.51387e-07	0.000175489
hsa-mir-125b-2-precNo2	213032_at	miR-125/351	NFIB	0.451821	0.000327954	0.0238779
hsa-mir-125a-precNo1	212315_s_at	miR-125/351	NUP210	-0.588413	9.52947e-07	0.000448754
hsa-mir-125a-precNo1	220035_at	miR-125/351	NUP210	-0.542967	8.86822e-06	0.00211678
hsa-mir-125a-precNo1	213947_s_at	miR-125/351	NUP210	-0.472534	0.000157533	0.0148067
hsa-mir-125a-precNo1	212316_at	miR-125/351	NUP210	-0.43606	0.000555824	0.0329017
hsa-mir-125b-1	212315_s_at	miR-125/351	NUP210	-0.650266	2.49046e-08	3.35237e-05
hsa-mir-125b-1	213947_s_at	miR-125/351	NUP210	-0.615279	2.15459e-07	0.000159209
hsa-mir-125b-1	220035_at	miR-125/351	NUP210	-0.602453	4.45689e-07	0.000261843
hsa-mir-125b-1	212316_at	miR-125/351	NUP210	-0.589971	8.77423e-07	0.000429959
hsa-mir-125b-2-precNo2	212315_s_at	miR-125/351	NUP210	-0.648145	2.86091e-08	3.61304e-05
hsa-mir-125b-2-precNo2	213947_s_at	miR-125/351	NUP210	-0.625536	1.17658e-07	9.78741e-05
hsa-mir-125b-2-precNo2	212316_at	miR-125/351	NUP210	-0.612064	2.59306e-07	0.000179216
hsa-mir-125b-2-precNo2	220035_at	miR-125/351	NUP210	-0.589162	9.15909e-07	0.000440267
hsa-mir-125b-1	204484_at	miR-125/351	PIK3C2B	-0.429978	0.000676776	0.0372997
hsa-mir-125b-2-precNo2	204484_at	miR-125/351	PIK3C2B	-0.425043	0.000791867	0.0411697
hsa-mir-125a-precNo1	202925_s_at	miR-125/351	PLAGL2	-0.494046	6.9892e-05	0.00851695
hsa-mir-125b-2-precNo2	202925_s_at	miR-125/351	PLAGL2	-0.426962	0.000745177	0.039693
hsa-mir-125a-precNo1	217192_s_at	miR-125/351	PRDM1	-0.521692	2.26351e-05	0.00397527
hsa-mir-125a-precNo1	200636_s_at	miR-125/351	PTPRF	0.497737	6.04592e-05	0.00781296
hsa-mir-125b-2-precNo2	212262_at	miR-125/351	QKI	0.439103	0.000502977	0.0310823
hsa-mir-125b-2-precNo2	212430_at	miR-125/351	RBM38	-0.424946	0.000794307	0.0412348
hsa-mir-125a-precNo1	202964_s_at	miR-125/351	RFX5	-0.440899	0.000473975	0.0300658
hsa-mir-125b-1	212120_at	miR-125/351	RHOQ	0.533027	1.38484e-05	0.00282913
hsa-mir-125b-1	212119_at	miR-125/351	RHOQ	0.508372	3.94439e-05	0.00586759
hsa-mir-125b-1	212117_at	miR-125/351	RHOQ	0.421192	0.00089369	0.0446424
hsa-mir-125b-2-precNo2	212120_at	miR-125/351	RHOQ	0.57624	1.79021e-06	0.000703362
hsa-mir-125b-2-precNo2	212119_at	miR-125/351	RHOQ	0.561737	3.67354e-06	0.00114628
hsa-mir-125b-2-precNo2	212117_at	miR-125/351	RHOQ	0.480067	0.000119244	0.0123991
hsa-mir-125b-2-precNo2	214449_s_at	miR-125/351	RHOQ	0.426585	0.000754144	0.0399027
hsa-mir-125b-1	214698_at	miR-125/351	ROD1	-0.54265	8.99718e-06	0.00213272
hsa-mir-125b-1	207223_s_at	miR-125/351	ROD1	-0.524579	2.00054e-05	0.00362811
hsa-mir-125b-1	214697_s_at	miR-125/351	ROD1	-0.490317	8.07797e-05	0.00945394
hsa-mir-125b-2-precNo2	214698_at	miR-125/351	ROD1	-0.578981	1.55673e-06	0.000637934
hsa-mir-125b-2-precNo2	207223_s_at	miR-125/351	ROD1	-0.560028	3.98941e-06	0.00121704
hsa-mir-125b-2-precNo2	214697_s_at	miR-125/351	ROD1	-0.537431	1.13864e-05	0.00246769
hsa-mir-125b-1	203379_at	miR-125/351	RPS6KA1	-0.444251	0.000423878	0.0278225
hsa-mir-125b-2-precNo2	203379_at	miR-125/351	RPS6KA1	-0.438027	0.000521124	0.0317837
hsa-mir-125a-precNo1	203528_at	miR-125/351	SEMA4D	-0.534028	1.32489e-05	0.00273074
hsa-mir-125b-1	203528_at	miR-125/351	SEMA4D	-0.599596	5.21742e-07	0.000300746
hsa-mir-125b-2-precNo2	203528_at	miR-125/351	SEMA4D	-0.601028	4.82209e-07	0.000281462
hsa-mir-125a-precNo1	201307_at	miR-125/351	SEPT11	0.649631	2.59637e-08	3.4351e-05
hsa-mir-125b-1	201307_at	miR-125/351	SEPT11	0.465392	0.000203923	0.0176633
hsa-mir-125b-2-precNo2	201307_at	miR-125/351	SEPT11	0.434547	0.000583918	0.0340972
hsa-mir-125b-1	206989_s_at	miR-125/351	SFRS2IP	-0.433831	0.00059766	0.0344993
hsa-mir-125b-2-precNo2	206989_s_at	miR-125/351	SFRS2IP	-0.460415	0.000243298	0.0196733
hsa-mir-125a-precNo1	212322_at	miR-125/351	SGPL1	0.445348	0.000408554	0.0272276
hsa-mir-125a-precNo1	222258_s_at	miR-125/351	SH3BP4	0.58135	1.37814e-06	0.000589077
hsa-mir-125b-1	222258_s_at	miR-125/351	SH3BP4	0.486277	9.43209e-05	0.0104908
hsa-mir-125b-2-precNo2	222258_s_at	miR-125/351	SH3BP4	0.478352	0.000127118	0.0128805
hsa-mir-125a-precNo1	218653_at	miR-125/351	SLC25A15	-0.434588	0.000583138	0.0340803
hsa-mir-125b-1	218653_at	miR-125/351	SLC25A15	-0.42315	0.000840527	0.0429916
hsa-mir-125b-2-precNo2	201827_at	miR-125/351	SMARCD2	-0.436584	0.00054637	0.0326597
hsa-mir-125a-precNo1	205812_s_at	miR-125/351	TMED9	0.489915	8.20402e-05	0.00956119
hsa-mir-125a-precNo1	208757_at	miR-125/351	TMED9	0.427546	0.00073146	0.0392482
hsa-mir-125a-precNo1	204530_s_at	miR-125/351	TOX	-0.491033	7.85734e-05	0.00924245
hsa-mir-125a-precNo1	202933_s_at	miR-125/351	YES1	0.708788	3.35859e-10	1.33306e-06
hsa-mir-125a-precNo1	202932_at	miR-125/351	YES1	0.68112	2.90856e-09	6.03066e-06
hsa-mir-125b-1	202933_s_at	miR-125/351	YES1	0.559551	4.08189e-06	0.00123272
hsa-mir-125b-1	202932_at	miR-125/351	YES1	0.537447	1.13784e-05	0.00246769
hsa-mir-125b-2-precNo2	202933_s_at	miR-125/351	YES1	0.556911	4.63156e-06	0.00134605
hsa-mir-125b-2-precNo2	202932_at	miR-125/351	YES1	0.526247	1.86187e-05	0.0034625
hsa-mir-125b-2-precNo2	219221_at	miR-125/351	ZBTB38	0.449419	0.000355997	0.0250785
hsa-mir-125b-1	204291_at	miR-125/351	ZNF518	-0.426429	0.000757893	0.0400174
hsa-mir-125b-2-precNo2	204291_at	miR-125/351	ZNF518	-0.436309	0.000551313	0.032814
hsa-mir-123-precNo2	201939_at	miR-126/126-3p	PLK2	-0.475371	0.000141953	0.0138971
hsa-mir-128b-precNo1	203935_at	miR-128	ACVR1	-0.42477	0.000798731	0.0414026
hsa-mir-128a-precNo2	210347_s_at	miR-128	BCL11A	0.552164	5.79693e-06	0.00156533
hsa-mir-128a-precNo2	219498_s_at	miR-128	BCL11A	0.437239	0.000534783	0.0322866
hsa-mir-128b-precNo1	210347_s_at	miR-128	BCL11A	0.604741	3.92403e-07	0.000236276
hsa-mir-128b-precNo1	219498_s_at	miR-128	BCL11A	0.556672	4.68444e-06	0.00135012
hsa-mir-128b-precNo1	219497_s_at	miR-128	BCL11A	0.466426	0.000196508	0.0172558
hsa-mir-128a-precNo2	208056_s_at	miR-128	CBFA2T3	0.579349	1.52761e-06	0.000631967
hsa-mir-128b-precNo1	208056_s_at	miR-128	CBFA2T3	0.561736	3.67371e-06	0.00114628
hsa-mir-128a-precNo2	221556_at	miR-128	CDC14B	-0.421856	0.000875332	0.0440686
hsa-mir-128b-precNo1	221556_at	miR-128	CDC14B	-0.441691	0.000461684	0.0294746
hsa-mir-128a-precNo2	221676_s_at	miR-128	CORO1C	-0.503527	4.8e-05	0.00673547
hsa-mir-128b-precNo1	221676_s_at	miR-128	CORO1C	-0.577495	1.67947e-06	0.000674308
hsa-mir-128a-precNo2	212919_at	miR-128	DCP2	0.422899	0.000847173	0.043236
hsa-mir-128a-precNo2	219532_at	miR-128	ELOVL4	0.496566	6.33168e-05	0.00802546
hsa-mir-128b-precNo1	219532_at	miR-128	ELOVL4	0.498413	5.88643e-05	0.00771337
hsa-mir-128a-precNo2	218751_s_at	miR-128	FBXW7	0.593473	7.27635e-07	0.000380009
hsa-mir-128b-precNo1	218751_s_at	miR-128	FBXW7	0.535019	1.26795e-05	0.00265084
hsa-mir-128b-precNo1	205278_at	miR-128	GAD1	-0.417395	0.00100548	0.0479343
hsa-mir-128a-precNo2	212294_at	miR-128	GNG12	-0.514608	3.05005e-05	0.00494988
hsa-mir-128b-precNo1	212294_at	miR-128	GNG12	-0.56475	3.17275e-06	0.00103707
hsa-mir-128a-precNo2	205039_s_at	miR-128	IKZF1	0.629488	9.26468e-08	8.30348e-05
hsa-mir-128a-precNo2	205038_at	miR-128	IKZF1	0.617902	1.84962e-07	0.00014118
hsa-mir-128a-precNo2	220704_at	miR-128	IKZF1	0.51635	2.83611e-05	0.00466812
hsa-mir-128b-precNo1	205039_s_at	miR-128	IKZF1	0.591204	8.21674e-07	0.000413573
hsa-mir-128b-precNo1	205038_at	miR-128	IKZF1	0.560767	3.84986e-06	0.00118323
hsa-mir-128b-precNo1	220704_at	miR-128	IKZF1	0.510982	3.54401e-05	0.00550378
hsa-mir-128b-precNo1	200706_s_at	miR-128	LITAF	-0.483045	0.000106619	0.0114199
hsa-mir-128b-precNo1	200704_at	miR-128	LITAF	-0.478449	0.000126661	0.0128805
hsa-mir-128a-precNo2	203640_at	miR-128	MBNL2	-0.42951	0.000687003	0.0376035
hsa-mir-128b-precNo1	203640_at	miR-128	MBNL2	-0.463763	0.000216117	0.0183401
hsa-mir-128b-precNo1	213457_at	miR-128	MFHAS1	0.456163	0.000282307	0.0216792
hsa-mir-128a-precNo2	220189_s_at	miR-128	MGAT4B	-0.63941	5.0088e-08	5.23171e-05
hsa-mir-128b-precNo1	220189_s_at	miR-128	MGAT4B	-0.653121	2.06285e-08	2.94158e-05
hsa-mir-128b-precNo1	213906_at	miR-128	MYBL1	-0.468781	0.000180541	0.0163391
hsa-mir-128a-precNo2	218330_s_at	miR-128	NAV2	-0.505002	4.52284e-05	0.00648409
hsa-mir-128b-precNo1	218330_s_at	miR-128	NAV2	-0.492695	7.36687e-05	0.00880722
hsa-mir-128b-precNo1	204823_at	miR-128	NAV3	-0.468428	0.000182857	0.0164843
hsa-mir-128b-precNo1	202607_at	miR-128	NDST1	-0.433096	0.000612079	0.0350059
hsa-mir-128b-precNo1	201146_at	miR-128	NFE2L2	-0.446338	0.000395161	0.0266482
hsa-mir-128b-precNo1	213029_at	miR-128	NFIB	-0.462163	0.000228741	0.0189021
hsa-mir-128b-precNo1	209289_at	miR-128	NFIB	-0.458681	0.000258568	0.0203975
hsa-mir-128b-precNo1	209290_s_at	miR-128	NFIB	-0.452253	0.000323131	0.0237382
hsa-mir-128a-precNo2	218589_at	miR-128	P2RY5	0.598461	5.55239e-07	0.00031612
hsa-mir-128b-precNo1	218589_at	miR-128	P2RY5	0.560173	3.96169e-06	0.00121223
hsa-mir-128b-precNo1	202925_s_at	miR-128	PLAGL2	0.448358	0.000369069	0.0255386
hsa-mir-128b-precNo1	201939_at	miR-128	PLK2	-0.450973	0.000337618	0.0243518
hsa-mir-128a-precNo2	210676_x_at	miR-128	RGPD5	0.46506	0.000206358	0.0177615
hsa-mir-128a-precNo2	212479_s_at	miR-128	RMND5A	0.584805	1.15187e-06	0.000514522
hsa-mir-128a-precNo2	212482_at	miR-128	RMND5A	0.541797	9.35287e-06	0.00219105
hsa-mir-128b-precNo1	212482_at	miR-128	RMND5A	0.618269	1.81032e-07	0.000138944
hsa-mir-128b-precNo1	212479_s_at	miR-128	RMND5A	0.595441	6.54374e-07	0.000353716
hsa-mir-128b-precNo1	212724_at	miR-128	RND3	-0.494807	6.78411e-05	0.00840716
hsa-mir-128a-precNo2	208129_x_at	miR-128	RUNX1	0.572524	2.15929e-06	0.000795668
hsa-mir-128b-precNo1	208129_x_at	miR-128	RUNX1	0.547856	7.08533e-06	0.00181603
hsa-mir-128b-precNo1	218424_s_at	miR-128	STEAP3	-0.476849	0.000134413	0.0134335
hsa-mir-128a-precNo2	44702_at	miR-128	SYDE1	-0.435365	0.000568579	0.0335399
hsa-mir-128b-precNo1	216272_x_at	miR-128	SYDE1	-0.510688	3.58725e-05	0.00554324
hsa-mir-128b-precNo1	44702_at	miR-128	SYDE1	-0.494714	6.80883e-05	0.008417
hsa-mir-128b-precNo1	213090_s_at	miR-128	TAF4	0.462448	0.000226444	0.0187693
hsa-mir-128b-precNo1	217750_s_at	miR-128	UBE2Z	-0.533747	1.34144e-05	0.00275669
hsa-mir-128b-precNo1	209592_s_at	miR-128	WDR68	0.415765	0.0010572	0.0495013
hsa-mir-128b-precNo1	211962_s_at	miR-128	ZFP36L1	-0.419195	0.000950991	0.0463546
hsa-mir-129-2No1	205026_at	miR-129-5p	STAT5B	0.445957	0.000400269	0.0268623
hsa-mir-130a-precNo2	215336_at	miR-130/301	AKAP11	-0.430481	0.000665922	0.0369657
hsa-mir-130bNo1	211172_x_at	miR-130/301	AKAP7	-0.426881	0.000747096	0.0397643
hsa-mir-130a-precNo2	201975_at	miR-130/301	CLIP1	0.423463	0.000832309	0.0426812
hsa-mir-130a-precNo2	209348_s_at	miR-130/301	MAF	-0.426322	0.000760466	0.0400771
hsa-mir-130bNo1	203842_s_at	miR-130/301	MAPRE3	-0.46894	0.000179507	0.0162668
hsa-mir-130a-precNo2	202568_s_at	miR-130/301	MARK3	0.432933	0.000615303	0.0351469
hsa-mir-130bNo1	212076_at	miR-130/301	MLL	0.417413	0.00100491	0.0479243
hsa-mir-130a-precNo2	209289_at	miR-130/301	NFIB	0.449176	0.000358953	0.0252285
hsa-mir-130a-precNo2	213029_at	miR-130/301	NFIB	0.416962	0.00101897	0.0483615
hsa-mir-130a-precNo2	209422_at	miR-130/301	PHF20	0.50057	5.40329e-05	0.00731294
hsa-mir-130a-precNo2	209210_s_at	miR-130/301	PLEKHC1	0.509927	3.70105e-05	0.00564376
hsa-mir-130a-precNo2	209209_s_at	miR-130/301	PLEKHC1	0.436542	0.000547126	0.0326768
hsa-mir-130a-precNo2	201276_at	miR-130/301	RAB5B	0.41772	0.000995433	0.0477172
hsa-mir-130a-precNo2	208924_at	miR-130/301	RNF11	0.514803	3.02539e-05	0.00492135
hsa-mir-130a-precNo2	209229_s_at	miR-130/301	SAPS1	-0.531166	1.50297e-05	0.00297847
hsa-mir-130a-precNo2	209857_s_at	miR-130/301	SPHK2	-0.415894	0.00105303	0.0494208
hsa-mir-130bNo1	206299_at	miR-130/301	TMEM28	-0.443418	0.000435849	0.0282801
hsa-mir-132-precNo1	201235_s_at	miR-132/212	BTG2	-0.475628	0.000140615	0.0138147
hsa-mir-132-precNo1	208567_s_at	miR-132/212	KCNJ12	-0.471202	0.000165369	0.0153357
hsa-mir-132-precNo1	209348_s_at	miR-132/212	MAF	-0.526847	1.81415e-05	0.00339191
hsa-mir-132-precNo1	206363_at	miR-132/212	MAF	-0.521427	2.28912e-05	0.00400004
hsa-mir-132-precNo1	209347_s_at	miR-132/212	MAF	-0.495967	6.48252e-05	0.00814973
hsa-mir-132-precNo1	209289_at	miR-132/212	NFIB	0.42865	0.000706146	0.0382743
hsa-mir-133a-2	208277_at	miR-133	PITX3	0.477572	0.000130858	0.0131539
hsa-mir-133a-2	201712_s_at	miR-133	RANBP2	0.421964	0.000872384	0.0440239
hsa-mir-133a-2	203998_s_at	miR-133	SYT1	0.557792	4.4408e-06	0.00130979
hsa-mir-134-precNo2	205566_at	miR-134	ABHD2	-0.481018	0.000115071	0.0120646
hsa-mir-134-precNo2	209237_s_at	miR-134	SLC23A2	-0.436068	0.000555671	0.0329017
hsa-mir-134-precNo2	211572_s_at	miR-134	SLC23A2	-0.417463	0.00100335	0.0478817
hsa-mir-135-2-prec	201872_s_at	miR-135	ABCE1	0.481185	0.00011435	0.011998
hsa-mir-135-2-prec	201873_s_at	miR-135	ABCE1	0.467073	0.000192002	0.017012
hsa-mir-135-2-prec	202760_s_at	miR-135	AKAP2 // PALM2-AKAP2	-0.429972	0.000676887	0.0372997
hsa-mir-135-2-prec	202759_s_at	miR-135	AKAP2 // PALM2-AKAP2	-0.415545	0.00106438	0.0497349
hsa-mir-135-2-prec	212607_at	miR-135	AKT3	-0.519526	2.48137e-05	0.00424433
hsa-mir-135-2-prec	212609_s_at	miR-135	AKT3	-0.478649	0.000125723	0.0128233
hsa-mir-135a-1No1	218222_x_at	miR-135	ARNT	0.473468	0.00015224	0.014477
hsa-mir-135a-2No1	219497_s_at	miR-135	BCL11A	-0.422215	0.000865545	0.0438995
hsa-mir-135-2-prec	205417_s_at	miR-135	DAG1	-0.479366	0.000122406	0.0125866
hsa-mir-135a-1No1	201211_s_at	miR-135	DDX3X	0.488781	8.57001e-05	0.00982292
hsa-mir-135a-1No1	212514_x_at	miR-135	DDX3X	0.41608	0.00104701	0.0492048
hsa-mir-135-2-prec	212503_s_at	miR-135	DIP2C	-0.57165	2.25592e-06	0.000822547
hsa-mir-135a-1No1	220493_at	miR-135	DMRT1	0.439654	0.000493919	0.0307827
hsa-mir-135-2-prec	221773_at	miR-135	ELK3	-0.485586	9.68339e-05	0.0106924
hsa-mir-135a-1No1	213938_at	miR-135	ERC2	0.417828	0.000992112	0.0475909
hsa-mir-135-2-prec	212966_at	miR-135	HIC2	0.523206	2.12186e-05	0.0037753
hsa-mir-135-2-prec	212964_at	miR-135	HIC2	0.509977	3.69348e-05	0.0056384
hsa-mir-135a-1No1	210148_at	miR-135	HIPK3	0.544072	8.43244e-06	0.00205153
hsa-mir-135a-1No1	207764_s_at	miR-135	HIPK3	0.474517	0.000146491	0.0142127
hsa-mir-135-2-prec	216559_x_at	miR-135	HNRPA1	0.561912	3.64248e-06	0.00114223
hsa-mir-135-2-prec	200016_x_at	miR-135	HNRPA1	0.450983	0.000337503	0.0243518
hsa-mir-135-2-prec	222040_at	miR-135	HNRPA1	0.440687	0.000477328	0.0301958
hsa-mir-135-2-prec	200594_x_at	miR-135	HNRPU	0.46835	0.000183374	0.0165148
hsa-mir-135-2-prec	208885_at	miR-135	LCP1	0.455992	0.000283991	0.0217845
hsa-mir-135a-1No1	217475_s_at	miR-135	LIMK2	0.465531	0.00020291	0.0176367
hsa-mir-135-2-prec	208116_s_at	miR-135	MAN1A1	0.448623	0.000365758	0.0254435
hsa-mir-135-2-prec	205113_at	miR-135	NEFM	-0.434845	0.000578291	0.0339021
hsa-mir-135-2-prec	201830_s_at	miR-135	NET1	0.537208	1.15008e-05	0.00248861
hsa-mir-135-2-prec	201829_at	miR-135	NET1	0.517476	2.7053e-05	0.00449006
hsa-mir-135-2-prec	205717_x_at	miR-135	PCDHGA1 // PCDHGA10 // PCDHGA11 // PCDHGA12 // PCDHGA2 // PCDHGA3 // PCDHGA4 // PCDHGA5 // PCDHGA6 // PCDHGA7 // PCDHGA8 // PCDHGA9 // PCDHGB1 // PCDHGB2 // PCDHGB3 // PCDHGB4 // PCDHGB5 // PCDHGB6 // PCDHGB7 // PCDHGC3 // PCDHGC4 // PCDHGC5	-0.477349	0.000131945	0.0132344
hsa-mir-135-2-prec	209079_x_at	miR-135	PCDHGA1 // PCDHGA10 // PCDHGA11 // PCDHGA12 // PCDHGA2 // PCDHGA3 // PCDHGA4 // PCDHGA5 // PCDHGA6 // PCDHGA7 // PCDHGA8 // PCDHGA9 // PCDHGB1 // PCDHGB2 // PCDHGB3 // PCDHGB4 // PCDHGB5 // PCDHGB6 // PCDHGB7 // PCDHGC3 // PCDHGC4 // PCDHGC5	-0.474426	0.000146978	0.0142286
hsa-mir-135-2-prec	215836_s_at	miR-135	PCDHGA1 // PCDHGA10 // PCDHGA11 // PCDHGA12 // PCDHGA2 // PCDHGA3 // PCDHGA4 // PCDHGA5 // PCDHGA6 // PCDHGA7 // PCDHGA8 // PCDHGA9 // PCDHGB1 // PCDHGB2 // PCDHGB3 // PCDHGB4 // PCDHGB5 // PCDHGB6 // PCDHGB7 // PCDHGC3 // PCDHGC4 // PCDHGC5	-0.457026	0.000273957	0.0212614
hsa-mir-135-2-prec	211066_x_at	miR-135	PCDHGA1 // PCDHGA10 // PCDHGA11 // PCDHGA12 // PCDHGA2 // PCDHGA3 // PCDHGA4 // PCDHGA5 // PCDHGA6 // PCDHGA7 // PCDHGA8 // PCDHGA9 // PCDHGB1 // PCDHGB2 // PCDHGB3 // PCDHGB4 // PCDHGB5 // PCDHGB6 // PCDHGB7 // PCDHGC3 // PCDHGC4 // PCDHGC5	-0.432466	0.000624666	0.0354685
hsa-mir-135-1-prec	218517_at	miR-135	PHF17	-0.431919	0.000635804	0.0359046
hsa-mir-135-2-prec	200636_s_at	miR-135	PTPRF	-0.450917	0.000338261	0.0243603
hsa-mir-135-2-prec	218738_s_at	miR-135	RNF138	0.418069	0.000984756	0.0474181
hsa-mir-135-2-prec	201204_s_at	miR-135	RRBP1	-0.461892	0.000230945	0.0190289
hsa-mir-135-2-prec	201206_s_at	miR-135	RRBP1	-0.432285	0.000628338	0.0355987
hsa-mir-135a-1No1	212800_at	miR-135	STX6	0.46586	0.000200538	0.0174881
hsa-mir-135-2-prec	213090_s_at	miR-135	TAF4	0.50816	3.97862e-05	0.00588871
hsa-mir-135-1-prec	202871_at	miR-135	TRAF4	0.505897	4.36206e-05	0.00631222
hsa-mir-135-2-prec	201745_at	miR-135	TWF1	-0.421938	0.000873078	0.0440243
hsa-mir-135a-1No1	210681_s_at	miR-135	USP15	0.486861	9.22418e-05	0.0103357
hsa-mir-135-2-prec	209822_s_at	miR-135	VLDLR	-0.471095	0.000166014	0.0153548
hsa-mir-135-2-prec	204291_at	miR-135	ZNF518	0.442147	0.000454731	0.0291647
hsa-mir-137-prec	217936_at	miR-137	ARHGAP5	-0.465302	0.000204581	0.0176987
hsa-mir-137-prec	212936_at	miR-137	C5orf21	0.46082	0.000239848	0.01949
hsa-mir-137-prec	215286_s_at	miR-137	PHTF2	0.486289	9.42748e-05	0.0104908
hsa-mir-137-prec	220014_at	miR-137	PRR16	0.578068	1.63114e-06	0.000658712
hsa-mir-137-prec	204872_at	miR-137	TLE4	0.446596	0.000391737	0.0265332
hsa-mir-138-1-prec	218314_s_at	miR-138	C11orf57	-0.486511	9.3481e-05	0.0104224
hsa-mir-138-1-prec	202162_s_at	miR-138	CNOT8	-0.456956	0.000274627	0.0212896
hsa-mir-138-1-prec	212729_at	miR-138	DLG3	-0.573556	2.05026e-06	0.000773969
hsa-mir-138-1-prec	212728_at	miR-138	DLG3	-0.513967	3.13245e-05	0.0050574
hsa-mir-138-1-prec	212727_at	miR-138	DLG3	-0.499062	5.73701e-05	0.00761535
hsa-mir-138-1-prec	207732_s_at	miR-138	DLG3	-0.41901	0.00095648	0.0465406
hsa-mir-138-2-prec	212729_at	miR-138	DLG3	-0.448585	0.000366235	0.0254468
hsa-mir-138-1-prec	209808_x_at	miR-138	ING1	-0.515339	2.95844e-05	0.0048351
hsa-mir-138-1-prec	208415_x_at	miR-138	ING1	-0.432459	0.000624818	0.0354685
hsa-mir-138-2-prec	209808_x_at	miR-138	ING1	-0.449477	0.000355291	0.0250541
hsa-mir-138-1-prec	213358_at	miR-138	KIAA0802	0.519063	2.53036e-05	0.00429725
hsa-mir-138-2-prec	213358_at	miR-138	KIAA0802	0.450822	0.000339362	0.0243848
hsa-mir-138-1-prec	209210_s_at	miR-138	PLEKHC1	0.46707	0.000192017	0.017012
hsa-mir-138-2-prec	212482_at	miR-138	RMND5A	-0.438879	0.000506715	0.03123
hsa-mir-138-2-prec	201416_at	miR-138	SOX4	-0.440421	0.000481545	0.030352
hsa-mir-138-1-prec	213329_at	miR-138	SRGAP2	0.454768	0.000296298	0.0223074
hsa-mir-138-2-prec	216251_s_at	miR-138	TTLL12	-0.439039	0.000504049	0.0311034
hsa-mir-138-1-prec	201426_s_at	miR-138	VIM	0.606921	3.47245e-07	0.000218276
hsa-mir-138-1-prec	218707_at	miR-138	ZNF444	-0.429027	0.000697693	0.0379494
hsa-mir-138-2-prec	218707_at	miR-138	ZNF444	-0.45292	0.000315809	0.0233237
hsa-mir-140No1	202663_at	miR-140	WIPF1	0.472079	0.000160173	0.0150041
hsa-mir-140No1	202665_s_at	miR-140	WIPF1	0.440217	0.000484813	0.0304888
hsa-mir-141-precNo1	213154_s_at	miR-141/200a	BICD2	-0.484077	0.00010254	0.0111287
hsa-mir-141-precNo1	212729_at	miR-141/200a	DLG3	0.54771	7.13364e-06	0.00182077
hsa-mir-141-precNo1	212727_at	miR-141/200a	DLG3	0.461379	0.000235165	0.0192623
hsa-mir-141-precNo1	212728_at	miR-141/200a	DLG3	0.428073	0.000719273	0.0387891
hsa-mir-141-precNo1	203693_s_at	miR-141/200a	E2F3	-0.460707	0.000240812	0.0195405
hsa-mir-141-precNo1	203746_s_at	miR-141/200a	HCCS	-0.439831	0.000491043	0.0306861
hsa-mir-141-precNo1	202741_at	miR-141/200a	PRKACB	-0.441283	0.000467974	0.0297804
hsa-mir-141-precNo1	212265_at	miR-141/200a	QKI	-0.627712	1.03194e-07	8.84911e-05
hsa-mir-141-precNo1	212262_at	miR-141/200a	QKI	-0.593604	7.22541e-07	0.000379191
hsa-mir-141-precNo1	212263_at	miR-141/200a	QKI	-0.591681	8.01005e-07	0.000406751
hsa-mir-141-precNo1	213667_at	miR-141/200a	SRCAP	0.491653	7.67102e-05	0.00909259
hsa-mir-141-precNo1	212635_at	miR-141/200a	TNPO1	-0.559999	3.9949e-06	0.00121704
hsa-mir-141-precNo1	209225_x_at	miR-141/200a	TNPO1	-0.496767	6.28166e-05	0.00800106
hsa-mir-141-precNo1	221829_s_at	miR-141/200a	TNPO1	-0.444855	0.00041538	0.0274651
hsa-mir-141-precNo1	209226_s_at	miR-141/200a	TNPO1	-0.430286	0.000670113	0.0370779
hsa-mir-141-precNo1	207657_x_at	miR-141/200a	TNPO1	-0.419751	0.000934698	0.0458825
hsa-mir-141-precNo1	213196_at	miR-141/200a	ZNF629	0.501811	5.14191e-05	0.00704384
hsa-mir-142-prec	200601_at	miR-142-5p	ACTN4	-0.465072	0.000206265	0.0177615
hsa-mir-142-prec	204742_s_at	miR-142-5p	APRIN	0.571913	2.2264e-06	0.00081392
hsa-mir-142-prec	201097_s_at	miR-142-5p	ARF4	-0.510743	3.57914e-05	0.00553687
hsa-mir-142-prec	201096_s_at	miR-142-5p	ARF4	-0.457905	0.000265683	0.020817
hsa-mir-142-prec	209539_at	miR-142-5p	ARHGEF6	0.49945	5.64943e-05	0.0075318
hsa-mir-142-prec	222103_at	miR-142-5p	ATF1	0.43993	0.000489434	0.0305993
hsa-mir-142-prec	201243_s_at	miR-142-5p	ATP1B1	-0.644472	3.6284e-08	4.20045e-05
hsa-mir-142-prec	201242_s_at	miR-142-5p	ATP1B1	-0.628941	9.57848e-08	8.46258e-05
hsa-mir-142-prec	219497_s_at	miR-142-5p	BCL11A	0.654834	1.8405e-08	2.77914e-05
hsa-mir-142-prec	210347_s_at	miR-142-5p	BCL11A	0.637126	5.78165e-08	5.82016e-05
hsa-mir-142-prec	219498_s_at	miR-142-5p	BCL11A	0.595022	6.69371e-07	0.000359029
hsa-mir-142-prec	219433_at	miR-142-5p	BCOR	0.518248	2.61882e-05	0.00437652
hsa-mir-142-prec	218420_s_at	miR-142-5p	C13orf23	0.494709	6.81023e-05	0.008417
hsa-mir-142-prec	211985_s_at	miR-142-5p	CALM1	-0.51375	3.16086e-05	0.0050881
hsa-mir-142-prec	211984_at	miR-142-5p	CALM1	-0.509721	3.73251e-05	0.00568194
hsa-mir-142-prec	209563_x_at	miR-142-5p	CALM1	-0.474883	0.000144527	0.0140796
hsa-mir-142-prec	200653_s_at	miR-142-5p	CALM1	-0.451869	0.000327418	0.0238639
hsa-mir-142-prec	208908_s_at	miR-142-5p	CAST	-0.479723	0.000120784	0.0124823
hsa-mir-142-prec	207467_x_at	miR-142-5p	CAST	-0.459239	0.000253559	0.0201186
hsa-mir-142-prec	203065_s_at	miR-142-5p	CAV1	-0.475064	0.000143572	0.0140063
hsa-mir-142-prec	212097_at	miR-142-5p	CAV1	-0.463388	0.00021902	0.0184624
hsa-mir-142-prec	209795_at	miR-142-5p	CD69	0.579867	1.48752e-06	0.000626197
hsa-mir-142-prec	202470_s_at	miR-142-5p	CPSF6	0.625703	1.16486e-07	9.74826e-05
hsa-mir-142-prec	202224_at	miR-142-5p	CRK	-0.573999	2.00502e-06	0.000763109
hsa-mir-142-prec	202225_at	miR-142-5p	CRK	-0.568585	2.62736e-06	0.000917405
hsa-mir-142-prec	202226_s_at	miR-142-5p	CRK	-0.540549	9.89665e-06	0.0022592
hsa-mir-142-prec	217364_x_at	miR-142-5p	EIF3S1	0.493529	7.13144e-05	0.00863725
hsa-mir-142-prec	202949_s_at	miR-142-5p	FHL2	-0.555287	5.00309e-06	0.00141265
hsa-mir-142-prec	218618_s_at	miR-142-5p	FNDC3B	-0.477721	0.000130136	0.0131003
hsa-mir-142-prec	203706_s_at	miR-142-5p	FZD7	-0.567458	2.7778e-06	0.000945808
hsa-mir-142-prec	200080_s_at	miR-142-5p	H3F3A	0.488038	8.8181e-05	0.01
hsa-mir-142-prec	204225_at	miR-142-5p	HDAC4	0.536917	1.16516e-05	0.0025095
hsa-mir-142-prec	200643_at	miR-142-5p	HDLBP	-0.551049	6.10769e-06	0.00163214
hsa-mir-142-prec	221767_x_at	miR-142-5p	HDLBP	-0.524347	2.02056e-05	0.00364077
hsa-mir-142-prec	200594_x_at	miR-142-5p	HNRPU	0.558439	4.30564e-06	0.00127897
hsa-mir-142-prec	218311_at	miR-142-5p	MAP4K3	-0.446154	0.000397626	0.0267495
hsa-mir-142-prec	220189_s_at	miR-142-5p	MGAT4B	-0.506266	4.2973e-05	0.00623801
hsa-mir-142-prec	202925_s_at	miR-142-5p	PLAGL2	0.582304	1.31185e-06	0.000565965
hsa-mir-142-prec	202126_at	miR-142-5p	PRPF4B	0.504746	4.56996e-05	0.00653527
hsa-mir-142-prec	201712_s_at	miR-142-5p	RANBP2	0.450634	0.000341546	0.0244322
hsa-mir-142-prec	200885_at	miR-142-5p	RHOC	-0.637301	5.71862e-08	5.79872e-05
hsa-mir-142-prec	212120_at	miR-142-5p	RHOQ	-0.430134	0.000673395	0.0371642
hsa-mir-142-prec	212119_at	miR-142-5p	RHOQ	-0.418982	0.000957306	0.0465644
hsa-mir-142-prec	213538_at	miR-142-5p	SON	0.476784	0.000134737	0.0134369
hsa-mir-142-prec	201997_s_at	miR-142-5p	SPEN	0.465263	0.000204865	0.0176987
hsa-mir-142-prec	210829_s_at	miR-142-5p	SSBP2	0.535919	1.21818e-05	0.00259418
hsa-mir-142-prec	203787_at	miR-142-5p	SSBP2	0.470981	0.000166707	0.0153879
hsa-mir-142-prec	212956_at	miR-142-5p	TBC1D9	-0.464603	0.00020975	0.0179423
hsa-mir-142-prec	220990_s_at	miR-142-5p	TMEM49	-0.432139	0.000631309	0.0357233
hsa-mir-142-prec	78383_at	miR-142-5p	TOPORS	0.427806	0.000725421	0.0390297
hsa-mir-142-prec	203476_at	miR-142-5p	TPBG	-0.496752	6.28555e-05	0.00800106
hsa-mir-142-prec	204094_s_at	miR-142-5p	TSC22D2	-0.454697	0.000297031	0.0223402
hsa-mir-142-prec	217750_s_at	miR-142-5p	UBE2Z	-0.596666	6.12317e-07	0.000337549
hsa-mir-142-prec	209475_at	miR-142-5p	USP15	0.439425	0.000497676	0.0308416
hsa-mir-142-prec	212655_at	miR-142-5p	ZCCHC14	-0.440454	0.000481017	0.0303324
hsa-mir-142-prec	219929_s_at	miR-142-5p	ZFYVE21	-0.441666	0.000462058	0.0294849
hsa-mir-143-prec	200655_s_at	miR-143	CALM1	-0.50313	4.87714e-05	0.0068085
hsa-mir-143-prec	209563_x_at	miR-143	CALM1	-0.496109	6.44646e-05	0.00811909
hsa-mir-143-prec	200653_s_at	miR-143	CALM1	-0.457696	0.000267632	0.0209342
hsa-mir-143-prec	218934_s_at	miR-143	HSPB7	0.437494	0.000530321	0.0321009
hsa-mir-143-prec	213742_at	miR-143	SFRS11	0.418088	0.000984185	0.0474181
hsa-mir-144-precNo1	218314_s_at	miR-144	C11orf57	0.517041	2.7551e-05	0.00456726
hsa-mir-144-precNo1	212897_at	miR-144	CDC2L6	-0.456801	0.000276112	0.0213248
hsa-mir-144-precNo1	202099_s_at	miR-144	DGCR2	0.673447	5.08085e-09	9.66887e-06
hsa-mir-144-precNo1	220625_s_at	miR-144	ELF5	0.522771	2.16164e-05	0.00383516
hsa-mir-144-precNo1	220624_s_at	miR-144	ELF5	0.483215	0.000105938	0.0113996
hsa-mir-144-precNo1	214530_x_at	miR-144	EPB41	0.770798	9.31699e-13	9.24505e-09
hsa-mir-144-precNo1	207793_s_at	miR-144	EPB41	0.520094	2.42239e-05	0.00417455
hsa-mir-144-precNo1	216855_s_at	miR-144	HNRPU	0.495567	6.58524e-05	0.00823415
hsa-mir-144-precNo1	209193_at	miR-144	PIM1	0.518595	2.58077e-05	0.00434567
hsa-mir-144-precNo1	206396_at	miR-144	SLC1A1	0.486629	9.30631e-05	0.0103925
hsa-mir-144-precNo1	216925_s_at	miR-144	TAL1	0.605551	3.75028e-07	0.000229444
hsa-mir-144-precNo1	206283_s_at	miR-144	TAL1	0.448266	0.000370217	0.0255744
hsa-mir-144-precNo1	203992_s_at	miR-144	UTX	0.486551	9.33391e-05	0.0104149
hsa-mir-145-prec	219935_at	miR-145	ADAMTS5	0.579578	1.50981e-06	0.000629853
hsa-mir-145-prec	211963_s_at	miR-145	ARPC5	0.430216	0.000671619	0.0371272
hsa-mir-145-prec	219599_at	miR-145	EIF4B	-0.468537	0.000182143	0.0164376
hsa-mir-145-prec	213640_s_at	miR-145	LOX	0.50359	4.78787e-05	0.00673547
hsa-mir-145-prec	218613_at	miR-145	PSD3	0.44999	0.000349141	0.024784
hsa-mir-145-prec	203355_s_at	miR-145	PSD3	0.44687	0.000388135	0.0263793
hsa-mir-145-prec	210432_s_at	miR-145	SCN3A	0.462311	0.000227547	0.018827
hsa-mir-145-prec	204932_at	miR-145	TNFRSF11B	0.49658	6.32813e-05	0.00802546
hsa-mir-145-prec	204933_s_at	miR-145	TNFRSF11B	0.466621	0.000195144	0.0171795
hsa-mir-145-prec	218521_s_at	miR-145	UBE2W	0.542749	8.95671e-06	0.00212693
hsa-mir-146bNo1	202158_s_at	miR-146	CUGBP2	0.420964	0.000900073	0.0448645
hsa-mir-146bNo1	214632_at	miR-146	NRP2	0.478425	0.000126773	0.0128805
hsa-mir-146-prec	214632_at	miR-146	NRP2	0.481664	0.000112314	0.0118451
hsa-mir-146bNo1	210198_s_at	miR-146	PLP1	0.638635	5.25947e-08	5.40302e-05
hsa-mir-146-prec	210198_s_at	miR-146	PLP1	0.681588	2.80973e-09	6.03066e-06
hsa-mir-146-prec	212807_s_at	miR-146	SORT1	0.421437	0.000886856	0.044477
hsa-mir-148bNo1	203504_s_at	miR-148/152	ABCA1	-0.485924	9.55982e-05	0.0105876
hsa-mir-148bNo1	203505_at	miR-148/152	ABCA1	-0.479007	0.000124059	0.0127001
hsa-mir-148bNo1	202422_s_at	miR-148/152	ACSL4	-0.494479	6.8718e-05	0.00847048
hsa-mir-148aNo1	220028_at	miR-148/152	ACVR2B	0.422073	0.000869392	0.0440142
hsa-mir-152-precNo1	201675_at	miR-148/152	AKAP1	-0.429085	0.000696405	0.0379388
hsa-mir-148aNo1	209413_at	miR-148/152	B4GALT2	-0.426223	0.000762859	0.0401423
hsa-mir-148bNo1	203481_at	miR-148/152	C10orf6	-0.508317	3.95312e-05	0.00586759
hsa-mir-148bNo1	203482_at	miR-148/152	C10orf6	-0.470665	0.000168634	0.0154948
hsa-mir-148-prec	201041_s_at	miR-148/152	DUSP1	-0.462854	0.000223208	0.0186836
hsa-mir-148-prec	202454_s_at	miR-148/152	ERBB3	0.440308	0.000483352	0.0304489
hsa-mir-148bNo1	202444_s_at	miR-148/152	ERLIN1	-0.478231	0.000127691	0.0129158
hsa-mir-148bNo1	207398_at	miR-148/152	HOXD13	-0.480009	0.000119504	0.0124084
hsa-mir-148bNo1	217599_s_at	miR-148/152	MDFIC	-0.544413	8.30189e-06	0.00202902
hsa-mir-148-prec	212080_at	miR-148/152	MLL	-0.416607	0.00103018	0.0486941
hsa-mir-148bNo1	220953_s_at	miR-148/152	MTMR12	-0.504058	4.69858e-05	0.00666042
hsa-mir-148-prec	213906_at	miR-148/152	MYBL1	-0.443426	0.000435743	0.0282801
hsa-mir-148aNo1	212298_at	miR-148/152	NRP1	-0.497803	6.03019e-05	0.00780716
hsa-mir-148-prec	212298_at	miR-148/152	NRP1	-0.567781	2.73396e-06	0.000937776
hsa-mir-148-prec	210510_s_at	miR-148/152	NRP1	-0.420721	0.000906924	0.0450121
hsa-mir-148bNo1	209533_s_at	miR-148/152	PLAA	-0.43686	0.000541459	0.032464
hsa-mir-148-prec	218292_s_at	miR-148/152	PRKAG2	-0.440566	0.000479235	0.0302524
hsa-mir-148aNo1	216215_s_at	miR-148/152	RBM9	-0.518841	2.5542e-05	0.00431663
hsa-mir-148aNo1	213901_x_at	miR-148/152	RBM9	-0.443737	0.000431228	0.0281248
hsa-mir-148-prec	216215_s_at	miR-148/152	RBM9	-0.540533	9.90397e-06	0.0022592
hsa-mir-148-prec	213901_x_at	miR-148/152	RBM9	-0.500827	5.3481e-05	0.00726248
hsa-mir-148-prec	212104_s_at	miR-148/152	RBM9	-0.430198	0.000672007	0.0371338
hsa-mir-148bNo1	212482_at	miR-148/152	RMND5A	0.451157	0.000335502	0.0242495
hsa-mir-148-prec	212482_at	miR-148/152	RMND5A	0.42519	0.0007882	0.0410251
hsa-mir-152-precNo1	203286_at	miR-148/152	RNF44	-0.418026	0.000986055	0.0474478
hsa-mir-148bNo1	219460_s_at	miR-148/152	TMEM127	-0.498921	5.7693e-05	0.007633
hsa-mir-148-prec	219460_s_at	miR-148/152	TMEM127	-0.548364	6.92084e-06	0.00179657
hsa-mir-148aNo1	217733_s_at	miR-148/152	TMSB10	-0.525392	1.93182e-05	0.0035687
hsa-mir-148-prec	217733_s_at	miR-148/152	TMSB10	-0.556749	4.66734e-06	0.00134799
hsa-mir-015a-2-precNo1	202422_s_at	miR-15/16/195/424/497	ACSL4	-0.425961	0.000769206	0.040354
hsa-mir-16-1No1	208405_s_at	miR-15/16/195/424/497	CD164	0.442997	0.000442028	0.0286142
hsa-mir-16-1No1	208654_s_at	miR-15/16/195/424/497	CD164	0.418817	0.000962198	0.0466879
hsa-mir-16-2No1	201536_at	miR-15/16/195/424/497	DUSP3	-0.450544	0.000342603	0.0244474
hsa-mir-16-2No1	201537_s_at	miR-15/16/195/424/497	DUSP3	-0.443082	0.000440781	0.0285468
hsa-mir-015a-2-precNo1	202596_at	miR-15/16/195/424/497	ENSA	0.472662	0.000156798	0.0147576
hsa-mir-015b-precNo1	202596_at	miR-15/16/195/424/497	ENSA	0.572868	2.12239e-06	0.000788343
hsa-mir-15aNo1	202596_at	miR-15/16/195/424/497	ENSA	0.508365	3.94549e-05	0.00586759
hsa-mir-16-1No1	217866_at	miR-15/16/195/424/497	FLJ12529	0.448653	0.000365388	0.0254433
hsa-mir-195-prec	217866_at	miR-15/16/195/424/497	FLJ12529	0.43438	0.000587101	0.0341825
hsa-mir-016a-chr13	209244_s_at	miR-15/16/195/424/497	KIF1C	-0.42195	0.000872751	0.0440239
hsa-mir-016b-chr3	209244_s_at	miR-15/16/195/424/497	KIF1C	-0.4155	0.00106583	0.049786
hsa-mir-16-1No1	209244_s_at	miR-15/16/195/424/497	KIF1C	-0.41786	0.000991136	0.0475769
hsa-mir-16-2No1	209244_s_at	miR-15/16/195/424/497	KIF1C	-0.433899	0.000596353	0.0344756
hsa-mir-424No1	211596_s_at	miR-15/16/195/424/497	LRIG1	-0.431336	0.000647856	0.0362317
hsa-mir-424No1	207943_x_at	miR-15/16/195/424/497	PLAGL1	0.529072	1.64706e-05	0.00315598
hsa-mir-424No1	207002_s_at	miR-15/16/195/424/497	PLAGL1	0.445258	0.000409791	0.0272625
hsa-mir-015a-2-precNo1	49485_at	miR-15/16/195/424/497	PRDM4	-0.420098	0.000924675	0.0455198
hsa-mir-15aNo1	49485_at	miR-15/16/195/424/497	PRDM4	-0.431675	0.000640838	0.0359865
hsa-mir-424No1	205751_at	miR-15/16/195/424/497	SH3GL2	0.461727	0.000232292	0.0190832
hsa-mir-015a-2-precNo1	212666_at	miR-15/16/195/424/497	SMURF1	-0.519472	2.48698e-05	0.00424433
hsa-mir-016a-chr13	212666_at	miR-15/16/195/424/497	SMURF1	-0.510021	3.68678e-05	0.0056383
hsa-mir-016b-chr3	212666_at	miR-15/16/195/424/497	SMURF1	-0.463103	0.000221247	0.0185937
hsa-mir-15aNo1	212666_at	miR-15/16/195/424/497	SMURF1	-0.500531	5.41157e-05	0.00731294
hsa-mir-16-2No1	212666_at	miR-15/16/195/424/497	SMURF1	-0.480742	0.000116268	0.0121625
hsa-mir-195-prec	212666_at	miR-15/16/195/424/497	SMURF1	-0.54439	8.31071e-06	0.00202902
hsa-mir-016a-chr13	202734_at	miR-15/16/195/424/497	TRIP10	-0.421264	0.000891679	0.0446061
hsa-mir-424No1	210248_at	miR-15/16/195/424/497	WNT7A	0.476634	0.000135487	0.0134621
hsa-mir-195-prec	209313_at	miR-15/16/195/424/497	XAB1	-0.419704	0.00093609	0.0459183
hsa-mir-015a-2-precNo1	215706_x_at	miR-15/16/195/424/497	ZYX	-0.486832	9.23444e-05	0.0103357
hsa-mir-015a-2-precNo1	200808_s_at	miR-15/16/195/424/497	ZYX	-0.469991	0.000172808	0.015804
hsa-mir-015b-precNo1	215706_x_at	miR-15/16/195/424/497	ZYX	-0.423551	0.000830017	0.0425952
hsa-mir-015b-precNo1	200808_s_at	miR-15/16/195/424/497	ZYX	-0.419295	0.000948039	0.0463188
hsa-mir-016a-chr13	215706_x_at	miR-15/16/195/424/497	ZYX	-0.441126	0.000470427	0.029909
hsa-mir-016b-chr3	215706_x_at	miR-15/16/195/424/497	ZYX	-0.461039	0.000238005	0.0194262
hsa-mir-016b-chr3	200808_s_at	miR-15/16/195/424/497	ZYX	-0.446886	0.000387928	0.0263781
hsa-mir-15aNo1	215706_x_at	miR-15/16/195/424/497	ZYX	-0.477724	0.000130121	0.0131003
hsa-mir-15aNo1	200808_s_at	miR-15/16/195/424/497	ZYX	-0.459902	0.000247727	0.0198902
hsa-mir-16-2No1	215706_x_at	miR-15/16/195/424/497	ZYX	-0.445341	0.000408652	0.0272276
hsa-mir-195-prec	215706_x_at	miR-15/16/195/424/497	ZYX	-0.446234	0.000396548	0.0267158
hsa-mir-195-prec	200808_s_at	miR-15/16/195/424/497	ZYX	-0.418945	0.000958402	0.0465844
hsa-mir-150-prec	203002_at	miR-150	AMOTL2	-0.460419	0.000243263	0.0196733
hsa-mir-150-prec	209120_at	miR-150	NR2F2	-0.446519	0.000392752	0.0265373
hsa-mir-153-1-prec1	212609_s_at	miR-153	AKT3	-0.449884	0.000350398	0.0248352
hsa-mir-153-1-prec1	200998_s_at	miR-153	CKAP4	-0.465643	0.000202103	0.0176025
hsa-mir-153-1-prec1	200999_s_at	miR-153	CKAP4	-0.439438	0.00049746	0.0308416
hsa-mir-153-1-prec1	201995_at	miR-153	EXT1	-0.455333	0.000290562	0.0220451
hsa-mir-153-1-prec1	204359_at	miR-153	FLRT2	-0.538434	1.08859e-05	0.00239061
hsa-mir-153-1-prec1	206307_s_at	miR-153	FOXD1	-0.470942	0.000166942	0.0153993
hsa-mir-153-1-prec1	204299_at	miR-153	FUSIP1	0.439706	0.000493068	0.0307711
hsa-mir-153-1-prec1	200771_at	miR-153	LAMC1	-0.427391	0.000735072	0.039366
hsa-mir-153-1-prec1	204798_at	miR-153	MYB	0.462468	0.000226279	0.0187669
hsa-mir-153-1-prec1	211271_x_at	miR-153	PTBP1	0.476578	0.000135765	0.0134621
hsa-mir-153-1-prec1	216306_x_at	miR-153	PTBP1	0.460918	0.000239021	0.0194742
hsa-mir-153-1-prec1	212015_x_at	miR-153	PTBP1	0.449519	0.000354787	0.025044
hsa-mir-153-1-prec1	202189_x_at	miR-153	PTBP1	0.416743	0.00102589	0.0485902
hsa-mir-155-prec	206382_s_at	miR-155	BDNF	0.46401	0.000214227	0.0182354
hsa-mir-155-prec	218517_at	miR-155	PHF17	0.469137	0.000178236	0.0161832
hsa-mir-155-prec	204612_at	miR-155	PKIA	0.425328	0.000784772	0.0408773
hsa-mir-155-prec	204872_at	miR-155	TLE4	0.624011	1.28915e-07	0.000105346
hsa-mir-155-prec	212774_at	miR-155	ZNF238	0.489882	8.21458e-05	0.00956548
hsa-mir-155-prec	205594_at	miR-155	ZNF652	-0.436368	0.000550248	0.0327787
hsa-mir-017-precNo2	201715_s_at	miR-17-5p/20/93.mr/106/519.d	ACIN1	0.532253	1.43287e-05	0.00287649
hsa-mir-020-prec	201715_s_at	miR-17-5p/20/93.mr/106/519.d	ACIN1	0.516113	2.8643e-05	0.00470894
hsa-mir-106aNo1	201715_s_at	miR-17-5p/20/93.mr/106/519.d	ACIN1	0.54804	7.02529e-06	0.00180731
hsa-mir-106bNo1	201715_s_at	miR-17-5p/20/93.mr/106/519.d	ACIN1	0.530843	1.52445e-05	0.00301244
hsa-mir-106-prec-X	201715_s_at	miR-17-5p/20/93.mr/106/519.d	ACIN1	0.474455	0.000146822	0.0142234
hsa-mir-20bNo1	201715_s_at	miR-17-5p/20/93.mr/106/519.d	ACIN1	0.506871	4.19307e-05	0.00611867
hsa-mir-017-precNo2	211986_at	miR-17-5p/20/93.mr/106/519.d	AHNAK	-0.460207	0.000245084	0.0197722
hsa-mir-020-prec	211986_at	miR-17-5p/20/93.mr/106/519.d	AHNAK	-0.438968	0.000505228	0.0311521
hsa-mir-106bNo1	211986_at	miR-17-5p/20/93.mr/106/519.d	AHNAK	-0.498054	5.97072e-05	0.00775909
hsa-mir-106-prec-X	211986_at	miR-17-5p/20/93.mr/106/519.d	AHNAK	-0.492238	7.49892e-05	0.00893433
hsa-mir-20bNo1	211986_at	miR-17-5p/20/93.mr/106/519.d	AHNAK	-0.459097	0.000254831	0.0201829
hsa-mir-017-precNo2	212607_at	miR-17-5p/20/93.mr/106/519.d	AKT3	-0.529771	1.5976e-05	0.00309536
hsa-mir-017-precNo2	212609_s_at	miR-17-5p/20/93.mr/106/519.d	AKT3	-0.459455	0.00025165	0.0200157
hsa-mir-020-prec	212607_at	miR-17-5p/20/93.mr/106/519.d	AKT3	-0.510213	3.65792e-05	0.00560571
hsa-mir-020-prec	212609_s_at	miR-17-5p/20/93.mr/106/519.d	AKT3	-0.417654	0.000997447	0.0477643
hsa-mir-106aNo1	212607_at	miR-17-5p/20/93.mr/106/519.d	AKT3	-0.501265	5.25543e-05	0.0071717
hsa-mir-106aNo1	212609_s_at	miR-17-5p/20/93.mr/106/519.d	AKT3	-0.430619	0.000662983	0.0368806
hsa-mir-106bNo1	212607_at	miR-17-5p/20/93.mr/106/519.d	AKT3	-0.544316	8.33891e-06	0.00203234
hsa-mir-106bNo1	212609_s_at	miR-17-5p/20/93.mr/106/519.d	AKT3	-0.426736	0.000750542	0.0398237
hsa-mir-106-prec-X	212607_at	miR-17-5p/20/93.mr/106/519.d	AKT3	-0.501396	5.22809e-05	0.00714844
hsa-mir-20bNo1	212607_at	miR-17-5p/20/93.mr/106/519.d	AKT3	-0.504131	4.68478e-05	0.00664765
hsa-mir-20bNo1	212609_s_at	miR-17-5p/20/93.mr/106/519.d	AKT3	-0.422548	0.000856563	0.0435712
hsa-mir-017-precNo2	214953_s_at	miR-17-5p/20/93.mr/106/519.d	APP	-0.427201	0.000739522	0.0395586
hsa-mir-020-prec	214953_s_at	miR-17-5p/20/93.mr/106/519.d	APP	-0.44904	0.000360615	0.0252884
hsa-mir-106aNo1	214953_s_at	miR-17-5p/20/93.mr/106/519.d	APP	-0.43916	0.000502036	0.031038
hsa-mir-106bNo1	214953_s_at	miR-17-5p/20/93.mr/106/519.d	APP	-0.511278	3.50114e-05	0.00547103
hsa-mir-106bNo1	200602_at	miR-17-5p/20/93.mr/106/519.d	APP	-0.474194	0.000148239	0.0142909
hsa-mir-106-prec-X	214953_s_at	miR-17-5p/20/93.mr/106/519.d	APP	-0.463702	0.00021659	0.0183466
hsa-mir-106-prec-X	200602_at	miR-17-5p/20/93.mr/106/519.d	APP	-0.429715	0.000682492	0.0374602
hsa-mir-20bNo1	214953_s_at	miR-17-5p/20/93.mr/106/519.d	APP	-0.449169	0.000359035	0.0252285
hsa-mir-017-precNo2	202117_at	miR-17-5p/20/93.mr/106/519.d	ARHGAP1	-0.483627	0.000104303	0.0112672
hsa-mir-020-prec	202117_at	miR-17-5p/20/93.mr/106/519.d	ARHGAP1	-0.471494	0.000163625	0.015235
hsa-mir-106aNo1	202117_at	miR-17-5p/20/93.mr/106/519.d	ARHGAP1	-0.46234	0.00022731	0.0188252
hsa-mir-106bNo1	202117_at	miR-17-5p/20/93.mr/106/519.d	ARHGAP1	-0.436115	0.000554823	0.032882
hsa-mir-106-prec-X	202117_at	miR-17-5p/20/93.mr/106/519.d	ARHGAP1	-0.479746	0.000120682	0.0124823
hsa-mir-20bNo1	202117_at	miR-17-5p/20/93.mr/106/519.d	ARHGAP1	-0.441099	0.000470843	0.0299218
hsa-mir-017-precNo2	203232_s_at	miR-17-5p/20/93.mr/106/519.d	ATXN1	-0.502843	4.93375e-05	0.00685391
hsa-mir-017-precNo2	203231_s_at	miR-17-5p/20/93.mr/106/519.d	ATXN1	-0.47144	0.000163943	0.0152544
hsa-mir-020-prec	203232_s_at	miR-17-5p/20/93.mr/106/519.d	ATXN1	-0.455591	0.000287965	0.0218906
hsa-mir-106aNo1	203232_s_at	miR-17-5p/20/93.mr/106/519.d	ATXN1	-0.442398	0.000450938	0.0290421
hsa-mir-106aNo1	203231_s_at	miR-17-5p/20/93.mr/106/519.d	ATXN1	-0.427519	0.000732071	0.0392507
hsa-mir-106bNo1	203232_s_at	miR-17-5p/20/93.mr/106/519.d	ATXN1	-0.47519	0.000142906	0.0139576
hsa-mir-106-prec-X	203232_s_at	miR-17-5p/20/93.mr/106/519.d	ATXN1	-0.439174	0.0005018	0.0310372
hsa-mir-20bNo1	203232_s_at	miR-17-5p/20/93.mr/106/519.d	ATXN1	-0.432853	0.000616911	0.0351477
hsa-mir-017-precNo2	220272_at	miR-17-5p/20/93.mr/106/519.d	BNC2	-0.459872	0.000247988	0.0198902
hsa-mir-020-prec	220272_at	miR-17-5p/20/93.mr/106/519.d	BNC2	-0.448842	0.000363058	0.0253828
hsa-mir-106aNo1	220272_at	miR-17-5p/20/93.mr/106/519.d	BNC2	-0.438842	0.000507332	0.0312541
hsa-mir-106-prec-X	220272_at	miR-17-5p/20/93.mr/106/519.d	BNC2	-0.421347	0.000889369	0.0445387
hsa-mir-020-prec	209007_s_at	miR-17-5p/20/93.mr/106/519.d	C1orf63	0.42043	0.000915164	0.0452272
hsa-mir-106bNo1	209007_s_at	miR-17-5p/20/93.mr/106/519.d	C1orf63	0.457054	0.000273689	0.0212524
hsa-mir-20bNo1	209007_s_at	miR-17-5p/20/93.mr/106/519.d	C1orf63	0.439212	0.000501172	0.0310259
hsa-mir-017-precNo2	212875_s_at	miR-17-5p/20/93.mr/106/519.d	C21orf25	-0.436344	0.000550685	0.0327907
hsa-mir-106bNo1	212875_s_at	miR-17-5p/20/93.mr/106/519.d	C21orf25	-0.475373	0.000141942	0.0138971
hsa-mir-106-prec-X	212875_s_at	miR-17-5p/20/93.mr/106/519.d	C21orf25	-0.456674	0.000277336	0.021404
hsa-mir-017-precNo2	221983_at	miR-17-5p/20/93.mr/106/519.d	C2orf17	-0.464626	0.000209575	0.0179423
hsa-mir-017-precNo2	222129_at	miR-17-5p/20/93.mr/106/519.d	C2orf17	-0.460599	0.00024173	0.0195921
hsa-mir-020-prec	221983_at	miR-17-5p/20/93.mr/106/519.d	C2orf17	-0.526431	1.84713e-05	0.00344894
hsa-mir-020-prec	222129_at	miR-17-5p/20/93.mr/106/519.d	C2orf17	-0.5211	2.32117e-05	0.00404078
hsa-mir-106aNo1	221983_at	miR-17-5p/20/93.mr/106/519.d	C2orf17	-0.562328	3.56983e-06	0.00112708
hsa-mir-106aNo1	222129_at	miR-17-5p/20/93.mr/106/519.d	C2orf17	-0.518373	2.60509e-05	0.00436545
hsa-mir-106bNo1	221983_at	miR-17-5p/20/93.mr/106/519.d	C2orf17	-0.491419	7.74102e-05	0.00915213
hsa-mir-106bNo1	222129_at	miR-17-5p/20/93.mr/106/519.d	C2orf17	-0.44351	0.000434521	0.0282467
hsa-mir-106-prec-X	222129_at	miR-17-5p/20/93.mr/106/519.d	C2orf17	-0.503924	4.72396e-05	0.00667598
hsa-mir-106-prec-X	221983_at	miR-17-5p/20/93.mr/106/519.d	C2orf17	-0.50353	4.79939e-05	0.00673547
hsa-mir-20bNo1	222129_at	miR-17-5p/20/93.mr/106/519.d	C2orf17	-0.482592	0.000108457	0.0115631
hsa-mir-20bNo1	221983_at	miR-17-5p/20/93.mr/106/519.d	C2orf17	-0.479383	0.000122327	0.0125866
hsa-mir-017-precNo2	201616_s_at	miR-17-5p/20/93.mr/106/519.d	CALD1	-0.676868	3.97016e-09	7.87901e-06
hsa-mir-017-precNo2	212077_at	miR-17-5p/20/93.mr/106/519.d	CALD1	-0.63406	6.99737e-08	6.84555e-05
hsa-mir-017-precNo2	201617_x_at	miR-17-5p/20/93.mr/106/519.d	CALD1	-0.606567	3.54229e-07	0.000220343
hsa-mir-017-precNo2	201615_x_at	miR-17-5p/20/93.mr/106/519.d	CALD1	-0.538583	1.08137e-05	0.00239061
hsa-mir-017-precNo2	214880_x_at	miR-17-5p/20/93.mr/106/519.d	CALD1	-0.495363	6.63816e-05	0.00827797
hsa-mir-020-prec	201616_s_at	miR-17-5p/20/93.mr/106/519.d	CALD1	-0.662142	1.12238e-08	1.83435e-05
hsa-mir-020-prec	212077_at	miR-17-5p/20/93.mr/106/519.d	CALD1	-0.63266	7.62898e-08	7.25591e-05
hsa-mir-020-prec	201617_x_at	miR-17-5p/20/93.mr/106/519.d	CALD1	-0.613291	2.41668e-07	0.000174856
hsa-mir-020-prec	201615_x_at	miR-17-5p/20/93.mr/106/519.d	CALD1	-0.54391	8.49497e-06	0.00206314
hsa-mir-020-prec	214880_x_at	miR-17-5p/20/93.mr/106/519.d	CALD1	-0.50433	4.64717e-05	0.00661455
hsa-mir-106aNo1	201616_s_at	miR-17-5p/20/93.mr/106/519.d	CALD1	-0.641618	4.35475e-08	4.73238e-05
hsa-mir-106aNo1	212077_at	miR-17-5p/20/93.mr/106/519.d	CALD1	-0.610433	2.84635e-07	0.000191947
hsa-mir-106aNo1	201617_x_at	miR-17-5p/20/93.mr/106/519.d	CALD1	-0.582938	1.26941e-06	0.000551362
hsa-mir-106aNo1	201615_x_at	miR-17-5p/20/93.mr/106/519.d	CALD1	-0.565919	2.99633e-06	0.000993431
hsa-mir-106aNo1	214880_x_at	miR-17-5p/20/93.mr/106/519.d	CALD1	-0.488717	8.59107e-05	0.00983893
hsa-mir-106bNo1	201616_s_at	miR-17-5p/20/93.mr/106/519.d	CALD1	-0.642409	4.14102e-08	4.56561e-05
hsa-mir-106bNo1	212077_at	miR-17-5p/20/93.mr/106/519.d	CALD1	-0.630861	8.51982e-08	7.83818e-05
hsa-mir-106bNo1	201617_x_at	miR-17-5p/20/93.mr/106/519.d	CALD1	-0.54371	8.57296e-06	0.00207775
hsa-mir-106bNo1	214880_x_at	miR-17-5p/20/93.mr/106/519.d	CALD1	-0.530805	1.52695e-05	0.0030131
hsa-mir-106bNo1	201615_x_at	miR-17-5p/20/93.mr/106/519.d	CALD1	-0.476199	0.000137682	0.0136133
hsa-mir-106-prec-X	201616_s_at	miR-17-5p/20/93.mr/106/519.d	CALD1	-0.650656	2.42755e-08	3.35237e-05
hsa-mir-106-prec-X	212077_at	miR-17-5p/20/93.mr/106/519.d	CALD1	-0.634719	6.7173e-08	6.66543e-05
hsa-mir-106-prec-X	201617_x_at	miR-17-5p/20/93.mr/106/519.d	CALD1	-0.586123	1.07505e-06	0.000489657
hsa-mir-106-prec-X	214880_x_at	miR-17-5p/20/93.mr/106/519.d	CALD1	-0.522224	2.2127e-05	0.0039058
hsa-mir-106-prec-X	201615_x_at	miR-17-5p/20/93.mr/106/519.d	CALD1	-0.520801	2.35081e-05	0.00408214
hsa-mir-20bNo1	201616_s_at	miR-17-5p/20/93.mr/106/519.d	CALD1	-0.608591	3.16021e-07	0.000208063
hsa-mir-20bNo1	212077_at	miR-17-5p/20/93.mr/106/519.d	CALD1	-0.583172	1.25411e-06	0.000547859
hsa-mir-20bNo1	201617_x_at	miR-17-5p/20/93.mr/106/519.d	CALD1	-0.528486	1.68966e-05	0.00321543
hsa-mir-20bNo1	201615_x_at	miR-17-5p/20/93.mr/106/519.d	CALD1	-0.497635	6.07038e-05	0.00782948
hsa-mir-20bNo1	214880_x_at	miR-17-5p/20/93.mr/106/519.d	CALD1	-0.486048	9.51469e-05	0.0105657
hsa-mir-017-precNo2	203065_s_at	miR-17-5p/20/93.mr/106/519.d	CAV1	-0.627833	1.02441e-07	8.83911e-05
hsa-mir-017-precNo2	212097_at	miR-17-5p/20/93.mr/106/519.d	CAV1	-0.588556	9.45781e-07	0.000448535
hsa-mir-020-prec	203065_s_at	miR-17-5p/20/93.mr/106/519.d	CAV1	-0.603429	4.22165e-07	0.000250627
hsa-mir-020-prec	212097_at	miR-17-5p/20/93.mr/106/519.d	CAV1	-0.562556	3.53065e-06	0.00112237
hsa-mir-106aNo1	203065_s_at	miR-17-5p/20/93.mr/106/519.d	CAV1	-0.572955	2.1131e-06	0.000788343
hsa-mir-106aNo1	212097_at	miR-17-5p/20/93.mr/106/519.d	CAV1	-0.547953	7.05368e-06	0.00181126
hsa-mir-106bNo1	203065_s_at	miR-17-5p/20/93.mr/106/519.d	CAV1	-0.690351	1.4535e-09	4.03837e-06
hsa-mir-106bNo1	212097_at	miR-17-5p/20/93.mr/106/519.d	CAV1	-0.657103	1.58084e-08	2.43274e-05
hsa-mir-106-prec-X	203065_s_at	miR-17-5p/20/93.mr/106/519.d	CAV1	-0.645906	3.30818e-08	4.01908e-05
hsa-mir-106-prec-X	212097_at	miR-17-5p/20/93.mr/106/519.d	CAV1	-0.614582	2.24325e-07	0.000164884
hsa-mir-20bNo1	203065_s_at	miR-17-5p/20/93.mr/106/519.d	CAV1	-0.653429	2.02105e-08	2.94158e-05
hsa-mir-20bNo1	212097_at	miR-17-5p/20/93.mr/106/519.d	CAV1	-0.632679	7.62027e-08	7.25591e-05
hsa-mir-017-precNo2	208712_at	miR-17-5p/20/93.mr/106/519.d	CCND1	-0.499502	5.63771e-05	0.00752683
hsa-mir-017-precNo2	208711_s_at	miR-17-5p/20/93.mr/106/519.d	CCND1	-0.495633	6.5681e-05	0.00822013
hsa-mir-020-prec	208711_s_at	miR-17-5p/20/93.mr/106/519.d	CCND1	-0.506889	4.18996e-05	0.00611867
hsa-mir-020-prec	208712_at	miR-17-5p/20/93.mr/106/519.d	CCND1	-0.494203	6.94625e-05	0.0085071
hsa-mir-106aNo1	208712_at	miR-17-5p/20/93.mr/106/519.d	CCND1	-0.532452	1.42038e-05	0.00286799
hsa-mir-106aNo1	208711_s_at	miR-17-5p/20/93.mr/106/519.d	CCND1	-0.524389	2.01697e-05	0.00364077
hsa-mir-106bNo1	208712_at	miR-17-5p/20/93.mr/106/519.d	CCND1	-0.570195	2.42564e-06	0.000872974
hsa-mir-106bNo1	208711_s_at	miR-17-5p/20/93.mr/106/519.d	CCND1	-0.548155	6.98802e-06	0.00180105
hsa-mir-106-prec-X	208712_at	miR-17-5p/20/93.mr/106/519.d	CCND1	-0.538902	1.06598e-05	0.00237087
hsa-mir-106-prec-X	208711_s_at	miR-17-5p/20/93.mr/106/519.d	CCND1	-0.535664	1.23207e-05	0.00261309
hsa-mir-20bNo1	208712_at	miR-17-5p/20/93.mr/106/519.d	CCND1	-0.54983	6.4652e-06	0.00170425
hsa-mir-20bNo1	208711_s_at	miR-17-5p/20/93.mr/106/519.d	CCND1	-0.542256	9.15998e-06	0.00215312
hsa-mir-106bNo1	200952_s_at	miR-17-5p/20/93.mr/106/519.d	CCND2	0.438258	0.000517183	0.0316536
hsa-mir-20bNo1	219470_x_at	miR-17-5p/20/93.mr/106/519.d	CCNJ	0.420351	0.000917424	0.0453067
hsa-mir-017-precNo2	209795_at	miR-17-5p/20/93.mr/106/519.d	CD69	0.429627	0.000684434	0.0375072
hsa-mir-020-prec	209795_at	miR-17-5p/20/93.mr/106/519.d	CD69	0.431191	0.000650894	0.0363577
hsa-mir-106aNo1	209795_at	miR-17-5p/20/93.mr/106/519.d	CD69	0.467005	0.000192469	0.0170138
hsa-mir-106bNo1	209795_at	miR-17-5p/20/93.mr/106/519.d	CD69	0.492996	7.28114e-05	0.00873479
hsa-mir-106-prec-X	209795_at	miR-17-5p/20/93.mr/106/519.d	CD69	0.449457	0.000355532	0.0250584
hsa-mir-20bNo1	209795_at	miR-17-5p/20/93.mr/106/519.d	CD69	0.45465	0.000297507	0.0223402
hsa-mir-017-precNo2	204029_at	miR-17-5p/20/93.mr/106/519.d	CELSR2	-0.418553	0.00097012	0.0469248
hsa-mir-017-precNo2	203492_x_at	miR-17-5p/20/93.mr/106/519.d	CEP57	0.502988	4.90505e-05	0.00682771
hsa-mir-017-precNo2	209862_s_at	miR-17-5p/20/93.mr/106/519.d	CEP57	0.458034	0.000264492	0.0207662
hsa-mir-017-precNo2	203491_s_at	miR-17-5p/20/93.mr/106/519.d	CEP57	0.44652	0.000392741	0.0265373
hsa-mir-017-precNo2	203493_s_at	miR-17-5p/20/93.mr/106/519.d	CEP57	0.446482	0.000393255	0.0265538
hsa-mir-020-prec	203492_x_at	miR-17-5p/20/93.mr/106/519.d	CEP57	0.484245	0.000101892	0.011067
hsa-mir-020-prec	203491_s_at	miR-17-5p/20/93.mr/106/519.d	CEP57	0.448984	0.000361309	0.0252987
hsa-mir-020-prec	209862_s_at	miR-17-5p/20/93.mr/106/519.d	CEP57	0.434334	0.000587988	0.0341996
hsa-mir-020-prec	203494_s_at	miR-17-5p/20/93.mr/106/519.d	CEP57	0.423892	0.000821146	0.0422607
hsa-mir-020-prec	203493_s_at	miR-17-5p/20/93.mr/106/519.d	CEP57	0.418069	0.000984744	0.0474181
hsa-mir-106aNo1	203492_x_at	miR-17-5p/20/93.mr/106/519.d	CEP57	0.54005	1.01223e-05	0.00229019
hsa-mir-106aNo1	209862_s_at	miR-17-5p/20/93.mr/106/519.d	CEP57	0.497125	6.19366e-05	0.0079266
hsa-mir-106aNo1	203491_s_at	miR-17-5p/20/93.mr/106/519.d	CEP57	0.476559	0.000135863	0.0134621
hsa-mir-106aNo1	203493_s_at	miR-17-5p/20/93.mr/106/519.d	CEP57	0.467938	0.000186114	0.0166673
hsa-mir-106aNo1	203494_s_at	miR-17-5p/20/93.mr/106/519.d	CEP57	0.46529	0.000204668	0.0176987
hsa-mir-106bNo1	203491_s_at	miR-17-5p/20/93.mr/106/519.d	CEP57	0.538828	1.06949e-05	0.00237087
hsa-mir-106bNo1	203492_x_at	miR-17-5p/20/93.mr/106/519.d	CEP57	0.49746	6.11232e-05	0.00785493
hsa-mir-106bNo1	209862_s_at	miR-17-5p/20/93.mr/106/519.d	CEP57	0.481829	0.000111618	0.0117826
hsa-mir-106bNo1	203493_s_at	miR-17-5p/20/93.mr/106/519.d	CEP57	0.452387	0.000321646	0.0236417
hsa-mir-106bNo1	203494_s_at	miR-17-5p/20/93.mr/106/519.d	CEP57	0.424044	0.000817234	0.0421729
hsa-mir-106-prec-X	203492_x_at	miR-17-5p/20/93.mr/106/519.d	CEP57	0.473522	0.000151937	0.0144766
hsa-mir-106-prec-X	203491_s_at	miR-17-5p/20/93.mr/106/519.d	CEP57	0.455744	0.000286443	0.021854
hsa-mir-106-prec-X	203494_s_at	miR-17-5p/20/93.mr/106/519.d	CEP57	0.43061	0.000663175	0.0368806
hsa-mir-106-prec-X	209862_s_at	miR-17-5p/20/93.mr/106/519.d	CEP57	0.429715	0.000682497	0.0374602
hsa-mir-106-prec-X	203493_s_at	miR-17-5p/20/93.mr/106/519.d	CEP57	0.420556	0.000911596	0.0451016
hsa-mir-20bNo1	203492_x_at	miR-17-5p/20/93.mr/106/519.d	CEP57	0.560283	3.94064e-06	0.00120845
hsa-mir-20bNo1	209862_s_at	miR-17-5p/20/93.mr/106/519.d	CEP57	0.541856	9.32795e-06	0.0021889
hsa-mir-20bNo1	203493_s_at	miR-17-5p/20/93.mr/106/519.d	CEP57	0.536195	1.20331e-05	0.0025757
hsa-mir-20bNo1	203494_s_at	miR-17-5p/20/93.mr/106/519.d	CEP57	0.524542	2.00376e-05	0.00362921
hsa-mir-20bNo1	203491_s_at	miR-17-5p/20/93.mr/106/519.d	CEP57	0.491567	7.69649e-05	0.00910723
hsa-mir-017-precNo2	204980_at	miR-17-5p/20/93.mr/106/519.d	CLOCK	-0.474011	0.000149239	0.0143515
hsa-mir-020-prec	204980_at	miR-17-5p/20/93.mr/106/519.d	CLOCK	-0.487574	8.97601e-05	0.0101377
hsa-mir-106aNo1	204980_at	miR-17-5p/20/93.mr/106/519.d	CLOCK	-0.472907	0.000155398	0.0146756
hsa-mir-106bNo1	204980_at	miR-17-5p/20/93.mr/106/519.d	CLOCK	-0.474306	0.000147629	0.014243
hsa-mir-106-prec-X	204980_at	miR-17-5p/20/93.mr/106/519.d	CLOCK	-0.481648	0.000112381	0.0118451
hsa-mir-20bNo1	204980_at	miR-17-5p/20/93.mr/106/519.d	CLOCK	-0.456347	0.00028051	0.0215734
hsa-mir-017-precNo2	202551_s_at	miR-17-5p/20/93.mr/106/519.d	CRIM1	-0.514611	3.0496e-05	0.00494988
hsa-mir-017-precNo2	202552_s_at	miR-17-5p/20/93.mr/106/519.d	CRIM1	-0.498283	5.91683e-05	0.00771973
hsa-mir-020-prec	202552_s_at	miR-17-5p/20/93.mr/106/519.d	CRIM1	-0.555815	4.87938e-06	0.00138617
hsa-mir-020-prec	202551_s_at	miR-17-5p/20/93.mr/106/519.d	CRIM1	-0.552521	5.70064e-06	0.00154673
hsa-mir-106aNo1	202551_s_at	miR-17-5p/20/93.mr/106/519.d	CRIM1	-0.520512	2.37985e-05	0.0041214
hsa-mir-106aNo1	202552_s_at	miR-17-5p/20/93.mr/106/519.d	CRIM1	-0.508632	3.90264e-05	0.00583845
hsa-mir-106bNo1	202551_s_at	miR-17-5p/20/93.mr/106/519.d	CRIM1	-0.588489	9.49116e-07	0.000448535
hsa-mir-106bNo1	202552_s_at	miR-17-5p/20/93.mr/106/519.d	CRIM1	-0.572162	2.19883e-06	0.000805962
hsa-mir-106-prec-X	202551_s_at	miR-17-5p/20/93.mr/106/519.d	CRIM1	-0.590747	8.41954e-07	0.000420732
hsa-mir-106-prec-X	202552_s_at	miR-17-5p/20/93.mr/106/519.d	CRIM1	-0.579757	1.49599e-06	0.000627859
hsa-mir-20bNo1	202551_s_at	miR-17-5p/20/93.mr/106/519.d	CRIM1	-0.542577	9.02714e-06	0.00213272
hsa-mir-20bNo1	202552_s_at	miR-17-5p/20/93.mr/106/519.d	CRIM1	-0.522292	2.20633e-05	0.0039004
hsa-mir-020-prec	202224_at	miR-17-5p/20/93.mr/106/519.d	CRK	-0.419412	0.000944615	0.0462327
hsa-mir-106aNo1	202224_at	miR-17-5p/20/93.mr/106/519.d	CRK	-0.440792	0.000475672	0.0301351
hsa-mir-106bNo1	202224_at	miR-17-5p/20/93.mr/106/519.d	CRK	-0.510523	3.61161e-05	0.00556681
hsa-mir-106bNo1	202226_s_at	miR-17-5p/20/93.mr/106/519.d	CRK	-0.473547	0.0001518	0.0144735
hsa-mir-106bNo1	202225_at	miR-17-5p/20/93.mr/106/519.d	CRK	-0.468324	0.000183542	0.0165148
hsa-mir-106-prec-X	202224_at	miR-17-5p/20/93.mr/106/519.d	CRK	-0.466111	0.000198744	0.0173972
hsa-mir-20bNo1	202224_at	miR-17-5p/20/93.mr/106/519.d	CRK	-0.450614	0.000341785	0.0244367
hsa-mir-106bNo1	213865_at	miR-17-5p/20/93.mr/106/519.d	DCBLD2	-0.440618	0.000478408	0.0302366
hsa-mir-106-prec-X	213865_at	miR-17-5p/20/93.mr/106/519.d	DCBLD2	-0.417666	0.000997085	0.0477635
hsa-mir-20bNo1	213865_at	miR-17-5p/20/93.mr/106/519.d	DCBLD2	-0.445284	0.000409438	0.0272538
hsa-mir-020-prec	218333_at	miR-17-5p/20/93.mr/106/519.d	DERL2	-0.438454	0.000513862	0.0315166
hsa-mir-106aNo1	218333_at	miR-17-5p/20/93.mr/106/519.d	DERL2	-0.445085	0.000412188	0.0273321
hsa-mir-106bNo1	218333_at	miR-17-5p/20/93.mr/106/519.d	DERL2	-0.534299	1.30909e-05	0.00270696
hsa-mir-106-prec-X	218333_at	miR-17-5p/20/93.mr/106/519.d	DERL2	-0.459611	0.000250271	0.0199698
hsa-mir-20bNo1	218333_at	miR-17-5p/20/93.mr/106/519.d	DERL2	-0.455631	0.000287567	0.0218896
hsa-mir-017-precNo2	214030_at	miR-17-5p/20/93.mr/106/519.d	DKFZp667G2110	-0.458505	0.000260169	0.0205005
hsa-mir-020-prec	214030_at	miR-17-5p/20/93.mr/106/519.d	DKFZp667G2110	-0.423906	0.000820793	0.0422607
hsa-mir-017-precNo2	210762_s_at	miR-17-5p/20/93.mr/106/519.d	DLC1	-0.454794	0.000296027	0.0223036
hsa-mir-020-prec	210762_s_at	miR-17-5p/20/93.mr/106/519.d	DLC1	-0.452575	0.000319577	0.0235145
hsa-mir-106aNo1	210762_s_at	miR-17-5p/20/93.mr/106/519.d	DLC1	-0.436197	0.000553333	0.0328498
hsa-mir-106bNo1	210762_s_at	miR-17-5p/20/93.mr/106/519.d	DLC1	-0.451882	0.000327267	0.0238639
hsa-mir-106-prec-X	210762_s_at	miR-17-5p/20/93.mr/106/519.d	DLC1	-0.446081	0.000398605	0.0267895
hsa-mir-017-precNo2	221773_at	miR-17-5p/20/93.mr/106/519.d	ELK3	-0.497776	6.0366e-05	0.00780818
hsa-mir-020-prec	221773_at	miR-17-5p/20/93.mr/106/519.d	ELK3	-0.47849	0.000126467	0.0128708
hsa-mir-106aNo1	221773_at	miR-17-5p/20/93.mr/106/519.d	ELK3	-0.440073	0.000487132	0.0305379
hsa-mir-106bNo1	221773_at	miR-17-5p/20/93.mr/106/519.d	ELK3	-0.559113	4.16859e-06	0.00125075
hsa-mir-106-prec-X	221773_at	miR-17-5p/20/93.mr/106/519.d	ELK3	-0.505774	4.38388e-05	0.00633674
hsa-mir-20bNo1	221773_at	miR-17-5p/20/93.mr/106/519.d	ELK3	-0.495234	6.67175e-05	0.00830495
hsa-mir-106bNo1	221804_s_at	miR-17-5p/20/93.mr/106/519.d	FAM45A	-0.501014	5.30838e-05	0.00722815
hsa-mir-106-prec-X	221804_s_at	miR-17-5p/20/93.mr/106/519.d	FAM45A	-0.42806	0.000719581	0.0387907
hsa-mir-106bNo1	220306_at	miR-17-5p/20/93.mr/106/519.d	FAM46C	0.452581	0.000319511	0.0235145
hsa-mir-106bNo1	218898_at	miR-17-5p/20/93.mr/106/519.d	FAM57A	-0.42006	0.000925782	0.0455413
hsa-mir-017-precNo2	220147_s_at	miR-17-5p/20/93.mr/106/519.d	FAM60A	0.460887	0.000239284	0.0194742
hsa-mir-020-prec	220147_s_at	miR-17-5p/20/93.mr/106/519.d	FAM60A	0.530646	1.53765e-05	0.00301929
hsa-mir-106aNo1	220147_s_at	miR-17-5p/20/93.mr/106/519.d	FAM60A	0.532643	1.40847e-05	0.0028564
hsa-mir-106bNo1	220147_s_at	miR-17-5p/20/93.mr/106/519.d	FAM60A	0.459859	0.000248098	0.0198902
hsa-mir-106-prec-X	220147_s_at	miR-17-5p/20/93.mr/106/519.d	FAM60A	0.470237	0.000171274	0.0157051
hsa-mir-20bNo1	220147_s_at	miR-17-5p/20/93.mr/106/519.d	FAM60A	0.483136	0.000106257	0.0114161
hsa-mir-017-precNo2	209004_s_at	miR-17-5p/20/93.mr/106/519.d	FBXL5	-0.479577	0.000121446	0.0125139
hsa-mir-020-prec	209004_s_at	miR-17-5p/20/93.mr/106/519.d	FBXL5	-0.433264	0.000608742	0.0349015
hsa-mir-106bNo1	209004_s_at	miR-17-5p/20/93.mr/106/519.d	FBXL5	-0.448638	0.000365582	0.0254435
hsa-mir-106-prec-X	209004_s_at	miR-17-5p/20/93.mr/106/519.d	FBXL5	-0.450662	0.000341228	0.024422
hsa-mir-017-precNo2	44040_at	miR-17-5p/20/93.mr/106/519.d	FBXO41	0.469409	0.000176487	0.0160559
hsa-mir-020-prec	44040_at	miR-17-5p/20/93.mr/106/519.d	FBXO41	0.472727	0.000156425	0.0147423
hsa-mir-106aNo1	44040_at	miR-17-5p/20/93.mr/106/519.d	FBXO41	0.436218	0.000552963	0.0328498
hsa-mir-106bNo1	44040_at	miR-17-5p/20/93.mr/106/519.d	FBXO41	0.474306	0.000147629	0.014243
hsa-mir-106-prec-X	44040_at	miR-17-5p/20/93.mr/106/519.d	FBXO41	0.417925	0.000989129	0.0475299
hsa-mir-106aNo1	212232_at	miR-17-5p/20/93.mr/106/519.d	FNBP4	0.432084	0.000632439	0.0357327
hsa-mir-20bNo1	212232_at	miR-17-5p/20/93.mr/106/519.d	FNBP4	0.461149	0.000237088	0.0193856
hsa-mir-017-precNo2	218618_s_at	miR-17-5p/20/93.mr/106/519.d	FNDC3B	-0.497113	6.19663e-05	0.0079266
hsa-mir-020-prec	218618_s_at	miR-17-5p/20/93.mr/106/519.d	FNDC3B	-0.526904	1.80967e-05	0.00339191
hsa-mir-106aNo1	218618_s_at	miR-17-5p/20/93.mr/106/519.d	FNDC3B	-0.456956	0.000274626	0.0212896
hsa-mir-106bNo1	218618_s_at	miR-17-5p/20/93.mr/106/519.d	FNDC3B	-0.507934	4.01539e-05	0.00592159
hsa-mir-106-prec-X	218618_s_at	miR-17-5p/20/93.mr/106/519.d	FNDC3B	-0.512125	3.3809e-05	0.00531904
hsa-mir-20bNo1	218618_s_at	miR-17-5p/20/93.mr/106/519.d	FNDC3B	-0.43966	0.000493819	0.0307827
hsa-mir-017-precNo2	203706_s_at	miR-17-5p/20/93.mr/106/519.d	FZD7	-0.431731	0.000639668	0.035962
hsa-mir-020-prec	203706_s_at	miR-17-5p/20/93.mr/106/519.d	FZD7	-0.432099	0.000632132	0.0357327
hsa-mir-017-precNo2	209818_s_at	miR-17-5p/20/93.mr/106/519.d	HABP4	-0.445812	0.000402222	0.0269673
hsa-mir-106aNo1	209818_s_at	miR-17-5p/20/93.mr/106/519.d	HABP4	-0.474064	0.000148945	0.0143391
hsa-mir-106bNo1	209818_s_at	miR-17-5p/20/93.mr/106/519.d	HABP4	-0.416522	0.00103288	0.0487183
hsa-mir-106-prec-X	209818_s_at	miR-17-5p/20/93.mr/106/519.d	HABP4	-0.417245	0.00101013	0.0480577
hsa-mir-20bNo1	209818_s_at	miR-17-5p/20/93.mr/106/519.d	HABP4	-0.452436	0.000321099	0.0236139
hsa-mir-020-prec	200989_at	miR-17-5p/20/93.mr/106/519.d	HIF1A	-0.416912	0.00102056	0.048404
hsa-mir-020-prec	218819_at	miR-17-5p/20/93.mr/106/519.d	INTS6	0.437126	0.000536759	0.0323637
hsa-mir-020-prec	222239_s_at	miR-17-5p/20/93.mr/106/519.d	INTS6	0.416503	0.0010335	0.0487183
hsa-mir-106-prec-X	218819_at	miR-17-5p/20/93.mr/106/519.d	INTS6	0.423883	0.00082137	0.0422607
hsa-mir-20bNo1	218819_at	miR-17-5p/20/93.mr/106/519.d	INTS6	0.440029	0.000487832	0.0305537
hsa-mir-017-precNo2	209379_s_at	miR-17-5p/20/93.mr/106/519.d	KIAA1128	-0.436513	0.000547658	0.0326804
hsa-mir-020-prec	209379_s_at	miR-17-5p/20/93.mr/106/519.d	KIAA1128	-0.446197	0.000397051	0.0267356
hsa-mir-106aNo1	209379_s_at	miR-17-5p/20/93.mr/106/519.d	KIAA1128	-0.423002	0.000844451	0.0431288
hsa-mir-106bNo1	209379_s_at	miR-17-5p/20/93.mr/106/519.d	KIAA1128	-0.425439	0.000782031	0.0407957
hsa-mir-017-precNo2	204709_s_at	miR-17-5p/20/93.mr/106/519.d	KIF23	-0.432689	0.000620196	0.0352958
hsa-mir-020-prec	204709_s_at	miR-17-5p/20/93.mr/106/519.d	KIF23	-0.464202	0.000212765	0.0181583
hsa-mir-106aNo1	204709_s_at	miR-17-5p/20/93.mr/106/519.d	KIF23	-0.461691	0.000232591	0.0190965
hsa-mir-106bNo1	204709_s_at	miR-17-5p/20/93.mr/106/519.d	KIF23	-0.438795	0.000508123	0.0312751
hsa-mir-106-prec-X	204709_s_at	miR-17-5p/20/93.mr/106/519.d	KIF23	-0.430133	0.000673402	0.0371642
hsa-mir-017-precNo2	203943_at	miR-17-5p/20/93.mr/106/519.d	KIF3B	-0.524584	2.00011e-05	0.00362811
hsa-mir-020-prec	203943_at	miR-17-5p/20/93.mr/106/519.d	KIF3B	-0.491117	7.83202e-05	0.00922048
hsa-mir-106aNo1	203943_at	miR-17-5p/20/93.mr/106/519.d	KIF3B	-0.437494	0.000530318	0.0321009
hsa-mir-106bNo1	203943_at	miR-17-5p/20/93.mr/106/519.d	KIF3B	-0.558295	4.33525e-06	0.00128411
hsa-mir-106-prec-X	203943_at	miR-17-5p/20/93.mr/106/519.d	KIF3B	-0.45972	0.000249314	0.019938
hsa-mir-20bNo1	203943_at	miR-17-5p/20/93.mr/106/519.d	KIF3B	-0.502918	4.91888e-05	0.0068401
hsa-mir-017-precNo2	200673_at	miR-17-5p/20/93.mr/106/519.d	LAPTM4A	-0.631166	8.36252e-08	7.83468e-05
hsa-mir-020-prec	200673_at	miR-17-5p/20/93.mr/106/519.d	LAPTM4A	-0.642481	4.1219e-08	4.56561e-05
hsa-mir-106aNo1	200673_at	miR-17-5p/20/93.mr/106/519.d	LAPTM4A	-0.644861	3.53883e-08	4.13118e-05
hsa-mir-106bNo1	200673_at	miR-17-5p/20/93.mr/106/519.d	LAPTM4A	-0.711798	2.61574e-10	1.06875e-06
hsa-mir-106-prec-X	200673_at	miR-17-5p/20/93.mr/106/519.d	LAPTM4A	-0.681439	2.84091e-09	6.03066e-06
hsa-mir-20bNo1	200673_at	miR-17-5p/20/93.mr/106/519.d	LAPTM4A	-0.610528	2.83088e-07	0.000191835
hsa-mir-106aNo1	205266_at	miR-17-5p/20/93.mr/106/519.d	LIF	-0.428265	0.00071489	0.038656
hsa-mir-106bNo1	205266_at	miR-17-5p/20/93.mr/106/519.d	LIF	-0.532839	1.39635e-05	0.00284846
hsa-mir-106-prec-X	205266_at	miR-17-5p/20/93.mr/106/519.d	LIF	-0.459525	0.000251029	0.0200023
hsa-mir-20bNo1	205266_at	miR-17-5p/20/93.mr/106/519.d	LIF	-0.446779	0.000389326	0.0264215
hsa-mir-017-precNo2	217892_s_at	miR-17-5p/20/93.mr/106/519.d	LIMA1	-0.466888	0.000193277	0.0170692
hsa-mir-020-prec	217892_s_at	miR-17-5p/20/93.mr/106/519.d	LIMA1	-0.457836	0.000266328	0.0208483
hsa-mir-106aNo1	217892_s_at	miR-17-5p/20/93.mr/106/519.d	LIMA1	-0.424825	0.000797349	0.0413464
hsa-mir-106bNo1	217892_s_at	miR-17-5p/20/93.mr/106/519.d	LIMA1	-0.446526	0.000392669	0.0265373
hsa-mir-106-prec-X	217892_s_at	miR-17-5p/20/93.mr/106/519.d	LIMA1	-0.426857	0.00074766	0.0397643
hsa-mir-20bNo1	217892_s_at	miR-17-5p/20/93.mr/106/519.d	LIMA1	-0.423915	0.000820559	0.0422607
hsa-mir-017-precNo2	201976_s_at	miR-17-5p/20/93.mr/106/519.d	MYO10	-0.423896	0.000821046	0.0422607
hsa-mir-020-prec	201976_s_at	miR-17-5p/20/93.mr/106/519.d	MYO10	-0.42395	0.000819644	0.0422607
hsa-mir-106aNo1	201976_s_at	miR-17-5p/20/93.mr/106/519.d	MYO10	-0.477056	0.000133383	0.0133594
hsa-mir-106bNo1	201976_s_at	miR-17-5p/20/93.mr/106/519.d	MYO10	-0.544554	8.2484e-06	0.00202092
hsa-mir-106-prec-X	201976_s_at	miR-17-5p/20/93.mr/106/519.d	MYO10	-0.460115	0.000245879	0.0197899
hsa-mir-20bNo1	201976_s_at	miR-17-5p/20/93.mr/106/519.d	MYO10	-0.512141	3.37865e-05	0.00531904
hsa-mir-017-precNo2	218231_at	miR-17-5p/20/93.mr/106/519.d	NAGK	-0.585128	1.13256e-06	0.000507532
hsa-mir-020-prec	218231_at	miR-17-5p/20/93.mr/106/519.d	NAGK	-0.586816	1.03665e-06	0.000476855
hsa-mir-106aNo1	218231_at	miR-17-5p/20/93.mr/106/519.d	NAGK	-0.573767	2.02858e-06	0.000767872
hsa-mir-106bNo1	218231_at	miR-17-5p/20/93.mr/106/519.d	NAGK	-0.576307	1.78416e-06	0.000703362
hsa-mir-106-prec-X	218231_at	miR-17-5p/20/93.mr/106/519.d	NAGK	-0.585776	1.09478e-06	0.000497012
hsa-mir-20bNo1	218231_at	miR-17-5p/20/93.mr/106/519.d	NAGK	-0.533296	1.36849e-05	0.00280698
hsa-mir-017-precNo2	208093_s_at	miR-17-5p/20/93.mr/106/519.d	NDEL1	-0.416641	0.00102912	0.0486605
hsa-mir-020-prec	208093_s_at	miR-17-5p/20/93.mr/106/519.d	NDEL1	-0.470113	0.000172043	0.0157444
hsa-mir-106aNo1	208093_s_at	miR-17-5p/20/93.mr/106/519.d	NDEL1	-0.457471	0.000269743	0.0210165
hsa-mir-106bNo1	208093_s_at	miR-17-5p/20/93.mr/106/519.d	NDEL1	-0.445623	0.00040479	0.0270611
hsa-mir-106-prec-X	208093_s_at	miR-17-5p/20/93.mr/106/519.d	NDEL1	-0.456835	0.000275786	0.0213226
hsa-mir-017-precNo2	209289_at	miR-17-5p/20/93.mr/106/519.d	NFIB	-0.554445	5.20657e-06	0.00144948
hsa-mir-017-precNo2	213029_at	miR-17-5p/20/93.mr/106/519.d	NFIB	-0.548318	6.9354e-06	0.00179657
hsa-mir-017-precNo2	209290_s_at	miR-17-5p/20/93.mr/106/519.d	NFIB	-0.541514	9.47395e-06	0.00221195
hsa-mir-020-prec	209289_at	miR-17-5p/20/93.mr/106/519.d	NFIB	-0.59273	7.57283e-07	0.000388196
hsa-mir-020-prec	209290_s_at	miR-17-5p/20/93.mr/106/519.d	NFIB	-0.590116	8.7071e-07	0.000429959
hsa-mir-020-prec	213029_at	miR-17-5p/20/93.mr/106/519.d	NFIB	-0.589554	8.97084e-07	0.000434223
hsa-mir-020-prec	213032_at	miR-17-5p/20/93.mr/106/519.d	NFIB	-0.45079	0.000339732	0.0243848
hsa-mir-106aNo1	213029_at	miR-17-5p/20/93.mr/106/519.d	NFIB	-0.5495	6.56512e-06	0.00172405
hsa-mir-106aNo1	209289_at	miR-17-5p/20/93.mr/106/519.d	NFIB	-0.540693	9.83258e-06	0.00225854
hsa-mir-106aNo1	209290_s_at	miR-17-5p/20/93.mr/106/519.d	NFIB	-0.532754	1.40162e-05	0.00285262
hsa-mir-106bNo1	209289_at	miR-17-5p/20/93.mr/106/519.d	NFIB	-0.626454	1.11342e-07	9.37425e-05
hsa-mir-106bNo1	213029_at	miR-17-5p/20/93.mr/106/519.d	NFIB	-0.622665	1.39677e-07	0.000112161
hsa-mir-106bNo1	209290_s_at	miR-17-5p/20/93.mr/106/519.d	NFIB	-0.603007	4.32179e-07	0.00025548
hsa-mir-106-prec-X	209289_at	miR-17-5p/20/93.mr/106/519.d	NFIB	-0.589797	8.8556e-07	0.000431354
hsa-mir-106-prec-X	213029_at	miR-17-5p/20/93.mr/106/519.d	NFIB	-0.585466	1.11272e-06	0.000503045
hsa-mir-106-prec-X	209290_s_at	miR-17-5p/20/93.mr/106/519.d	NFIB	-0.579893	1.48554e-06	0.000626197
hsa-mir-106-prec-X	213032_at	miR-17-5p/20/93.mr/106/519.d	NFIB	-0.441401	0.000466144	0.0296911
hsa-mir-20bNo1	213029_at	miR-17-5p/20/93.mr/106/519.d	NFIB	-0.579579	1.50968e-06	0.000629853
hsa-mir-20bNo1	209289_at	miR-17-5p/20/93.mr/106/519.d	NFIB	-0.566837	2.86405e-06	0.000968051
hsa-mir-20bNo1	209290_s_at	miR-17-5p/20/93.mr/106/519.d	NFIB	-0.558639	4.26456e-06	0.00127679
hsa-mir-106bNo1	217796_s_at	miR-17-5p/20/93.mr/106/519.d	NPLOC4	-0.439677	0.000493542	0.0307827
hsa-mir-020-prec	203446_s_at	miR-17-5p/20/93.mr/106/519.d	OCRL	-0.494728	6.80518e-05	0.008417
hsa-mir-106aNo1	203446_s_at	miR-17-5p/20/93.mr/106/519.d	OCRL	-0.478018	0.00012871	0.0129755
hsa-mir-106bNo1	203446_s_at	miR-17-5p/20/93.mr/106/519.d	OCRL	-0.524332	2.0219e-05	0.00364077
hsa-mir-106-prec-X	203446_s_at	miR-17-5p/20/93.mr/106/519.d	OCRL	-0.464055	0.00021388	0.0182282
hsa-mir-20bNo1	203446_s_at	miR-17-5p/20/93.mr/106/519.d	OCRL	-0.454153	0.000302668	0.0226543
hsa-mir-017-precNo2	209388_at	miR-17-5p/20/93.mr/106/519.d	PAPOLA	0.466166	0.00019835	0.0173832
hsa-mir-017-precNo2	204992_s_at	miR-17-5p/20/93.mr/106/519.d	PFN2	-0.543641	8.60003e-06	0.00207775
hsa-mir-020-prec	204992_s_at	miR-17-5p/20/93.mr/106/519.d	PFN2	-0.586515	1.05317e-06	0.000482854
hsa-mir-106aNo1	204992_s_at	miR-17-5p/20/93.mr/106/519.d	PFN2	-0.593685	7.19398e-07	0.000379191
hsa-mir-106bNo1	204992_s_at	miR-17-5p/20/93.mr/106/519.d	PFN2	-0.672671	5.37085e-09	9.94817e-06
hsa-mir-106-prec-X	204992_s_at	miR-17-5p/20/93.mr/106/519.d	PFN2	-0.613749	2.3538e-07	0.000172098
hsa-mir-20bNo1	204992_s_at	miR-17-5p/20/93.mr/106/519.d	PFN2	-0.612728	2.49617e-07	0.000175134
hsa-mir-017-precNo2	209780_at	miR-17-5p/20/93.mr/106/519.d	PHTF2	-0.437082	0.000537533	0.0323683
hsa-mir-020-prec	209780_at	miR-17-5p/20/93.mr/106/519.d	PHTF2	-0.468525	0.000182221	0.0164376
hsa-mir-017-precNo2	203688_at	miR-17-5p/20/93.mr/106/519.d	PKD2	-0.612992	2.45857e-07	0.000175134
hsa-mir-020-prec	203688_at	miR-17-5p/20/93.mr/106/519.d	PKD2	-0.560887	3.82749e-06	0.00118158
hsa-mir-106aNo1	203688_at	miR-17-5p/20/93.mr/106/519.d	PKD2	-0.569983	2.45134e-06	0.000877492
hsa-mir-106bNo1	203688_at	miR-17-5p/20/93.mr/106/519.d	PKD2	-0.568541	2.63319e-06	0.000917405
hsa-mir-106-prec-X	203688_at	miR-17-5p/20/93.mr/106/519.d	PKD2	-0.583703	1.21995e-06	0.000536313
hsa-mir-20bNo1	203688_at	miR-17-5p/20/93.mr/106/519.d	PKD2	-0.524683	1.99163e-05	0.00362615
hsa-mir-106aNo1	202925_s_at	miR-17-5p/20/93.mr/106/519.d	PLAGL2	0.448449	0.000367929	0.0255052
hsa-mir-106bNo1	202925_s_at	miR-17-5p/20/93.mr/106/519.d	PLAGL2	0.481265	0.000114009	0.0119803
hsa-mir-106-prec-X	202925_s_at	miR-17-5p/20/93.mr/106/519.d	PLAGL2	0.444144	0.000425401	0.027902
hsa-mir-20bNo1	202925_s_at	miR-17-5p/20/93.mr/106/519.d	PLAGL2	0.426979	0.000744774	0.039693
hsa-mir-106bNo1	207746_at	miR-17-5p/20/93.mr/106/519.d	POLQ	0.421883	0.000874598	0.044053
hsa-mir-017-precNo2	202425_x_at	miR-17-5p/20/93.mr/106/519.d	PPP3CA	-0.431037	0.000654122	0.0365086
hsa-mir-017-precNo2	202429_s_at	miR-17-5p/20/93.mr/106/519.d	PPP3CA	-0.416964	0.00101892	0.0483615
hsa-mir-020-prec	202425_x_at	miR-17-5p/20/93.mr/106/519.d	PPP3CA	-0.436448	0.000548818	0.0327356
hsa-mir-020-prec	202429_s_at	miR-17-5p/20/93.mr/106/519.d	PPP3CA	-0.418403	0.000974623	0.0470934
hsa-mir-106aNo1	202425_x_at	miR-17-5p/20/93.mr/106/519.d	PPP3CA	-0.443963	0.000427984	0.0279657
hsa-mir-106bNo1	202425_x_at	miR-17-5p/20/93.mr/106/519.d	PPP3CA	-0.512301	3.35639e-05	0.00529247
hsa-mir-106bNo1	202429_s_at	miR-17-5p/20/93.mr/106/519.d	PPP3CA	-0.473841	0.000150168	0.0143771
hsa-mir-106bNo1	202457_s_at	miR-17-5p/20/93.mr/106/519.d	PPP3CA	-0.466769	0.000194109	0.01711
hsa-mir-106-prec-X	202425_x_at	miR-17-5p/20/93.mr/106/519.d	PPP3CA	-0.465841	0.000200671	0.0174887
hsa-mir-106-prec-X	202429_s_at	miR-17-5p/20/93.mr/106/519.d	PPP3CA	-0.42115	0.000894846	0.044668
hsa-mir-20bNo1	202425_x_at	miR-17-5p/20/93.mr/106/519.d	PPP3CA	-0.51203	3.39415e-05	0.00532782
hsa-mir-20bNo1	202429_s_at	miR-17-5p/20/93.mr/106/519.d	PPP3CA	-0.479967	0.00011969	0.0124084
hsa-mir-20bNo1	202457_s_at	miR-17-5p/20/93.mr/106/519.d	PPP3CA	-0.467146	0.000191496	0.0170021
hsa-mir-106bNo1	216306_x_at	miR-17-5p/20/93.mr/106/519.d	PTBP1	0.418346	0.000976332	0.0471596
hsa-mir-106bNo1	202689_at	miR-17-5p/20/93.mr/106/519.d	RBM15B	0.42712	0.000741426	0.0396299
hsa-mir-017-precNo2	200885_at	miR-17-5p/20/93.mr/106/519.d	RHOC	-0.54723	7.29341e-06	0.00184889
hsa-mir-020-prec	200885_at	miR-17-5p/20/93.mr/106/519.d	RHOC	-0.55712	4.58559e-06	0.00133906
hsa-mir-106aNo1	200885_at	miR-17-5p/20/93.mr/106/519.d	RHOC	-0.540915	9.7344e-06	0.00224261
hsa-mir-106bNo1	200885_at	miR-17-5p/20/93.mr/106/519.d	RHOC	-0.612909	2.47037e-07	0.000175134
hsa-mir-106-prec-X	200885_at	miR-17-5p/20/93.mr/106/519.d	RHOC	-0.590125	8.70257e-07	0.000429959
hsa-mir-20bNo1	200885_at	miR-17-5p/20/93.mr/106/519.d	RHOC	-0.561932	3.63891e-06	0.00114223
hsa-mir-017-precNo2	202302_s_at	miR-17-5p/20/93.mr/106/519.d	RSRC2	0.478728	0.000125353	0.0127949
hsa-mir-020-prec	202302_s_at	miR-17-5p/20/93.mr/106/519.d	RSRC2	0.49685	6.26133e-05	0.00798731
hsa-mir-106aNo1	202302_s_at	miR-17-5p/20/93.mr/106/519.d	RSRC2	0.508033	3.99924e-05	0.00590404
hsa-mir-106bNo1	202302_s_at	miR-17-5p/20/93.mr/106/519.d	RSRC2	0.419277	0.000948589	0.0463188
hsa-mir-106-prec-X	202302_s_at	miR-17-5p/20/93.mr/106/519.d	RSRC2	0.431834	0.00063755	0.0359261
hsa-mir-20bNo1	202302_s_at	miR-17-5p/20/93.mr/106/519.d	RSRC2	0.49385	7.04269e-05	0.00856711
hsa-mir-017-precNo2	200753_x_at	miR-17-5p/20/93.mr/106/519.d	SFRS2	0.529818	1.59434e-05	0.00309335
hsa-mir-017-precNo2	214882_s_at	miR-17-5p/20/93.mr/106/519.d	SFRS2	0.503422	4.82035e-05	0.00674359
hsa-mir-020-prec	214882_s_at	miR-17-5p/20/93.mr/106/519.d	SFRS2	0.572293	2.18441e-06	0.000802794
hsa-mir-020-prec	200753_x_at	miR-17-5p/20/93.mr/106/519.d	SFRS2	0.52957	1.61169e-05	0.00311396
hsa-mir-020-prec	200754_x_at	miR-17-5p/20/93.mr/106/519.d	SFRS2	0.438012	0.000521383	0.0317837
hsa-mir-106aNo1	214882_s_at	miR-17-5p/20/93.mr/106/519.d	SFRS2	0.539351	1.04463e-05	0.0023331
hsa-mir-106aNo1	200753_x_at	miR-17-5p/20/93.mr/106/519.d	SFRS2	0.530753	1.53041e-05	0.00301565
hsa-mir-106aNo1	200754_x_at	miR-17-5p/20/93.mr/106/519.d	SFRS2	0.457147	0.000272808	0.0212196
hsa-mir-106bNo1	200753_x_at	miR-17-5p/20/93.mr/106/519.d	SFRS2	0.527913	1.73223e-05	0.00328294
hsa-mir-106bNo1	214882_s_at	miR-17-5p/20/93.mr/106/519.d	SFRS2	0.513021	3.25778e-05	0.00520792
hsa-mir-106bNo1	200754_x_at	miR-17-5p/20/93.mr/106/519.d	SFRS2	0.436961	0.000539668	0.0324546
hsa-mir-106-prec-X	200753_x_at	miR-17-5p/20/93.mr/106/519.d	SFRS2	0.537434	1.13853e-05	0.00246769
hsa-mir-106-prec-X	214882_s_at	miR-17-5p/20/93.mr/106/519.d	SFRS2	0.527589	1.75682e-05	0.00331598
hsa-mir-106-prec-X	200754_x_at	miR-17-5p/20/93.mr/106/519.d	SFRS2	0.419236	0.000949788	0.0463398
hsa-mir-20bNo1	200753_x_at	miR-17-5p/20/93.mr/106/519.d	SFRS2	0.499402	5.66016e-05	0.00753887
hsa-mir-20bNo1	214882_s_at	miR-17-5p/20/93.mr/106/519.d	SFRS2	0.488622	8.62249e-05	0.00985867
hsa-mir-106bNo1	213600_at	miR-17-5p/20/93.mr/106/519.d	SIPA1L3	-0.422438	0.000859532	0.0436742
hsa-mir-106-prec-X	213600_at	miR-17-5p/20/93.mr/106/519.d	SIPA1L3	-0.457583	0.000268687	0.0209874
hsa-mir-017-precNo2	204275_at	miR-17-5p/20/93.mr/106/519.d	SOLH	0.438061	0.000520537	0.0317819
hsa-mir-020-prec	204275_at	miR-17-5p/20/93.mr/106/519.d	SOLH	0.448356	0.000369093	0.0255386
hsa-mir-106aNo1	204275_at	miR-17-5p/20/93.mr/106/519.d	SOLH	0.460353	0.000243829	0.0197047
hsa-mir-106-prec-X	204275_at	miR-17-5p/20/93.mr/106/519.d	SOLH	0.42201	0.000871114	0.0440239
hsa-mir-017-precNo2	201471_s_at	miR-17-5p/20/93.mr/106/519.d	SQSTM1	-0.423209	0.000838978	0.0429282
hsa-mir-020-prec	201471_s_at	miR-17-5p/20/93.mr/106/519.d	SQSTM1	-0.471885	0.000161309	0.01508
hsa-mir-106aNo1	201471_s_at	miR-17-5p/20/93.mr/106/519.d	SQSTM1	-0.52473	1.98763e-05	0.00362615
hsa-mir-106bNo1	201471_s_at	miR-17-5p/20/93.mr/106/519.d	SQSTM1	-0.552142	5.80299e-06	0.00156533
hsa-mir-106-prec-X	201471_s_at	miR-17-5p/20/93.mr/106/519.d	SQSTM1	-0.462748	0.000224053	0.018705
hsa-mir-20bNo1	201471_s_at	miR-17-5p/20/93.mr/106/519.d	SQSTM1	-0.515061	2.99297e-05	0.00488005
hsa-mir-017-precNo2	212061_at	miR-17-5p/20/93.mr/106/519.d	SR140	0.462813	0.000223536	0.0186836
hsa-mir-020-prec	212061_at	miR-17-5p/20/93.mr/106/519.d	SR140	0.48282	0.000107531	0.0114732
hsa-mir-106aNo1	212061_at	miR-17-5p/20/93.mr/106/519.d	SR140	0.473493	0.000152102	0.014477
hsa-mir-106bNo1	212061_at	miR-17-5p/20/93.mr/106/519.d	SR140	0.456336	0.000280618	0.0215734
hsa-mir-106-prec-X	212061_at	miR-17-5p/20/93.mr/106/519.d	SR140	0.484643	0.000100364	0.0109439
hsa-mir-20bNo1	212061_at	miR-17-5p/20/93.mr/106/519.d	SR140	0.499013	5.74817e-05	0.00761638
hsa-mir-017-precNo2	202200_s_at	miR-17-5p/20/93.mr/106/519.d	SRPK1	0.506823	4.20112e-05	0.00612399
hsa-mir-020-prec	202200_s_at	miR-17-5p/20/93.mr/106/519.d	SRPK1	0.46717	0.000191333	0.0170021
hsa-mir-106aNo1	202200_s_at	miR-17-5p/20/93.mr/106/519.d	SRPK1	0.546776	7.44801e-06	0.00187101
hsa-mir-106bNo1	202200_s_at	miR-17-5p/20/93.mr/106/519.d	SRPK1	0.517969	2.64974e-05	0.00440837
hsa-mir-106-prec-X	202200_s_at	miR-17-5p/20/93.mr/106/519.d	SRPK1	0.478391	0.000126936	0.0128805
hsa-mir-20bNo1	202200_s_at	miR-17-5p/20/93.mr/106/519.d	SRPK1	0.553696	5.39381e-06	0.00148474
hsa-mir-017-precNo2	216925_s_at	miR-17-5p/20/93.mr/106/519.d	TAL1	0.425421	0.000782469	0.0408032
hsa-mir-020-prec	216925_s_at	miR-17-5p/20/93.mr/106/519.d	TAL1	0.425377	0.000783571	0.0408454
hsa-mir-020-prec	206283_s_at	miR-17-5p/20/93.mr/106/519.d	TAL1	0.420098	0.00092469	0.0455198
hsa-mir-106aNo1	216925_s_at	miR-17-5p/20/93.mr/106/519.d	TAL1	0.476796	0.000134675	0.0134369
hsa-mir-106aNo1	206283_s_at	miR-17-5p/20/93.mr/106/519.d	TAL1	0.459148	0.000254376	0.0201584
hsa-mir-106bNo1	216925_s_at	miR-17-5p/20/93.mr/106/519.d	TAL1	0.495847	6.51327e-05	0.00816622
hsa-mir-106bNo1	206283_s_at	miR-17-5p/20/93.mr/106/519.d	TAL1	0.477299	0.000132191	0.0132495
hsa-mir-106-prec-X	216925_s_at	miR-17-5p/20/93.mr/106/519.d	TAL1	0.460944	0.000238802	0.0194742
hsa-mir-106-prec-X	206283_s_at	miR-17-5p/20/93.mr/106/519.d	TAL1	0.436208	0.000553138	0.0328498
hsa-mir-20bNo1	206283_s_at	miR-17-5p/20/93.mr/106/519.d	TAL1	0.445548	0.000405816	0.0271036
hsa-mir-20bNo1	216925_s_at	miR-17-5p/20/93.mr/106/519.d	TAL1	0.442655	0.000447106	0.0288891
hsa-mir-017-precNo2	212956_at	miR-17-5p/20/93.mr/106/519.d	TBC1D9	-0.589938	8.78989e-07	0.000429959
hsa-mir-020-prec	212956_at	miR-17-5p/20/93.mr/106/519.d	TBC1D9	-0.570675	2.36831e-06	0.000859017
hsa-mir-106aNo1	212956_at	miR-17-5p/20/93.mr/106/519.d	TBC1D9	-0.501067	5.2971e-05	0.00722148
hsa-mir-106bNo1	212956_at	miR-17-5p/20/93.mr/106/519.d	TBC1D9	-0.550422	6.28924e-06	0.00167696
hsa-mir-106-prec-X	212956_at	miR-17-5p/20/93.mr/106/519.d	TBC1D9	-0.575307	1.87686e-06	0.000726273
hsa-mir-20bNo1	212956_at	miR-17-5p/20/93.mr/106/519.d	TBC1D9	-0.527431	1.76885e-05	0.00333415
hsa-mir-017-precNo2	212040_at	miR-17-5p/20/93.mr/106/519.d	TGOLN2	-0.48218	0.000110156	0.0116951
hsa-mir-017-precNo2	212043_at	miR-17-5p/20/93.mr/106/519.d	TGOLN2	-0.482068	0.00011062	0.0117217
hsa-mir-020-prec	212040_at	miR-17-5p/20/93.mr/106/519.d	TGOLN2	-0.498669	5.82717e-05	0.00766577
hsa-mir-020-prec	212043_at	miR-17-5p/20/93.mr/106/519.d	TGOLN2	-0.496323	6.39235e-05	0.0080729
hsa-mir-106aNo1	212043_at	miR-17-5p/20/93.mr/106/519.d	TGOLN2	-0.471075	0.000166137	0.0153548
hsa-mir-106aNo1	212040_at	miR-17-5p/20/93.mr/106/519.d	TGOLN2	-0.449799	0.000351425	0.0248826
hsa-mir-106bNo1	212043_at	miR-17-5p/20/93.mr/106/519.d	TGOLN2	-0.513669	3.1715e-05	0.00508952
hsa-mir-106bNo1	212040_at	miR-17-5p/20/93.mr/106/519.d	TGOLN2	-0.461316	0.000235689	0.0192825
hsa-mir-106-prec-X	212043_at	miR-17-5p/20/93.mr/106/519.d	TGOLN2	-0.536469	1.18866e-05	0.00255221
hsa-mir-106-prec-X	212040_at	miR-17-5p/20/93.mr/106/519.d	TGOLN2	-0.508111	3.9865e-05	0.00589149
hsa-mir-20bNo1	212040_at	miR-17-5p/20/93.mr/106/519.d	TGOLN2	-0.489929	8.19957e-05	0.00956119
hsa-mir-20bNo1	212043_at	miR-17-5p/20/93.mr/106/519.d	TGOLN2	-0.487036	9.16256e-05	0.0103049
hsa-mir-017-precNo2	203167_at	miR-17-5p/20/93.mr/106/519.d	TIMP2	-0.466997	0.000192527	0.0170138
hsa-mir-020-prec	203167_at	miR-17-5p/20/93.mr/106/519.d	TIMP2	-0.443707	0.000431662	0.0281399
hsa-mir-106bNo1	203167_at	miR-17-5p/20/93.mr/106/519.d	TIMP2	-0.446002	0.000399659	0.0268343
hsa-mir-106-prec-X	203167_at	miR-17-5p/20/93.mr/106/519.d	TIMP2	-0.430186	0.000672273	0.0371338
hsa-mir-017-precNo2	201150_s_at	miR-17-5p/20/93.mr/106/519.d	TIMP3	-0.448735	0.000364377	0.0253874
hsa-mir-017-precNo2	219460_s_at	miR-17-5p/20/93.mr/106/519.d	TMEM127	-0.577516	1.67773e-06	0.000674308
hsa-mir-020-prec	219460_s_at	miR-17-5p/20/93.mr/106/519.d	TMEM127	-0.568657	2.61801e-06	0.000917405
hsa-mir-106aNo1	219460_s_at	miR-17-5p/20/93.mr/106/519.d	TMEM127	-0.530629	1.53878e-05	0.00301929
hsa-mir-106bNo1	219460_s_at	miR-17-5p/20/93.mr/106/519.d	TMEM127	-0.564854	3.15665e-06	0.00103424
hsa-mir-106-prec-X	219460_s_at	miR-17-5p/20/93.mr/106/519.d	TMEM127	-0.5816	1.36047e-06	0.000583317
hsa-mir-20bNo1	219460_s_at	miR-17-5p/20/93.mr/106/519.d	TMEM127	-0.576949	1.72685e-06	0.000687369
hsa-mir-017-precNo2	201207_at	miR-17-5p/20/93.mr/106/519.d	TNFAIP1	-0.534259	1.3114e-05	0.00270696
hsa-mir-020-prec	201207_at	miR-17-5p/20/93.mr/106/519.d	TNFAIP1	-0.575991	1.81299e-06	0.000707468
hsa-mir-106aNo1	201207_at	miR-17-5p/20/93.mr/106/519.d	TNFAIP1	-0.531121	1.50595e-05	0.00298014
hsa-mir-106bNo1	201207_at	miR-17-5p/20/93.mr/106/519.d	TNFAIP1	-0.649056	2.69597e-08	3.49536e-05
hsa-mir-106bNo1	201208_s_at	miR-17-5p/20/93.mr/106/519.d	TNFAIP1	-0.438819	0.000507711	0.0312636
hsa-mir-106-prec-X	201207_at	miR-17-5p/20/93.mr/106/519.d	TNFAIP1	-0.600735	4.90062e-07	0.000284849
hsa-mir-20bNo1	201207_at	miR-17-5p/20/93.mr/106/519.d	TNFAIP1	-0.529348	1.62738e-05	0.00312688
hsa-mir-017-precNo2	204094_s_at	miR-17-5p/20/93.mr/106/519.d	TSC22D2	-0.487466	9.01305e-05	0.010163
hsa-mir-020-prec	204094_s_at	miR-17-5p/20/93.mr/106/519.d	TSC22D2	-0.513297	3.22082e-05	0.00516071
hsa-mir-106aNo1	204094_s_at	miR-17-5p/20/93.mr/106/519.d	TSC22D2	-0.48694	9.19626e-05	0.0103193
hsa-mir-106bNo1	204094_s_at	miR-17-5p/20/93.mr/106/519.d	TSC22D2	-0.501852	5.13355e-05	0.00704384
hsa-mir-106-prec-X	204094_s_at	miR-17-5p/20/93.mr/106/519.d	TSC22D2	-0.497871	6.01407e-05	0.00780716
hsa-mir-20bNo1	204094_s_at	miR-17-5p/20/93.mr/106/519.d	TSC22D2	-0.46714	0.000191538	0.0170021
hsa-mir-020-prec	220968_s_at	miR-17-5p/20/93.mr/106/519.d	TSPAN9	-0.431359	0.000647383	0.0362317
hsa-mir-106-prec-X	220968_s_at	miR-17-5p/20/93.mr/106/519.d	TSPAN9	-0.41776	0.000994185	0.0476739
hsa-mir-017-precNo2	201745_at	miR-17-5p/20/93.mr/106/519.d	TWF1	-0.435343	0.00056898	0.0335493
hsa-mir-020-prec	201745_at	miR-17-5p/20/93.mr/106/519.d	TWF1	-0.444269	0.000423617	0.0278225
hsa-mir-106aNo1	201745_at	miR-17-5p/20/93.mr/106/519.d	TWF1	-0.484917	9.9329e-05	0.010848
hsa-mir-106bNo1	201745_at	miR-17-5p/20/93.mr/106/519.d	TWF1	-0.556923	4.62884e-06	0.00134605
hsa-mir-106bNo1	214007_s_at	miR-17-5p/20/93.mr/106/519.d	TWF1	-0.438096	0.000519942	0.0317633
hsa-mir-106-prec-X	201745_at	miR-17-5p/20/93.mr/106/519.d	TWF1	-0.475798	0.000139736	0.0137582
hsa-mir-20bNo1	201745_at	miR-17-5p/20/93.mr/106/519.d	TWF1	-0.464617	0.000209642	0.0179423
hsa-mir-017-precNo2	209822_s_at	miR-17-5p/20/93.mr/106/519.d	VLDLR	-0.489781	8.24659e-05	0.00959471
hsa-mir-020-prec	209822_s_at	miR-17-5p/20/93.mr/106/519.d	VLDLR	-0.487017	9.1693e-05	0.0103049
hsa-mir-106aNo1	209822_s_at	miR-17-5p/20/93.mr/106/519.d	VLDLR	-0.467062	0.000192074	0.017012
hsa-mir-106bNo1	209822_s_at	miR-17-5p/20/93.mr/106/519.d	VLDLR	-0.449757	0.00035192	0.0248923
hsa-mir-106-prec-X	209822_s_at	miR-17-5p/20/93.mr/106/519.d	VLDLR	-0.508713	3.88979e-05	0.00583096
hsa-mir-20bNo1	209822_s_at	miR-17-5p/20/93.mr/106/519.d	VLDLR	-0.457575	0.000268765	0.0209874
hsa-mir-106bNo1	215711_s_at	miR-17-5p/20/93.mr/106/519.d	WEE1	0.443857	0.000429512	0.0280522
hsa-mir-20bNo1	215711_s_at	miR-17-5p/20/93.mr/106/519.d	WEE1	0.415644	0.00106114	0.049634
hsa-mir-106bNo1	202933_s_at	miR-17-5p/20/93.mr/106/519.d	YES1	-0.431754	0.000639193	0.035962
hsa-mir-017-precNo2	220617_s_at	miR-17-5p/20/93.mr/106/519.d	ZNF532	-0.431586	0.000642666	0.0360575
hsa-mir-18bNo1	219842_at	miR-18	ARL15	0.464981	0.000206935	0.0177892
hsa-mir-018-prec	212765_at	miR-18	CAMSAP1L1	-0.55364	5.40804e-06	0.00148474
hsa-mir-018-prec	217196_s_at	miR-18	CAMSAP1L1	-0.486814	9.2406e-05	0.0103357
hsa-mir-18bNo1	217196_s_at	miR-18	CAMSAP1L1	-0.433486	0.000604386	0.0347519
hsa-mir-018-prec	219397_at	miR-18	COQ10B	-0.446539	0.000392494	0.0265373
hsa-mir-018-prec	202551_s_at	miR-18	CRIM1	-0.505692	4.39849e-05	0.00633852
hsa-mir-018-prec	202552_s_at	miR-18	CRIM1	-0.496439	6.36327e-05	0.00805003
hsa-mir-018-prec	212503_s_at	miR-18	DIP2C	-0.54335	8.71494e-06	0.00209368
hsa-mir-18bNo1	209541_at	miR-18	IGF1	0.554729	5.13695e-06	0.00143786
hsa-mir-18bNo1	209540_at	miR-18	IGF1	0.509631	3.74634e-05	0.00569407
hsa-mir-18bNo1	209542_x_at	miR-18	IGF1	0.509046	3.83721e-05	0.00580045
hsa-mir-18bNo1	211577_s_at	miR-18	IGF1	0.423138	0.000840853	0.0429924
hsa-mir-18bNo1	208129_x_at	miR-18	RUNX1	0.418623	0.000968017	0.0468394
hsa-mir-018-prec	222258_s_at	miR-18	SH3BP4	-0.530706	1.53357e-05	0.00301759
hsa-mir-018-prec	217750_s_at	miR-18	UBE2Z	-0.512601	3.315e-05	0.00525458
hsa-mir-018-prec	217783_s_at	miR-18	YPEL5	-0.532693	1.40539e-05	0.00285433
hsa-mir-181a-precNo1	205434_s_at	miR-181	AAK1	0.466011	0.000199455	0.0174374
hsa-mir-181b-1No1	205434_s_at	miR-181	AAK1	0.475927	0.000139071	0.0137311
hsa-mir-181b-2No1	205434_s_at	miR-181	AAK1	0.505724	4.39269e-05	0.00633674
hsa-mir-181b-precNo1	205434_s_at	miR-181	AAK1	0.468022	0.000185556	0.0166412
hsa-mir-181c-precNo1	205434_s_at	miR-181	AAK1	0.447562	0.000379162	0.0259216
hsa-mir-181dNo1	205434_s_at	miR-181	AAK1	0.464933	0.00020729	0.0178086
hsa-mir-213-precNo1	205434_s_at	miR-181	AAK1	0.506474	4.26112e-05	0.00619195
hsa-mir-213-precNo1	218518_at	miR-181	C5orf5	0.459674	0.000249717	0.019938
hsa-mir-181a-precNo1	212512_s_at	miR-181	CARM1	-0.450797	0.00033965	0.0243848
hsa-mir-181b-1No1	212512_s_at	miR-181	CARM1	-0.473626	0.000151359	0.0144513
hsa-mir-181b-2No1	212512_s_at	miR-181	CARM1	-0.461356	0.000235355	0.0192665
hsa-mir-181b-precNo1	212512_s_at	miR-181	CARM1	-0.451568	0.000330809	0.0239727
hsa-mir-181c-precNo1	212512_s_at	miR-181	CARM1	-0.441527	0.000464204	0.0296082
hsa-mir-181dNo1	212512_s_at	miR-181	CARM1	-0.43942	0.000497749	0.0308416
hsa-mir-213-precNo1	212512_s_at	miR-181	CARM1	-0.487726	8.92387e-05	0.0100952
hsa-mir-181a-precNo1	213595_s_at	miR-181	CDC42BPA	-0.436875	0.000541201	0.032464
hsa-mir-181b-1No1	213595_s_at	miR-181	CDC42BPA	-0.428678	0.000705529	0.0382707
hsa-mir-181a-precNo1	205963_s_at	miR-181	DNAJA3	-0.426307	0.000760815	0.0400802
hsa-mir-181b-2No1	205963_s_at	miR-181	DNAJA3	-0.421023	0.000898415	0.044814
hsa-mir-181c-precNo1	205963_s_at	miR-181	DNAJA3	-0.419105	0.000953652	0.0464355
hsa-mir-181dNo1	205963_s_at	miR-181	DNAJA3	-0.416807	0.00102386	0.0485108
hsa-mir-213-precNo1	205963_s_at	miR-181	DNAJA3	-0.452061	0.000325267	0.0238238
hsa-mir-181b-1No1	204379_s_at	miR-181	FGFR3	-0.42686	0.000747576	0.0397643
hsa-mir-181a-precNo1	210424_s_at	miR-181	GOLGA8A // GOLGA8B	-0.481882	0.000111397	0.0117747
hsa-mir-181b-1No1	210424_s_at	miR-181	GOLGA8A // GOLGA8B	-0.459586	0.000250494	0.0199761
hsa-mir-181a-precNo1	212965_at	miR-181	HIC2	-0.611303	2.70848e-07	0.000184441
hsa-mir-181a-precNo1	216911_s_at	miR-181	HIC2	-0.59928	5.30876e-07	0.000304747
hsa-mir-181a-precNo1	212966_at	miR-181	HIC2	-0.564966	3.13943e-06	0.00103103
hsa-mir-181a-precNo1	212964_at	miR-181	HIC2	-0.538313	1.09454e-05	0.0023983
hsa-mir-181b-1No1	212965_at	miR-181	HIC2	-0.563984	3.29374e-06	0.00106658
hsa-mir-181b-1No1	216911_s_at	miR-181	HIC2	-0.5435	8.65549e-06	0.0020846
hsa-mir-181b-1No1	212966_at	miR-181	HIC2	-0.530325	1.5594e-05	0.00304684
hsa-mir-181b-1No1	212964_at	miR-181	HIC2	-0.518718	2.56748e-05	0.00433374
hsa-mir-181b-2No1	212965_at	miR-181	HIC2	-0.510004	3.68935e-05	0.0056383
hsa-mir-181b-2No1	216911_s_at	miR-181	HIC2	-0.496419	6.36845e-05	0.00805003
hsa-mir-181b-2No1	212966_at	miR-181	HIC2	-0.480367	0.00011791	0.0122972
hsa-mir-181b-2No1	212964_at	miR-181	HIC2	-0.475312	0.000142262	0.0139077
hsa-mir-181b-precNo1	216911_s_at	miR-181	HIC2	-0.532739	1.4025e-05	0.00285262
hsa-mir-181b-precNo1	212965_at	miR-181	HIC2	-0.532516	1.4164e-05	0.00286412
hsa-mir-181b-precNo1	212966_at	miR-181	HIC2	-0.494061	6.98491e-05	0.00851695
hsa-mir-181b-precNo1	212964_at	miR-181	HIC2	-0.476335	0.000136995	0.0135549
hsa-mir-181c-precNo1	216911_s_at	miR-181	HIC2	-0.579328	1.52925e-06	0.000631967
hsa-mir-181c-precNo1	212965_at	miR-181	HIC2	-0.522164	2.21837e-05	0.00391083
hsa-mir-181c-precNo1	212966_at	miR-181	HIC2	-0.502536	4.99485e-05	0.00691116
hsa-mir-181c-precNo1	212964_at	miR-181	HIC2	-0.486716	9.2754e-05	0.0103663
hsa-mir-181dNo1	212965_at	miR-181	HIC2	-0.498874	5.77991e-05	0.00763336
hsa-mir-181dNo1	216911_s_at	miR-181	HIC2	-0.48829	8.73298e-05	0.00994408
hsa-mir-181dNo1	212966_at	miR-181	HIC2	-0.458217	0.000262799	0.020671
hsa-mir-181dNo1	212964_at	miR-181	HIC2	-0.444834	0.000415673	0.0274714
hsa-mir-213-precNo1	216911_s_at	miR-181	HIC2	-0.450541	0.000342639	0.0244474
hsa-mir-213-precNo1	212964_at	miR-181	HIC2	-0.439943	0.000489225	0.0305993
hsa-mir-213-precNo1	212965_at	miR-181	HIC2	-0.43208	0.000632503	0.0357327
hsa-mir-213-precNo1	212966_at	miR-181	HIC2	-0.424117	0.000815353	0.0420915
hsa-mir-181a-precNo1	216493_s_at	miR-181	IGF2BP3	-0.547231	7.2933e-06	0.00184889
hsa-mir-181b-1No1	216493_s_at	miR-181	IGF2BP3	-0.515876	2.89289e-05	0.00473913
hsa-mir-181b-2No1	216493_s_at	miR-181	IGF2BP3	-0.469653	0.000174938	0.0159464
hsa-mir-181b-precNo1	216493_s_at	miR-181	IGF2BP3	-0.493111	7.24856e-05	0.00870323
hsa-mir-181c-precNo1	216493_s_at	miR-181	IGF2BP3	-0.494141	6.96333e-05	0.0085153
hsa-mir-181dNo1	216493_s_at	miR-181	IGF2BP3	-0.462898	0.000222863	0.018673
hsa-mir-213-precNo1	216493_s_at	miR-181	IGF2BP3	-0.451291	0.000333964	0.0241761
hsa-mir-181a-precNo1	219579_at	miR-181	RAB3IL1	-0.437827	0.000524556	0.0319154
hsa-mir-181b-precNo1	219579_at	miR-181	RAB3IL1	-0.464107	0.000213484	0.0182057
hsa-mir-181c-precNo1	219579_at	miR-181	RAB3IL1	-0.485472	9.72539e-05	0.0107056
hsa-mir-181a-precNo1	203019_x_at	miR-181	SSX2IP	-0.430416	0.00066731	0.0370034
hsa-mir-181a-precNo1	212350_at	miR-181	TBC1D1	0.441718	0.000461272	0.0294618
hsa-mir-181b-2No1	212350_at	miR-181	TBC1D1	0.416689	0.0010276	0.0486384
hsa-mir-181b-precNo1	212350_at	miR-181	TBC1D1	0.43484	0.000578381	0.0339021
hsa-mir-181c-precNo1	212350_at	miR-181	TBC1D1	0.455217	0.000291731	0.0220615
hsa-mir-181a-precNo1	215150_at	miR-181	YOD1	-0.653031	2.07513e-08	2.94158e-05
hsa-mir-181b-1No1	215150_at	miR-181	YOD1	-0.607588	3.34437e-07	0.000215091
hsa-mir-181b-2No1	215150_at	miR-181	YOD1	-0.558527	4.28739e-06	0.00127897
hsa-mir-181b-precNo1	215150_at	miR-181	YOD1	-0.579293	1.53203e-06	0.000631967
hsa-mir-181c-precNo1	215150_at	miR-181	YOD1	-0.575219	1.88526e-06	0.000727494
hsa-mir-181dNo1	215150_at	miR-181	YOD1	-0.546231	7.63711e-06	0.00190115
hsa-mir-213-precNo1	215150_at	miR-181	YOD1	-0.480297	0.000118219	0.0123149
hsa-mir-181b-1No1	218490_s_at	miR-181	ZNF302	0.419111	0.000953489	0.0464355
hsa-mir-181b-2No1	218490_s_at	miR-181	ZNF302	0.44262	0.000447622	0.028909
hsa-mir-213-precNo1	218490_s_at	miR-181	ZNF302	0.472402	0.00015829	0.0148577
hsa-mir-182-precNo2	201334_s_at	miR-182	ARHGEF12	0.420584	0.000910797	0.0450916
hsa-mir-182-precNo2	204271_s_at	miR-182	EDNRB	-0.503045	4.89397e-05	0.00681911
hsa-mir-182-precNo2	206701_x_at	miR-182	EDNRB	-0.494552	6.85231e-05	0.00846148
hsa-mir-182-precNo2	204982_at	miR-182	GIT2	-0.441884	0.00045872	0.0293393
hsa-mir-182-precNo2	219387_at	miR-182	KIAA1212	-0.44657	0.000392076	0.0265373
hsa-mir-182-precNo2	202665_s_at	miR-182	WIPF1	-0.531245	1.49776e-05	0.00297238
hsa-mir-182-precNo2	202663_at	miR-182	WIPF1	-0.522287	2.20684e-05	0.0039004
hsa-mir-182-precNo2	202664_at	miR-182	WIPF1	-0.503108	4.88145e-05	0.0068085
hsa-mir-183-precNo1	212680_x_at	miR-183	PPP1R14B	0.434948	0.000576355	0.0338405
hsa-mir-185-precNo1	211277_x_at	miR-185	APP	-0.568157	2.68367e-06	0.000925093
hsa-mir-185-precNo1	211467_s_at	miR-185	NFIB	-0.457334	0.00027103	0.0210931
hsa-mir-185-precNo1	205253_at	miR-185	PBX1	-0.463963	0.000214586	0.0182548
hsa-mir-185-precNo1	212151_at	miR-185	PBX1	-0.427837	0.000724712	0.0390067
hsa-mir-185-precNo1	212148_at	miR-185	PBX1	-0.420136	0.000923574	0.0455133
hsa-mir-185-precNo1	216109_at	miR-185	THRAP2	-0.521504	2.28166e-05	0.00399201
hsa-mir-186-prec	219989_s_at	miR-186	ANKS1B	-0.425362	0.000783929	0.0408487
hsa-mir-186-prec	220058_at	miR-186	C17orf39	-0.509222	3.80957e-05	0.00577122
hsa-mir-186-prec	217539_at	miR-186	C18orf25	-0.429305	0.000691519	0.0377912
hsa-mir-186-prec	202977_s_at	miR-186	CREBZF	-0.416897	0.00102103	0.0484097
hsa-mir-186-prec	204299_at	miR-186	FUSIP1	0.43781	0.000524853	0.0319154
hsa-mir-186-prec	206275_s_at	miR-186	MICAL2	-0.463296	0.000219731	0.0184775
hsa-mir-186-prec	201166_s_at	miR-186	PUM1	0.448328	0.000369445	0.0255465
hsa-mir-186-prec	201164_s_at	miR-186	PUM1	0.439086	0.000503261	0.0310861
hsa-mir-186-prec	212893_at	miR-186	ZZZ3	0.434498	0.000584859	0.0341235
hsa-mir-188-prec	201853_s_at	miR-188	CDC25B	-0.424551	0.000804281	0.0416403
hsa-mir-019b-2-prec	209620_s_at	miR-19	ABCB7	0.425049	0.000791717	0.0411697
hsa-mir-019b-1-prec	211160_x_at	miR-19	ACTN1	-0.574423	1.9626e-06	0.000751082
hsa-mir-019b-1-prec	208637_x_at	miR-19	ACTN1	-0.568476	2.64155e-06	0.000917405
hsa-mir-019b-1-prec	208636_at	miR-19	ACTN1	-0.531468	1.48316e-05	0.00294763
hsa-mir-019b-2-prec	211160_x_at	miR-19	ACTN1	-0.565629	3.03917e-06	0.00100047
hsa-mir-019b-2-prec	208637_x_at	miR-19	ACTN1	-0.553562	5.42815e-06	0.00148732
hsa-mir-019b-2-prec	208636_at	miR-19	ACTN1	-0.510875	3.55974e-05	0.00551914
hsa-mir-019b-1-prec	204497_at	miR-19	ADCY9	-0.620738	1.5657e-07	0.000123583
hsa-mir-019b-2-prec	204497_at	miR-19	ADCY9	-0.656983	1.59359e-08	2.43274e-05
hsa-mir-019b-1-prec	201675_at	miR-19	AKAP1	0.510456	3.62163e-05	0.00556828
hsa-mir-019b-2-prec	201675_at	miR-19	AKAP1	0.527974	1.72769e-05	0.0032788
hsa-mir-019b-2-prec	201674_s_at	miR-19	AKAP1	0.431742	0.000639436	0.035962
hsa-mir-019b-2-prec	210625_s_at	miR-19	AKAP1	0.426834	0.000748203	0.0397779
hsa-mir-019b-1-prec	202117_at	miR-19	ARHGAP1	-0.424201	0.000813194	0.0420268
hsa-mir-019b-2-prec	202117_at	miR-19	ARHGAP1	-0.479591	0.000121383	0.0125139
hsa-mir-019b-2-prec	203232_s_at	miR-19	ATXN1	-0.43595	0.000557813	0.0330029
hsa-mir-019a-prec	205052_at	miR-19	AUH	0.504712	4.57619e-05	0.00653527
hsa-mir-019b-1-prec	205052_at	miR-19	AUH	0.416509	0.0010333	0.0487183
hsa-mir-019b-1-prec	209413_at	miR-19	B4GALT2	-0.432449	0.000625018	0.0354685
hsa-mir-019b-2-prec	209413_at	miR-19	B4GALT2	-0.447419	0.000380993	0.0260206
hsa-mir-019a-prec	214820_at	miR-19	BRWD1	-0.417898	0.000989956	0.0475531
hsa-mir-019b-1-prec	208712_at	miR-19	CCND1	-0.479181	0.000123253	0.0126363
hsa-mir-019b-1-prec	208711_s_at	miR-19	CCND1	-0.464745	0.00020869	0.0178927
hsa-mir-019b-2-prec	208712_at	miR-19	CCND1	-0.455956	0.000284341	0.0217873
hsa-mir-019b-2-prec	208711_s_at	miR-19	CCND1	-0.434876	0.000577695	0.0339021
hsa-mir-019b-1-prec	209795_at	miR-19	CD69	0.498595	5.84416e-05	0.00768085
hsa-mir-019b-2-prec	209795_at	miR-19	CD69	0.512088	3.38602e-05	0.00532106
hsa-mir-019b-1-prec	202521_at	miR-19	CTCF	0.474494	0.00014661	0.0142128
hsa-mir-019b-2-prec	202521_at	miR-19	CTCF	0.418278	0.00097841	0.0471944
hsa-mir-019b-1-prec	209101_at	miR-19	CTGF	-0.426797	0.000749087	0.0398096
hsa-mir-019b-1-prec	205417_s_at	miR-19	DAG1	-0.485538	9.70113e-05	0.0106958
hsa-mir-019b-2-prec	205417_s_at	miR-19	DAG1	-0.467188	0.000191211	0.0170021
hsa-mir-019b-2-prec	213865_at	miR-19	DCBLD2	-0.417697	0.000996121	0.0477338
hsa-mir-019b-1-prec	206414_s_at	miR-19	DDEF2	-0.471608	0.000162944	0.0152021
hsa-mir-019b-2-prec	206414_s_at	miR-19	DDEF2	-0.49759	6.08125e-05	0.00782948
hsa-mir-019b-2-prec	214247_s_at	miR-19	DKK3	-0.446826	0.000388712	0.0263979
hsa-mir-019b-1-prec	210762_s_at	miR-19	DLC1	-0.427081	0.000742354	0.039649
hsa-mir-019b-2-prec	210762_s_at	miR-19	DLC1	-0.420268	0.000919791	0.0453913
hsa-mir-019b-1-prec	201726_at	miR-19	ELAVL1	0.433979	0.000594791	0.0344426
hsa-mir-019b-1-prec	221773_at	miR-19	ELK3	-0.460196	0.000245179	0.0197722
hsa-mir-019b-2-prec	221773_at	miR-19	ELK3	-0.427729	0.000727201	0.0391104
hsa-mir-019b-1-prec	213455_at	miR-19	FAM114A1	-0.570225	2.42204e-06	0.000872974
hsa-mir-019b-2-prec	213455_at	miR-19	FAM114A1	-0.56985	2.46762e-06	0.000878974
hsa-mir-019b-1-prec	218618_s_at	miR-19	FNDC3B	-0.433658	0.000601024	0.0346227
hsa-mir-019b-1-prec	210424_s_at	miR-19	GOLGA8A // GOLGA8B	0.418036	0.00098575	0.0474478
hsa-mir-019b-2-prec	210424_s_at	miR-19	GOLGA8A // GOLGA8B	0.459237	0.000253584	0.0201186
hsa-mir-019b-1-prec	221767_x_at	miR-19	HDLBP	-0.469327	0.000177012	0.0160931
hsa-mir-019b-2-prec	221767_x_at	miR-19	HDLBP	-0.451158	0.000335486	0.0242495
hsa-mir-019b-1-prec	201376_s_at	miR-19	HNRPF	0.470663	0.000168646	0.0154948
hsa-mir-019b-2-prec	201376_s_at	miR-19	HNRPF	0.476786	0.000134723	0.0134369
hsa-mir-019b-1-prec	200594_x_at	miR-19	HNRPU	0.417294	0.0010086	0.0480354
hsa-mir-019b-2-prec	200594_x_at	miR-19	HNRPU	0.443799	0.000430342	0.0280802
hsa-mir-019b-2-prec	209541_at	miR-19	IGF1	0.415796	0.00105619	0.0495013
hsa-mir-019b-1-prec	210095_s_at	miR-19	IGFBP3	-0.481603	0.000112571	0.0118562
hsa-mir-019b-1-prec	212143_s_at	miR-19	IGFBP3	-0.457919	0.000265558	0.020817
hsa-mir-019b-2-prec	210095_s_at	miR-19	IGFBP3	-0.463622	0.000217204	0.0183874
hsa-mir-019b-2-prec	212143_s_at	miR-19	IGFBP3	-0.447568	0.000379084	0.0259216
hsa-mir-019b-1-prec	202421_at	miR-19	IGSF3	-0.418708	0.000965449	0.0467676
hsa-mir-019b-1-prec	209297_at	miR-19	ITSN1	-0.529378	1.62524e-05	0.00312688
hsa-mir-019b-1-prec	209298_s_at	miR-19	ITSN1	-0.443581	0.000433487	0.0282059
hsa-mir-019b-2-prec	209297_at	miR-19	ITSN1	-0.57514	1.89277e-06	0.000728369
hsa-mir-019b-2-prec	209298_s_at	miR-19	ITSN1	-0.462488	0.000226119	0.0187669
hsa-mir-019b-2-prec	35776_at	miR-19	ITSN1	-0.452575	0.000319577	0.0235145
hsa-mir-019a-prec	202821_s_at	miR-19	LPP	-0.424314	0.000810317	0.0419093
hsa-mir-019b-1-prec	202822_at	miR-19	LPP	-0.597633	5.80904e-07	0.000325398
hsa-mir-019b-2-prec	202822_at	miR-19	LPP	-0.596484	6.1838e-07	0.000339545
hsa-mir-019b-2-prec	211675_s_at	miR-19	MDFIC	-0.417633	0.000998121	0.0477801
hsa-mir-019b-1-prec	213906_at	miR-19	MYBL1	-0.487955	8.846e-05	0.0100235
hsa-mir-019b-2-prec	213906_at	miR-19	MYBL1	-0.553704	5.39179e-06	0.00148474
hsa-mir-019b-2-prec	204823_at	miR-19	NAV3	-0.438121	0.00051952	0.0317633
hsa-mir-019a-prec	213033_s_at	miR-19	NFIB	-0.563334	3.39963e-06	0.00109322
hsa-mir-019a-prec	211467_s_at	miR-19	NFIB	-0.501808	5.14257e-05	0.00704384
hsa-mir-019a-prec	209290_s_at	miR-19	NFIB	-0.446183	0.000397227	0.0267356
hsa-mir-019a-prec	213029_at	miR-19	NFIB	-0.427129	0.00074123	0.0396299
hsa-mir-019b-1-prec	213029_at	miR-19	NFIB	-0.511126	3.52304e-05	0.00548674
hsa-mir-019b-1-prec	209290_s_at	miR-19	NFIB	-0.508751	3.88374e-05	0.00583096
hsa-mir-019b-1-prec	209289_at	miR-19	NFIB	-0.503499	4.80537e-05	0.0067362
hsa-mir-019b-2-prec	209290_s_at	miR-19	NFIB	-0.510443	3.62349e-05	0.00556828
hsa-mir-019b-2-prec	209289_at	miR-19	NFIB	-0.499491	5.64028e-05	0.00752683
hsa-mir-019b-2-prec	213029_at	miR-19	NFIB	-0.498388	5.89232e-05	0.00771337
hsa-mir-019a-prec	200906_s_at	miR-19	PALLD	-0.434452	0.000585733	0.0341315
hsa-mir-019b-1-prec	200897_s_at	miR-19	PALLD	-0.530507	1.547e-05	0.00303114
hsa-mir-019b-1-prec	200907_s_at	miR-19	PALLD	-0.524735	1.98718e-05	0.00362615
hsa-mir-019b-1-prec	200906_s_at	miR-19	PALLD	-0.523926	2.05743e-05	0.00369382
hsa-mir-019b-2-prec	200906_s_at	miR-19	PALLD	-0.518086	2.63677e-05	0.00439206
hsa-mir-019b-2-prec	200897_s_at	miR-19	PALLD	-0.503964	4.71633e-05	0.00667198
hsa-mir-019b-2-prec	200907_s_at	miR-19	PALLD	-0.498494	5.86753e-05	0.00769699
hsa-mir-019b-1-prec	204992_s_at	miR-19	PFN2	-0.554987	5.07471e-06	0.00142707
hsa-mir-019b-2-prec	204992_s_at	miR-19	PFN2	-0.53639	1.19289e-05	0.00255732
hsa-mir-019a-prec	217097_s_at	miR-19	PHTF2	-0.439555	0.000495533	0.030815
hsa-mir-019b-1-prec	203110_at	miR-19	PTK2B	0.535936	1.21727e-05	0.00259418
hsa-mir-019b-2-prec	203110_at	miR-19	PTK2B	0.532033	1.44682e-05	0.00289195
hsa-mir-019b-1-prec	212013_at	miR-19	PXDN	-0.433205	0.000609911	0.0349251
hsa-mir-019b-2-prec	212013_at	miR-19	PXDN	-0.503681	4.77043e-05	0.00672113
hsa-mir-019b-1-prec	209684_at	miR-19	RIN2	-0.473337	0.000152971	0.0145055
hsa-mir-019b-2-prec	209684_at	miR-19	RIN2	-0.430696	0.000661334	0.0368224
hsa-mir-019b-1-prec	208924_at	miR-19	RNF11	-0.466151	0.000198459	0.0173832
hsa-mir-019b-2-prec	208924_at	miR-19	RNF11	-0.484701	0.000100145	0.0109286
hsa-mir-019b-1-prec	201997_s_at	miR-19	SPEN	0.494215	6.94299e-05	0.0085071
hsa-mir-019b-2-prec	201997_s_at	miR-19	SPEN	0.421199	0.000893492	0.0446424
hsa-mir-019b-1-prec	212550_at	miR-19	STAT5B	0.443632	0.000432747	0.0281723
hsa-mir-019b-2-prec	212550_at	miR-19	STAT5B	0.432919	0.000615584	0.0351477
hsa-mir-019a-prec	212353_at	miR-19	SULF1	-0.419231	0.000949937	0.0463398
hsa-mir-019a-prec	212287_at	miR-19	SUZ12	0.437476	0.000530634	0.0321059
hsa-mir-019b-1-prec	212287_at	miR-19	SUZ12	0.441796	0.000460066	0.0294118
hsa-mir-019b-1-prec	213971_s_at	miR-19	SUZ12	0.42924	0.000692958	0.0378479
hsa-mir-019b-1-prec	213090_s_at	miR-19	TAF4	0.460431	0.000243158	0.0196733
hsa-mir-019b-2-prec	213090_s_at	miR-19	TAF4	0.437765	0.000525634	0.0319425
hsa-mir-019b-1-prec	201449_at	miR-19	TIA1	0.546175	7.65698e-06	0.00190115
hsa-mir-019b-1-prec	201448_at	miR-19	TIA1	0.41885	0.000961227	0.0466571
hsa-mir-019b-2-prec	201449_at	miR-19	TIA1	0.486346	9.40714e-05	0.0104798
hsa-mir-019b-1-prec	218368_s_at	miR-19	TNFRSF12A	-0.470119	0.000172006	0.0157444
hsa-mir-019b-2-prec	218368_s_at	miR-19	TNFRSF12A	-0.462622	0.00022505	0.0187425
hsa-mir-019a-prec	202125_s_at	miR-19	TRAK2	-0.417953	0.000988274	0.0475052
hsa-mir-019b-2-prec	202125_s_at	miR-19	TRAK2	-0.432531	0.000623366	0.0354181
hsa-mir-019b-1-prec	204291_at	miR-19	ZNF518	0.455651	0.000287369	0.0218865
hsa-mir-019b-2-prec	204291_at	miR-19	ZNF518	0.447231	0.00038343	0.0261362
hsa-mir-190-prec	213926_s_at	miR-190	HRB	-0.452773	0.000317406	0.0234292
hsa-mir-190-prec	218092_s_at	miR-190	HRB	-0.434715	0.000580748	0.0340122
hsa-mir-192-2/3No1	202109_at	miR-192/215	ARFIP2	0.423659	0.000827195	0.0425132
hsa-mir-192-2/3No1	212765_at	miR-192/215	CAMSAP1L1	-0.449911	0.000350077	0.0248269
hsa-mir-192-2/3No1	217196_s_at	miR-192/215	CAMSAP1L1	-0.448555	0.000366607	0.0254468
hsa-mir-192No1	212765_at	miR-192/215	CAMSAP1L1	-0.430772	0.000659726	0.0367477
hsa-mir-192No1	217196_s_at	miR-192/215	CAMSAP1L1	-0.418691	0.000965984	0.0467736
hsa-mir-192-2/3No1	200600_at	miR-192/215	MSN	-0.575873	1.82384e-06	0.000709707
hsa-mir-192No1	200600_at	miR-192/215	MSN	-0.535451	1.24381e-05	0.00262547
hsa-mir-215-precNo1	200600_at	miR-192/215	MSN	-0.531995	1.44921e-05	0.00289256
hsa-mir-192-2/3No1	209780_at	miR-192/215	PHTF2	-0.504265	4.65954e-05	0.00662537
hsa-mir-192No1	209780_at	miR-192/215	PHTF2	-0.463434	0.000218658	0.0184505
hsa-mir-215-precNo1	209780_at	miR-192/215	PHTF2	-0.433258	0.000608866	0.0349015
hsa-mir-193-precNo1	209479_at	miR-193	CCDC28A	-0.463325	0.000219506	0.0184698
hsa-mir-193-precNo1	200722_s_at	miR-193	GPIAP1	-0.475679	0.000140349	0.0137984
hsa-mir-193-precNo1	200723_s_at	miR-193	GPIAP1	-0.42577	0.00077388	0.0405379
hsa-mir-193bNo1	209332_s_at	miR-193	MAX	-0.442205	0.000453849	0.0291216
hsa-mir-193-precNo1	210734_x_at	miR-193	MAX	-0.501977	5.10795e-05	0.00703261
hsa-mir-193-precNo1	209332_s_at	miR-193	MAX	-0.4444	0.000421771	0.0277652
hsa-mir-193-precNo1	209331_s_at	miR-193	MAX	-0.422819	0.000849314	0.0432752
hsa-mir-193-precNo1	202925_s_at	miR-193	PLAGL2	-0.425586	0.000778393	0.0406823
hsa-mir-193-precNo1	200753_x_at	miR-193	SFRS2	-0.507137	4.14793e-05	0.00608835
hsa-mir-193-precNo1	214882_s_at	miR-193	SFRS2	-0.433826	0.000597757	0.0344993
hsa-mir-193-precNo1	202406_s_at	miR-193	TIAL1	-0.436679	0.000544677	0.0326147
hsa-mir-193bNo1	202011_at	miR-193	TJP1	0.459673	0.000249729	0.019938
hsa-mir-193-precNo1	202011_at	miR-193	TJP1	0.44781	0.000375985	0.0258017
hsa-mir-193-precNo1	221745_at	miR-193	WDR68	-0.442304	0.000452361	0.0290861
hsa-mir-194-1No1	209173_at	miR-194	AGR2	0.451004	0.000337261	0.0243513
hsa-mir-194-precNo1	209173_at	miR-194	AGR2	0.425566	0.000778887	0.0406928
hsa-mir-194-1No1	202331_at	miR-194	BCKDHA	0.42252	0.000857312	0.0435933
hsa-mir-194-1No1	213154_s_at	miR-194	BICD2	-0.44016	0.000485732	0.030519
hsa-mir-194-1No1	207719_x_at	miR-194	CEP170	-0.437376	0.000532385	0.0321838
hsa-mir-194-1No1	221039_s_at	miR-194	DDEF1	-0.485927	9.55844e-05	0.0105876
hsa-mir-194-2No1	221039_s_at	miR-194	DDEF1	-0.47573	0.000140087	0.0137824
hsa-mir-194-precNo1	221039_s_at	miR-194	DDEF1	-0.438051	0.000520703	0.0317819
hsa-mir-194-1No1	203689_s_at	miR-194	FMR1	-0.423909	0.000820701	0.0422607
hsa-mir-194-1No1	221245_s_at	miR-194	FZD5	0.547744	7.12243e-06	0.00182077
hsa-mir-194-2No1	221245_s_at	miR-194	FZD5	0.482169	0.0001102	0.0116951
hsa-mir-194-precNo1	221245_s_at	miR-194	FZD5	0.532588	1.41189e-05	0.00285916
hsa-mir-194-1No1	219388_at	miR-194	GRHL2	0.434275	0.000589111	0.0342421
hsa-mir-194-1No1	209297_at	miR-194	ITSN1	-0.472774	0.000156155	0.014727
hsa-mir-194-1No1	35776_at	miR-194	ITSN1	-0.469892	0.000173428	0.0158399
hsa-mir-194-1No1	205017_s_at	miR-194	MBNL2	0.429822	0.000680154	0.0374151
hsa-mir-194-2No1	40446_at	miR-194	PHF1	-0.494847	6.77366e-05	0.0084017
hsa-mir-194-precNo1	40446_at	miR-194	PHF1	-0.462566	0.000225497	0.018758
hsa-mir-194-1No1	203688_at	miR-194	PKD2	-0.42172	0.00087907	0.0441924
hsa-mir-194-precNo1	217828_at	miR-194	SLTM	0.419404	0.000944829	0.0462327
hsa-mir-194-2No1	204426_at	miR-194	TMED2	0.434674	0.000581508	0.034016
hsa-mir-194-2No1	204427_s_at	miR-194	TMED2	0.419642	0.000937896	0.0459907
hsa-mir-194-precNo1	204427_s_at	miR-194	TMED2	0.473975	0.000149432	0.0143515
hsa-mir-194-precNo1	204426_at	miR-194	TMED2	0.458023	0.000264587	0.0207662
hsa-mir-194-1No1	209225_x_at	miR-194	TNPO1	-0.503705	4.76572e-05	0.00672113
hsa-mir-194-1No1	212635_at	miR-194	TNPO1	-0.456076	0.000283165	0.0217332
hsa-mir-194-1No1	221829_s_at	miR-194	TNPO1	-0.453709	0.000307335	0.0228803
hsa-mir-194-1No1	209226_s_at	miR-194	TNPO1	-0.444514	0.000420149	0.0276882
hsa-mir-196-1-precNo1	203099_s_at	miR-196	CDYL	-0.438615	0.000511131	0.0314022
hsa-mir-196-2-precNo2	203099_s_at	miR-196	CDYL	-0.433652	0.000601141	0.0346227
hsa-mir-196bNo1	203100_s_at	miR-196	CDYL	-0.445066	0.000412443	0.027336
hsa-mir-196bNo1	213844_at	miR-196	HOXA5	0.431457	0.00064534	0.0361346
hsa-mir-196bNo1	209905_at	miR-196	HOXA9	0.429727	0.00068223	0.0374602
hsa-mir-199a-1-prec	203951_at	miR-199	CNN1	0.484991	9.90485e-05	0.0108259
hsa-mir-199a-1-prec	65718_at	miR-199	GPR124	0.683495	2.439e-09	5.74276e-06
hsa-mir-199a-1-prec	221814_at	miR-199	GPR124	0.650149	2.50971e-08	3.35237e-05
hsa-mir-199a-2-prec	65718_at	miR-199	GPR124	0.522409	2.19535e-05	0.00389
hsa-mir-199a-2-prec	221814_at	miR-199	GPR124	0.479977	0.000119645	0.0124084
hsa-mir-199b-precNo2	65718_at	miR-199	GPR124	0.474772	0.000145118	0.0141076
hsa-mir-199b-precNo2	221814_at	miR-199	GPR124	0.469428	0.000176366	0.0160554
hsa-mir-199a-1-prec	218559_s_at	miR-199	MAFB	0.472559	0.000157389	0.0148032
hsa-mir-200cNo1	206385_s_at	miR-200bc/429	ANK3	0.417082	0.00101522	0.0482541
hsa-mir-200a-prec	213035_at	miR-200bc/429	ANKRD28	-0.439199	0.000501394	0.0310259
hsa-mir-200bNo1	213035_at	miR-200bc/429	ANKRD28	-0.437603	0.00052844	0.032015
hsa-mir-200cNo1	213035_at	miR-200bc/429	ANKRD28	-0.499216	5.70221e-05	0.00758759
hsa-mir-200a-prec	203300_x_at	miR-200bc/429	AP1S2	-0.561248	3.76149e-06	0.00116379
hsa-mir-200a-prec	203299_s_at	miR-200bc/429	AP1S2	-0.520068	2.42505e-05	0.00417455
hsa-mir-200bNo1	203300_x_at	miR-200bc/429	AP1S2	-0.57849	1.59632e-06	0.000650321
hsa-mir-200bNo1	203299_s_at	miR-200bc/429	AP1S2	-0.455356	0.000290322	0.0220389
hsa-mir-200cNo1	203300_x_at	miR-200bc/429	AP1S2	-0.607026	3.45213e-07	0.000217985
hsa-mir-200cNo1	203299_s_at	miR-200bc/429	AP1S2	-0.487705	8.93111e-05	0.0100952
hsa-mir-200a-prec	201229_s_at	miR-200bc/429	ARIH2	-0.443433	0.000435642	0.0282801
hsa-mir-200cNo1	201229_s_at	miR-200bc/429	ARIH2	-0.464525	0.000210335	0.0179702
hsa-mir-200cNo1	217852_s_at	miR-200bc/429	ARL8B	-0.473229	0.000153576	0.0145331
hsa-mir-200bNo1	203231_s_at	miR-200bc/429	ATXN1	-0.420756	0.000905927	0.0449969
hsa-mir-200a-prec	213154_s_at	miR-200bc/429	BICD2	-0.573051	2.10292e-06	0.000788343
hsa-mir-200a-prec	212702_s_at	miR-200bc/429	BICD2	-0.557424	4.51954e-06	0.00132458
hsa-mir-200bNo1	213154_s_at	miR-200bc/429	BICD2	-0.582928	1.27006e-06	0.000551362
hsa-mir-200bNo1	212702_s_at	miR-200bc/429	BICD2	-0.511078	3.53013e-05	0.00549163
hsa-mir-200cNo1	213154_s_at	miR-200bc/429	BICD2	-0.609743	2.96021e-07	0.000197706
hsa-mir-200cNo1	212702_s_at	miR-200bc/429	BICD2	-0.588995	9.24052e-07	0.000442649
hsa-mir-200a-prec	212423_at	miR-200bc/429	C10orf56	-0.46233	0.000227389	0.0188252
hsa-mir-200a-prec	212419_at	miR-200bc/429	C10orf56	-0.458459	0.000260584	0.0205215
hsa-mir-200bNo1	212419_at	miR-200bc/429	C10orf56	-0.48355	0.000104608	0.0112892
hsa-mir-200bNo1	212423_at	miR-200bc/429	C10orf56	-0.455963	0.000284277	0.0217873
hsa-mir-200cNo1	212423_at	miR-200bc/429	C10orf56	-0.506749	4.21378e-05	0.006136
hsa-mir-200cNo1	212419_at	miR-200bc/429	C10orf56	-0.4982	5.93636e-05	0.00772889
hsa-mir-200a-prec	200757_s_at	miR-200bc/429	CALU	-0.478597	0.000125964	0.012829
hsa-mir-200a-prec	200756_x_at	miR-200bc/429	CALU	-0.44761	0.000378538	0.0259154
hsa-mir-200a-prec	214845_s_at	miR-200bc/429	CALU	-0.442595	0.000447992	0.0289146
hsa-mir-200a-prec	200755_s_at	miR-200bc/429	CALU	-0.419426	0.000944189	0.0462327
hsa-mir-200bNo1	200757_s_at	miR-200bc/429	CALU	-0.53842	1.08931e-05	0.00239061
hsa-mir-200bNo1	214845_s_at	miR-200bc/429	CALU	-0.499883	5.55306e-05	0.00747505
hsa-mir-200bNo1	200756_x_at	miR-200bc/429	CALU	-0.492429	7.4435e-05	0.00888353
hsa-mir-200bNo1	200755_s_at	miR-200bc/429	CALU	-0.48438	0.000101372	0.0110191
hsa-mir-200cNo1	200757_s_at	miR-200bc/429	CALU	-0.592909	7.50044e-07	0.000388196
hsa-mir-200cNo1	200756_x_at	miR-200bc/429	CALU	-0.556111	4.81123e-06	0.00137525
hsa-mir-200cNo1	214845_s_at	miR-200bc/429	CALU	-0.554114	5.28849e-06	0.00146349
hsa-mir-200cNo1	200755_s_at	miR-200bc/429	CALU	-0.54736	7.24995e-06	0.00184461
hsa-mir-200a-prec	206861_s_at	miR-200bc/429	CGGBP1	-0.529529	1.61457e-05	0.0031152
hsa-mir-200bNo1	206861_s_at	miR-200bc/429	CGGBP1	-0.454755	0.000296428	0.0223074
hsa-mir-200cNo1	206861_s_at	miR-200bc/429	CGGBP1	-0.547139	7.32422e-06	0.00185332
hsa-mir-200cNo1	212752_at	miR-200bc/429	CLASP1	-0.424993	0.000793131	0.0411891
hsa-mir-200a-prec	212306_at	miR-200bc/429	CLASP2	-0.435891	0.000558903	0.0330533
hsa-mir-200bNo1	201560_at	miR-200bc/429	CLIC4	-0.447405	0.000381172	0.0260206
hsa-mir-200bNo1	201559_s_at	miR-200bc/429	CLIC4	-0.43788	0.000523642	0.0318772
hsa-mir-200cNo1	201559_s_at	miR-200bc/429	CLIC4	-0.440883	0.00047423	0.0300683
hsa-mir-200cNo1	201560_at	miR-200bc/429	CLIC4	-0.424541	0.000804516	0.0416403
hsa-mir-200a-prec	202142_at	miR-200bc/429	COPS8	-0.537079	1.15675e-05	0.00249686
hsa-mir-200a-prec	202141_s_at	miR-200bc/429	COPS8	-0.519218	2.51385e-05	0.00427444
hsa-mir-200a-prec	202143_s_at	miR-200bc/429	COPS8	-0.455755	0.000286338	0.021854
hsa-mir-200bNo1	202142_at	miR-200bc/429	COPS8	-0.489183	8.43879e-05	0.00974487
hsa-mir-200bNo1	202141_s_at	miR-200bc/429	COPS8	-0.441176	0.000469642	0.0298728
hsa-mir-200cNo1	202142_at	miR-200bc/429	COPS8	-0.608351	3.20333e-07	0.000209907
hsa-mir-200cNo1	202141_s_at	miR-200bc/429	COPS8	-0.589744	8.88051e-07	0.000431354
hsa-mir-200cNo1	202143_s_at	miR-200bc/429	COPS8	-0.498277	5.91821e-05	0.00771973
hsa-mir-200a-prec	202157_s_at	miR-200bc/429	CUGBP2	-0.499692	5.59542e-05	0.00750299
hsa-mir-200a-prec	202156_s_at	miR-200bc/429	CUGBP2	-0.452989	0.000315054	0.0232803
hsa-mir-200a-prec	202158_s_at	miR-200bc/429	CUGBP2	-0.438615	0.000511143	0.0314022
hsa-mir-200cNo1	202157_s_at	miR-200bc/429	CUGBP2	-0.47326	0.000153403	0.0145267
hsa-mir-200cNo1	202158_s_at	miR-200bc/429	CUGBP2	-0.417565	0.0010002	0.0477963
hsa-mir-200bNo1	210762_s_at	miR-200bc/429	DLC1	-0.416256	0.00104137	0.048973
hsa-mir-200a-prec	203693_s_at	miR-200bc/429	E2F3	-0.467008	0.000192451	0.0170138
hsa-mir-200cNo1	203693_s_at	miR-200bc/429	E2F3	-0.419977	0.000928163	0.04561
hsa-mir-200a-prec	202023_at	miR-200bc/429	EFNA1	0.465103	0.000206038	0.0177559
hsa-mir-200bNo1	202023_at	miR-200bc/429	EFNA1	0.43524	0.0005709	0.0336055
hsa-mir-200cNo1	202023_at	miR-200bc/429	EFNA1	0.460664	0.000241171	0.0195582
hsa-mir-200a-prec	218180_s_at	miR-200bc/429	EPS8L2	0.648934	2.7174e-08	3.49536e-05
hsa-mir-200bNo1	218180_s_at	miR-200bc/429	EPS8L2	0.533271	1.36996e-05	0.00280698
hsa-mir-200cNo1	218180_s_at	miR-200bc/429	EPS8L2	0.589266	9.10895e-07	0.000439377
hsa-mir-200bNo1	203349_s_at	miR-200bc/429	ETV5	-0.441424	0.000465794	0.0296824
hsa-mir-200cNo1	203349_s_at	miR-200bc/429	ETV5	-0.469925	0.000173218	0.0158311
hsa-mir-200bNo1	209717_at	miR-200bc/429	EVI5	-0.464833	0.00020803	0.0178612
hsa-mir-200cNo1	209717_at	miR-200bc/429	EVI5	-0.419319	0.000947325	0.0463059
hsa-mir-200a-prec	204819_at	miR-200bc/429	FGD1	-0.512867	3.27869e-05	0.0052274
hsa-mir-200bNo1	204819_at	miR-200bc/429	FGD1	-0.452725	0.000317932	0.0234556
hsa-mir-200cNo1	204819_at	miR-200bc/429	FGD1	-0.525126	1.95406e-05	0.00358595
hsa-mir-200a-prec	205466_s_at	miR-200bc/429	HS3ST1	0.45214	0.000324389	0.0238055
hsa-mir-200bNo1	205466_s_at	miR-200bc/429	HS3ST1	0.418476	0.000972425	0.0470088
hsa-mir-200cNo1	205466_s_at	miR-200bc/429	HS3ST1	0.47671	0.000135105	0.0134481
hsa-mir-200a-prec	212439_at	miR-200bc/429	IHPK1	-0.497179	6.18058e-05	0.00792066
hsa-mir-200cNo1	212439_at	miR-200bc/429	IHPK1	-0.546156	7.66376e-06	0.00190115
hsa-mir-200a-prec	203542_s_at	miR-200bc/429	KLF9	-0.447349	0.000381894	0.0260571
hsa-mir-200a-prec	203543_s_at	miR-200bc/429	KLF9	-0.447175	0.000384155	0.0261728
hsa-mir-200bNo1	203542_s_at	miR-200bc/429	KLF9	-0.467874	0.000186547	0.0166673
hsa-mir-200bNo1	203543_s_at	miR-200bc/429	KLF9	-0.422447	0.000859266	0.0436742
hsa-mir-200cNo1	203542_s_at	miR-200bc/429	KLF9	-0.4636	0.000217371	0.0183903
hsa-mir-200cNo1	203543_s_at	miR-200bc/429	KLF9	-0.442069	0.000455913	0.0292032
hsa-mir-200bNo1	218656_s_at	miR-200bc/429	LHFP	-0.478836	0.00012485	0.012753
hsa-mir-200cNo1	218656_s_at	miR-200bc/429	LHFP	-0.428445	0.000710779	0.0384654
hsa-mir-429No1	213002_at	miR-200bc/429	MARCKS	-0.440522	0.000479947	0.0302787
hsa-mir-200a-prec	200600_at	miR-200bc/429	MSN	-0.572723	2.13785e-06	0.000791966
hsa-mir-200bNo1	200600_at	miR-200bc/429	MSN	-0.57833	1.60938e-06	0.000653724
hsa-mir-200cNo1	200600_at	miR-200bc/429	MSN	-0.617547	1.8884e-07	0.000143353
hsa-mir-200bNo1	216321_s_at	miR-200bc/429	NR3C1	-0.485375	9.76128e-05	0.0107196
hsa-mir-200bNo1	201866_s_at	miR-200bc/429	NR3C1	-0.465518	0.000203004	0.0176367
hsa-mir-200bNo1	211671_s_at	miR-200bc/429	NR3C1	-0.460805	0.000239982	0.01949
hsa-mir-200bNo1	201865_x_at	miR-200bc/429	NR3C1	-0.453163	0.000313171	0.0231658
hsa-mir-200cNo1	216321_s_at	miR-200bc/429	NR3C1	-0.470666	0.000168628	0.0154948
hsa-mir-200cNo1	201865_x_at	miR-200bc/429	NR3C1	-0.433692	0.000600373	0.0346072
hsa-mir-200cNo1	211671_s_at	miR-200bc/429	NR3C1	-0.433626	0.000601651	0.0346377
hsa-mir-200a-prec	202599_s_at	miR-200bc/429	NRIP1	0.473804	0.000150372	0.0143867
hsa-mir-200cNo1	202599_s_at	miR-200bc/429	NRIP1	0.445208	0.000410485	0.0272712
hsa-mir-200a-prec	214632_at	miR-200bc/429	NRP2	-0.453211	0.000312662	0.0231528
hsa-mir-200bNo1	214632_at	miR-200bc/429	NRP2	-0.427527	0.000731895	0.0392507
hsa-mir-200cNo1	214632_at	miR-200bc/429	NRP2	-0.507734	4.04836e-05	0.00595756
hsa-mir-200a-prec	203845_at	miR-200bc/429	PCAF	-0.557457	4.51242e-06	0.00132458
hsa-mir-200bNo1	203845_at	miR-200bc/429	PCAF	-0.582516	1.29751e-06	0.000561524
hsa-mir-200cNo1	203845_at	miR-200bc/429	PCAF	-0.596045	6.33294e-07	0.000343659
hsa-mir-200a-prec	209780_at	miR-200bc/429	PHTF2	-0.482987	0.000106854	0.0114273
hsa-mir-200bNo1	209780_at	miR-200bc/429	PHTF2	-0.525355	1.93486e-05	0.00356956
hsa-mir-200cNo1	209780_at	miR-200bc/429	PHTF2	-0.593592	7.23004e-07	0.000379191
hsa-mir-200a-prec	213111_at	miR-200bc/429	PIP5K3	-0.541192	9.61281e-06	0.00222567
hsa-mir-200cNo1	213111_at	miR-200bc/429	PIP5K3	-0.499	5.75125e-05	0.00761638
hsa-mir-200a-prec	203063_at	miR-200bc/429	PPM1F	-0.424994	0.000793096	0.0411891
hsa-mir-200cNo1	203063_at	miR-200bc/429	PPM1F	-0.440297	0.000483521	0.0304489
hsa-mir-200a-prec	202741_at	miR-200bc/429	PRKACB	-0.462641	0.000224899	0.0187419
hsa-mir-200bNo1	202741_at	miR-200bc/429	PRKACB	-0.455244	0.00029146	0.0220615
hsa-mir-200cNo1	202741_at	miR-200bc/429	PRKACB	-0.522059	2.22832e-05	0.00392339
hsa-mir-200a-prec	203680_at	miR-200bc/429	PRKAR2B	-0.516664	2.79908e-05	0.00462285
hsa-mir-200cNo1	203680_at	miR-200bc/429	PRKAR2B	-0.417309	0.00100813	0.0480354
hsa-mir-200a-prec	212263_at	miR-200bc/429	QKI	-0.592768	7.5571e-07	0.000388196
hsa-mir-200a-prec	212262_at	miR-200bc/429	QKI	-0.590987	8.31249e-07	0.000416882
hsa-mir-200a-prec	212265_at	miR-200bc/429	QKI	-0.563468	3.37746e-06	0.00108862
hsa-mir-200a-prec	212636_at	miR-200bc/429	QKI	-0.475451	0.000141538	0.0138858
hsa-mir-200bNo1	212262_at	miR-200bc/429	QKI	-0.587589	9.9531e-07	0.000465577
hsa-mir-200bNo1	212263_at	miR-200bc/429	QKI	-0.585421	1.11531e-06	0.000503045
hsa-mir-200bNo1	212265_at	miR-200bc/429	QKI	-0.572967	2.11185e-06	0.000788343
hsa-mir-200bNo1	212636_at	miR-200bc/429	QKI	-0.447615	0.000378479	0.0259154
hsa-mir-200cNo1	212263_at	miR-200bc/429	QKI	-0.643095	3.96337e-08	4.44022e-05
hsa-mir-200cNo1	212262_at	miR-200bc/429	QKI	-0.629291	9.37677e-08	8.35007e-05
hsa-mir-200cNo1	212265_at	miR-200bc/429	QKI	-0.576955	1.72634e-06	0.000687369
hsa-mir-200cNo1	212636_at	miR-200bc/429	QKI	-0.497823	6.02555e-05	0.00780716
hsa-mir-200bNo1	219210_s_at	miR-200bc/429	RAB8B	-0.41754	0.00100096	0.0478009
hsa-mir-200cNo1	219210_s_at	miR-200bc/429	RAB8B	-0.434657	0.000581841	0.0340188
hsa-mir-200a-prec	218370_s_at	miR-200bc/429	S100PBP	-0.427634	0.000729411	0.0391837
hsa-mir-200cNo1	218370_s_at	miR-200bc/429	S100PBP	-0.471226	0.00016523	0.015333
hsa-mir-200cNo1	204462_s_at	miR-200bc/429	SLC16A2	-0.416718	0.00102668	0.0486112
hsa-mir-200a-prec	209236_at	miR-200bc/429	SLC23A2	-0.56667	2.88774e-06	0.000971337
hsa-mir-200bNo1	209236_at	miR-200bc/429	SLC23A2	-0.459856	0.000248129	0.0198902
hsa-mir-200cNo1	209236_at	miR-200bc/429	SLC23A2	-0.534463	1.29961e-05	0.00269464
hsa-mir-200a-prec	221516_s_at	miR-200bc/429	SMCR7L	-0.520755	2.35541e-05	0.00408503
hsa-mir-200a-prec	204593_s_at	miR-200bc/429	SMCR7L	-0.510199	3.65996e-05	0.00560571
hsa-mir-200cNo1	221516_s_at	miR-200bc/429	SMCR7L	-0.493255	7.20819e-05	0.00868478
hsa-mir-200a-prec	44702_at	miR-200bc/429	SYDE1	-0.434459	0.000585595	0.0341315
hsa-mir-200bNo1	44702_at	miR-200bc/429	SYDE1	-0.540685	9.83608e-06	0.00225854
hsa-mir-200bNo1	216272_x_at	miR-200bc/429	SYDE1	-0.532034	1.44673e-05	0.00289195
hsa-mir-200cNo1	44702_at	miR-200bc/429	SYDE1	-0.541258	9.58437e-06	0.00222279
hsa-mir-200cNo1	216272_x_at	miR-200bc/429	SYDE1	-0.500094	5.50662e-05	0.00742694
hsa-mir-200a-prec	212990_at	miR-200bc/429	SYNJ1	-0.494017	6.99692e-05	0.00851889
hsa-mir-200cNo1	212990_at	miR-200bc/429	SYNJ1	-0.539808	1.02333e-05	0.00230091
hsa-mir-200a-prec	209026_x_at	miR-200bc/429	TUBB	-0.51896	2.54134e-05	0.00431063
hsa-mir-200a-prec	211714_x_at	miR-200bc/429	TUBB	-0.487498	9.0023e-05	0.0101591
hsa-mir-200bNo1	209026_x_at	miR-200bc/429	TUBB	-0.489122	8.45845e-05	0.00975452
hsa-mir-200bNo1	211714_x_at	miR-200bc/429	TUBB	-0.458955	0.000256102	0.0202485
hsa-mir-200cNo1	209026_x_at	miR-200bc/429	TUBB	-0.586438	1.05743e-06	0.000483216
hsa-mir-200cNo1	211714_x_at	miR-200bc/429	TUBB	-0.568042	2.69893e-06	0.00092805
hsa-mir-200cNo1	204141_at	miR-200bc/429	TUBB2A	-0.454601	0.000298018	0.0223665
hsa-mir-200a-prec	202664_at	miR-200bc/429	WIPF1	-0.532067	1.44466e-05	0.00289195
hsa-mir-200a-prec	202665_s_at	miR-200bc/429	WIPF1	-0.469548	0.000175602	0.0159964
hsa-mir-200a-prec	202663_at	miR-200bc/429	WIPF1	-0.464198	0.000212798	0.0181583
hsa-mir-200bNo1	202664_at	miR-200bc/429	WIPF1	-0.433376	0.000606548	0.0348391
hsa-mir-200cNo1	202664_at	miR-200bc/429	WIPF1	-0.568206	2.67717e-06	0.000925093
hsa-mir-200cNo1	202665_s_at	miR-200bc/429	WIPF1	-0.474304	0.00014764	0.014243
hsa-mir-200cNo1	202663_at	miR-200bc/429	WIPF1	-0.444695	0.000417609	0.0275469
hsa-mir-200cNo1	212764_at	miR-200bc/429	ZEB1	-0.418736	0.000964637	0.0467676
hsa-mir-200a-prec	203603_s_at	miR-200bc/429	ZEB2	-0.529576	1.61128e-05	0.00311396
hsa-mir-200cNo1	203603_s_at	miR-200bc/429	ZEB2	-0.495763	6.53461e-05	0.00818558
hsa-mir-203-precNo1	202123_s_at	miR-203.1	ABL1	-0.42425	0.000811943	0.0419778
hsa-mir-203-precNo1	212607_at	miR-203.1	AKT3	-0.534799	1.2804e-05	0.00266675
hsa-mir-203-precNo1	203300_x_at	miR-203.1	AP1S2	-0.534671	1.28766e-05	0.00267785
hsa-mir-203-precNo1	203299_s_at	miR-203.1	AP1S2	-0.448467	0.000367707	0.0255025
hsa-mir-203-precNo1	207719_x_at	miR-203.1	CEP170	-0.668599	7.16744e-09	1.302e-05
hsa-mir-203-precNo1	212746_s_at	miR-203.1	CEP170	-0.665354	8.9916e-09	1.5421e-05
hsa-mir-203-precNo1	208788_at	miR-203.1	ELOVL5	-0.490963	7.87884e-05	0.00925991
hsa-mir-203-precNo1	215552_s_at	miR-203.1	ESR1	0.42747	0.000733229	0.0392976
hsa-mir-203-precNo1	203011_at	miR-203.1	IMPA1	-0.443145	0.000439849	0.0284997
hsa-mir-203-precNo1	213574_s_at	miR-203.1	KPNB1	-0.417581	0.00099972	0.0477963
hsa-mir-203-precNo1	200821_at	miR-203.1	LAMP2	-0.528689	1.67482e-05	0.00319594
hsa-mir-203-precNo1	203042_at	miR-203.1	LAMP2	-0.508527	3.91949e-05	0.00584845
hsa-mir-203-precNo1	203041_s_at	miR-203.1	LAMP2	-0.467399	0.000189761	0.0169091
hsa-mir-203-precNo1	212276_at	miR-203.1	LPIN1	-0.557108	4.58823e-06	0.00133906
hsa-mir-203-precNo1	218181_s_at	miR-203.1	MAP4K4	-0.430894	0.000657141	0.0366329
hsa-mir-203-precNo1	212585_at	miR-203.1	OSBPL8	-0.442237	0.000453375	0.0291216
hsa-mir-203-precNo1	212823_s_at	miR-203.1	PLEKHG3	0.430476	0.000666036	0.0369657
hsa-mir-203-precNo1	204404_at	miR-203.1	SLC12A2	0.495979	6.47958e-05	0.00814973
hsa-mir-203-precNo1	200665_s_at	miR-203.1	SPARC	-0.570129	2.43369e-06	0.000873607
hsa-mir-203-precNo1	212667_at	miR-203.1	SPARC	-0.555946	4.84903e-06	0.00138037
hsa-mir-203-precNo1	212635_at	miR-203.1	TNPO1	-0.59318	7.392e-07	0.000384602
hsa-mir-203-precNo1	209225_x_at	miR-203.1	TNPO1	-0.471924	0.000161079	0.0150687
hsa-mir-203-precNo1	207657_x_at	miR-203.1	TNPO1	-0.463443	0.000218589	0.0184505
hsa-mir-203-precNo1	209226_s_at	miR-203.1	TNPO1	-0.453091	0.000313952	0.0232112
hsa-mir-203-precNo1	221829_s_at	miR-203.1	TNPO1	-0.445709	0.000403622	0.027021
hsa-mir-204-precNo1	203299_s_at	miR-204/211	AP1S2	0.55963	4.0665e-06	0.00123075
hsa-mir-204-precNo1	203300_x_at	miR-204/211	AP1S2	0.515922	2.88736e-05	0.00473564
hsa-mir-211-precNo1	203300_x_at	miR-204/211	AP1S2	0.562409	3.55589e-06	0.00112641
hsa-mir-211-precNo1	203299_s_at	miR-204/211	AP1S2	0.537485	1.1359e-05	0.00246769
hsa-mir-204-precNo1	220272_at	miR-204/211	BNC2	0.431678	0.000640773	0.0359865
hsa-mir-211-precNo1	220272_at	miR-204/211	BNC2	0.45143	0.00033238	0.024074
hsa-mir-211-precNo1	212423_at	miR-204/211	C10orf56	0.47889	0.000124599	0.0127367
hsa-mir-211-precNo1	212419_at	miR-204/211	C10orf56	0.466868	0.000193419	0.0170709
hsa-mir-204-precNo1	219099_at	miR-204/211	C12orf5	0.425094	0.000790614	0.0411353
hsa-mir-204-precNo1	213385_at	miR-204/211	CHN2	0.535421	1.24547e-05	0.00262547
hsa-mir-211-precNo1	213385_at	miR-204/211	CHN2	0.556798	4.65649e-06	0.00134766
hsa-mir-204-precNo1	212467_at	miR-204/211	DNAJC13	0.444061	0.000426581	0.0279195
hsa-mir-211-precNo1	212467_at	miR-204/211	DNAJC13	0.457947	0.000265291	0.0208097
hsa-mir-204-precNo1	202609_at	miR-204/211	EPS8	0.463814	0.000215726	0.0183181
hsa-mir-204-precNo1	208988_at	miR-204/211	FBXL11	-0.448205	0.000370984	0.0256147
hsa-mir-211-precNo1	208988_at	miR-204/211	FBXL11	-0.431874	0.000636731	0.0359261
hsa-mir-211-precNo1	208987_s_at	miR-204/211	FBXL11	-0.430488	0.000665774	0.0369657
hsa-mir-204-precNo1	212080_at	miR-204/211	FLJ11783	-0.479227	0.000123042	0.0126334
hsa-mir-204-precNo1	201392_s_at	miR-204/211	IGF2R	0.420462	0.00091427	0.0452152
hsa-mir-211-precNo1	201392_s_at	miR-204/211	IGF2R	0.441383	0.000466428	0.0296955
hsa-mir-211-precNo1	201393_s_at	miR-204/211	IGF2R	0.426468	0.000756957	0.0400103
hsa-mir-204-precNo1	208952_s_at	miR-204/211	LARP5	-0.444243	0.00042399	0.0278225
hsa-mir-211-precNo1	208953_at	miR-204/211	LARP5	-0.435211	0.000571433	0.0336083
hsa-mir-211-precNo1	208952_s_at	miR-204/211	LARP5	-0.426616	0.000753393	0.0398925
hsa-mir-204-precNo1	200900_s_at	miR-204/211	M6PR	0.4854	9.7522e-05	0.0107181
hsa-mir-204-precNo1	212673_at	miR-204/211	METAP1	-0.499821	5.56677e-05	0.00748626
hsa-mir-211-precNo1	211685_s_at	miR-204/211	NCALD	0.468079	0.000185171	0.0166243
hsa-mir-204-precNo1	213194_at	miR-204/211	ROBO1	0.434566	0.000583566	0.034091
hsa-mir-204-precNo1	203843_at	miR-204/211	RPS6KA3	0.457474	0.00026971	0.0210165
hsa-mir-204-precNo1	204633_s_at	miR-204/211	RPS6KA5	0.542756	8.95419e-06	0.00212693
hsa-mir-204-precNo1	204635_at	miR-204/211	RPS6KA5	0.518391	2.60305e-05	0.00436545
hsa-mir-211-precNo1	204635_at	miR-204/211	RPS6KA5	0.594271	6.9704e-07	0.000371004
hsa-mir-211-precNo1	204633_s_at	miR-204/211	RPS6KA5	0.523339	2.10984e-05	0.00376731
hsa-mir-204-precNo1	213236_at	miR-204/211	SASH1	0.714205	2.13695e-10	9.1092e-07
hsa-mir-204-precNo1	41644_at	miR-204/211	SASH1	0.687266	1.83782e-09	4.72793e-06
hsa-mir-211-precNo1	213236_at	miR-204/211	SASH1	0.6407	4.61626e-08	4.93297e-05
hsa-mir-211-precNo1	41644_at	miR-204/211	SASH1	0.611532	2.67327e-07	0.00018294
hsa-mir-204-precNo1	207038_at	miR-204/211	SLC16A6	0.668501	7.21675e-09	1.302e-05
hsa-mir-211-precNo1	207038_at	miR-204/211	SLC16A6	0.68837	1.69037e-09	4.51586e-06
hsa-mir-204-precNo1	209236_at	miR-204/211	SLC23A2	0.733535	3.89853e-11	2.25658e-07
hsa-mir-204-precNo1	209237_s_at	miR-204/211	SLC23A2	0.54304	8.83898e-06	0.00211343
hsa-mir-204-precNo1	211572_s_at	miR-204/211	SLC23A2	0.476986	0.000133732	0.0133846
hsa-mir-211-precNo1	209236_at	miR-204/211	SLC23A2	0.726298	7.49625e-11	4.00527e-07
hsa-mir-211-precNo1	209237_s_at	miR-204/211	SLC23A2	0.54011	1.00949e-05	0.00228773
hsa-mir-211-precNo1	211572_s_at	miR-204/211	SLC23A2	0.465953	0.000199867	0.0174598
hsa-mir-204-precNo1	213254_at	miR-204/211	TNRC6B	0.481349	0.000113651	0.0119518
hsa-mir-211-precNo1	213254_at	miR-204/211	TNRC6B	0.420616	0.000909892	0.0450715
hsa-mir-204-precNo1	202342_s_at	miR-204/211	TRIM2	0.650502	2.45217e-08	3.35237e-05
hsa-mir-204-precNo1	202341_s_at	miR-204/211	TRIM2	0.622727	1.39168e-07	0.000112161
hsa-mir-204-precNo1	215945_s_at	miR-204/211	TRIM2	0.589938	8.78989e-07	0.000429959
hsa-mir-211-precNo1	202342_s_at	miR-204/211	TRIM2	0.492261	7.49228e-05	0.00893408
hsa-mir-211-precNo1	202341_s_at	miR-204/211	TRIM2	0.475937	0.000139019	0.0137311
hsa-mir-211-precNo1	215945_s_at	miR-204/211	TRIM2	0.464732	0.000208784	0.0178927
hsa-mir-204-precNo1	208623_s_at	miR-204/211	VIL2	-0.504005	4.70861e-05	0.00666785
hsa-mir-204-precNo1	208622_s_at	miR-204/211	VIL2	-0.482883	0.000107274	0.0114634
hsa-mir-204-precNo1	208621_s_at	miR-204/211	VIL2	-0.445048	0.000412695	0.0273396
hsa-mir-211-precNo1	208622_s_at	miR-204/211	VIL2	-0.473952	0.000149559	0.0143515
hsa-mir-211-precNo1	208623_s_at	miR-204/211	VIL2	-0.462841	0.000223313	0.0186836
hsa-mir-211-precNo1	208621_s_at	miR-204/211	VIL2	-0.428455	0.000710565	0.0384654
hsa-mir-211-precNo1	217234_s_at	miR-204/211	VIL2	-0.417412	0.00100493	0.0479243
hsa-mir-204-precNo1	213196_at	miR-204/211	ZNF629	-0.511756	3.43277e-05	0.00537629
hsa-mir-211-precNo1	213196_at	miR-204/211	ZNF629	-0.478962	0.000124264	0.0127118
hsa-mir-205-prec	202955_s_at	miR-205	ARFGEF1	0.540216	1.00469e-05	0.00228057
hsa-mir-205-prec	216266_s_at	miR-205	ARFGEF1	0.416275	0.00104078	0.0489617
hsa-mir-205-prec	218035_s_at	miR-205	FLJ20273	0.430378	0.00066814	0.0370085
hsa-mir-21No1	201773_at	miR-21	ADNP	-0.449289	0.000357579	0.0251771
hsa-mir-021-prec-17No1	219498_s_at	miR-21	BCL11A	-0.50621	4.30708e-05	0.00624567
hsa-mir-021-prec-17No1	210347_s_at	miR-21	BCL11A	-0.476882	0.000134249	0.0134268
hsa-mir-021-prec-17No1	219497_s_at	miR-21	BCL11A	-0.473551	0.000151774	0.0144735
hsa-mir-21No1	219498_s_at	miR-21	BCL11A	-0.629725	9.13199e-08	8.2411e-05
hsa-mir-21No1	210347_s_at	miR-21	BCL11A	-0.607435	3.37342e-07	0.000215114
hsa-mir-21No1	219497_s_at	miR-21	BCL11A	-0.587235	1.01404e-06	0.000470129
hsa-mir-021-prec-17No1	213055_at	miR-21	CD47	-0.432938	0.000615203	0.0351469
hsa-mir-021-prec-17No1	213857_s_at	miR-21	CD47	-0.425522	0.000779981	0.0407346
hsa-mir-21No1	204696_s_at	miR-21	CDC25A	-0.53825	1.09761e-05	0.00240125
hsa-mir-21No1	204695_at	miR-21	CDC25A	-0.43182	0.000637828	0.0359261
hsa-mir-021-prec-17No1	214691_x_at	miR-21	FAM63B	-0.496675	6.30442e-05	0.00801284
hsa-mir-21No1	214691_x_at	miR-21	FAM63B	-0.442052	0.000456172	0.0292032
hsa-mir-21No1	212847_at	miR-21	FUBP1	-0.442721	0.000446117	0.0288386
hsa-mir-21No1	213029_at	miR-21	NFIB	0.422616	0.000854749	0.0434948
hsa-mir-021-prec-17No1	212593_s_at	miR-21	PDCD4	-0.458934	0.000256286	0.0202485
hsa-mir-21No1	202126_at	miR-21	PRPF4B	-0.449489	0.000355148	0.0250541
hsa-mir-21No1	205590_at	miR-21	RASGRP1	-0.498203	5.93554e-05	0.00772889
hsa-mir-21No1	216153_x_at	miR-21	RECK	-0.473861	0.00015006	0.0143767
hsa-mir-021-prec-17No1	212479_s_at	miR-21	RMND5A	-0.630977	8.45962e-08	7.83468e-05
hsa-mir-021-prec-17No1	212482_at	miR-21	RMND5A	-0.52389	2.06055e-05	0.00369382
hsa-mir-21No1	212479_s_at	miR-21	RMND5A	-0.696267	9.19192e-10	2.90212e-06
hsa-mir-21No1	212482_at	miR-21	RMND5A	-0.619711	1.66344e-07	0.000129822
hsa-mir-021-prec-17No1	203408_s_at	miR-21	SATB1	-0.445506	0.000406384	0.027116
hsa-mir-21No1	203408_s_at	miR-21	SATB1	-0.499788	5.57411e-05	0.00748888
hsa-mir-021-prec-17No1	201462_at	miR-21	SCRN1	0.467228	0.000190935	0.016992
hsa-mir-21No1	201462_at	miR-21	SCRN1	0.513796	3.15479e-05	0.00508423
hsa-mir-021-prec-17No1	201506_at	miR-21	TGFBI	0.458203	0.000262928	0.020671
hsa-mir-21No1	201506_at	miR-21	TGFBI	0.487293	9.07313e-05	0.0102142
hsa-mir-21No1	214815_at	miR-21	TRIM33	-0.440189	0.000485255	0.0305028
hsa-mir-214-prec	213268_at	miR-214	CAMTA1	0.420811	0.000904379	0.0449969
hsa-mir-214-prec	209716_at	miR-214	CSF1	0.442566	0.000448429	0.0289208
hsa-mir-214-prec	208443_x_at	miR-214	SHOX2	0.529383	1.62489e-05	0.00312688
hsa-mir-217-precNo2	205555_s_at	miR-217	MSX2	0.68312	2.50793e-09	5.80666e-06
hsa-mir-217-precNo2	210319_x_at	miR-217	MSX2	0.455741	0.00028647	0.021854
hsa-mir-217-precNo2	205920_at	miR-217	SLC6A6	0.453232	0.000312432	0.0231528
hsa-mir-218-2-precNo2	201667_at	miR-218	GJA1	0.460838	0.000239701	0.01949
hsa-mir-218-2-precNo2	201668_x_at	miR-218	MARCKS	0.421991	0.00087163	0.0440239
hsa-mir-218-2-precNo2	210675_s_at	miR-218	PTPRR	0.420104	0.000924511	0.0455198
hsa-mir-218-1-prec	202082_s_at	miR-218	SEC14L1	0.41889	0.000960023	0.046615
hsa-mir-218-2-precNo2	204914_s_at	miR-218	SOX11	0.461505	0.000234125	0.0192111
hsa-mir-218-2-precNo2	204915_s_at	miR-218	SOX11	0.435674	0.000562879	0.0332743
hsa-mir-218-2-precNo2	204913_s_at	miR-218	SOX11	0.429543	0.000686262	0.0375778
hsa-mir-218-2-precNo2	217799_x_at	miR-218	UBE2H	0.553643	5.40727e-06	0.00148474
hsa-mir-218-2-precNo2	221962_s_at	miR-218	UBE2H	0.508149	3.98037e-05	0.00588871
hsa-mir-218-1-prec	200609_s_at	miR-218	WDR1	0.458302	0.000262024	0.0206233
hsa-mir-219-2No1	213501_at	miR-219	ACOX1	0.566055	2.97626e-06	0.000989137
hsa-mir-219-prec	208325_s_at	miR-219	AKAP13	-0.436125	0.00055464	0.032882
hsa-mir-219-prec	201334_s_at	miR-219	ARHGEF12	0.535199	1.25782e-05	0.0026399
hsa-mir-219-prec	208056_s_at	miR-219	CBFA2T3	-0.588486	9.49252e-07	0.000448535
hsa-mir-219-prec	221676_s_at	miR-219	CORO1C	0.56948	2.51333e-06	0.000888422
hsa-mir-219-prec	205773_at	miR-219	CPEB3	-0.471309	0.000164729	0.015307
hsa-mir-219-prec	213541_s_at	miR-219	ERG	-0.551043	6.10941e-06	0.00163214
hsa-mir-219-2No1	211235_s_at	miR-219	ESR1	0.706763	3.9664e-10	1.45002e-06
hsa-mir-219-2No1	205225_at	miR-219	ESR1	0.512381	3.34535e-05	0.00528706
hsa-mir-219-2No1	215552_s_at	miR-219	ESR1	0.506891	4.18957e-05	0.00611867
hsa-mir-219-prec	215552_s_at	miR-219	ESR1	-0.437804	0.000524959	0.0319154
hsa-mir-219-1No1	214691_x_at	miR-219	FAM63B	-0.496144	6.4376e-05	0.00811529
hsa-mir-219-2No1	218432_at	miR-219	FBXO3	0.483038	0.000106649	0.0114199
hsa-mir-219-prec	218751_s_at	miR-219	FBXW7	-0.667639	7.66677e-09	1.36546e-05
hsa-mir-219-prec	207145_at	miR-219	GDF8	-0.440002	0.000488277	0.0305545
hsa-mir-219-prec	212057_at	miR-219	KIAA0182	-0.4888	8.5637e-05	0.00982292
hsa-mir-219-prec	212056_at	miR-219	KIAA0182	-0.483902	0.000103222	0.0111853
hsa-mir-219-prec	200673_at	miR-219	LAPTM4A	0.495133	6.69811e-05	0.0083303
hsa-mir-219-prec	203446_s_at	miR-219	OCRL	0.549074	6.69638e-06	0.00175189
hsa-mir-219-prec	216004_s_at	miR-219	PKNOX1	-0.421962	0.000872438	0.0440239
hsa-mir-219-prec	216156_at	miR-219	RECK	-0.539432	1.04082e-05	0.00233209
hsa-mir-219-prec	210931_at	miR-219	RNF6	-0.442103	0.000455399	0.0291941
hsa-mir-219-prec	214853_s_at	miR-219	SHC1	0.508811	3.87426e-05	0.00583096
hsa-mir-219-prec	219695_at	miR-219	SMPD3	-0.498847	5.78606e-05	0.00763336
hsa-mir-219-2No1	200672_x_at	miR-219	SPTBN1	-0.459487	0.000251367	0.0200113
hsa-mir-219-2No1	212071_s_at	miR-219	SPTBN1	-0.436275	0.000551937	0.0328371
hsa-mir-219-prec	214856_at	miR-219	SPTBN1	-0.440562	0.000479311	0.0302524
hsa-mir-219-prec	206162_x_at	miR-219	SYT5	-0.419355	0.000946271	0.0462707
hsa-mir-219-prec	215611_at	miR-219	TCF12	-0.527733	1.74587e-05	0.00329979
hsa-mir-219-2No1	207334_s_at	miR-219	TGFBR2	0.497604	6.07785e-05	0.00782948
hsa-mir-219-prec	211077_s_at	miR-219	TLK1	-0.454579	0.000298242	0.0223712
hsa-mir-219-2No1	212317_at	miR-219	TNPO3	-0.447026	0.000386093	0.0262791
hsa-mir-219-prec	210953_at	miR-219	TSC22D2	-0.473356	0.000152863	0.0145052
hsa-mir-022-prec	201334_s_at	miR-22	ARHGEF12	0.444389	0.000421918	0.0277652
hsa-mir-022-prec	201559_s_at	miR-22	CLIC4	0.445689	0.000403901	0.027021
hsa-mir-022-prec	221881_s_at	miR-22	CLIC4	0.443974	0.000427831	0.0279657
hsa-mir-022-prec	201560_at	miR-22	CLIC4	0.423752	0.000824763	0.0424196
hsa-mir-022-prec	218751_s_at	miR-22	FBXW7	-0.426446	0.00075747	0.0400103
hsa-mir-022-prec	204420_at	miR-22	FOSL1	0.465549	0.000202779	0.0176367
hsa-mir-022-prec	212294_at	miR-22	GNG12	0.440016	0.000488045	0.0305537
hsa-mir-022-prec	206660_at	miR-22	IGLL1	-0.489191	8.43599e-05	0.00974487
hsa-mir-022-prec	200771_at	miR-22	LAMC1	0.48958	8.31071e-05	0.00966121
hsa-mir-022-prec	200770_s_at	miR-22	LAMC1	0.432663	0.000620711	0.0353096
hsa-mir-022-prec	201105_at	miR-22	LGALS1	0.450117	0.000347634	0.0247192
hsa-mir-022-prec	219631_at	miR-22	LRP12	0.444051	0.00042672	0.0279195
hsa-mir-022-prec	207790_at	miR-22	LRRC1	-0.429849	0.000679576	0.0374151
hsa-mir-022-prec	216321_s_at	miR-22	NR3C1	0.457549	0.000269006	0.0209944
hsa-mir-022-prec	211671_s_at	miR-22	NR3C1	0.448888	0.00036248	0.0253551
hsa-mir-022-prec	201866_s_at	miR-22	NR3C1	0.416557	0.00103177	0.0487183
hsa-mir-022-prec	218730_s_at	miR-22	OGN	-0.445136	0.000411476	0.027324
hsa-mir-221-prec	201097_s_at	miR-221/222	ARF4	0.483534	0.000104669	0.0112892
hsa-mir-222-precNo1	201097_s_at	miR-221/222	ARF4	0.539803	1.02359e-05	0.00230091
hsa-mir-222-precNo1	201096_s_at	miR-221/222	ARF4	0.429887	0.000678742	0.037387
hsa-mir-221-prec	218221_at	miR-221/222	ARNT	-0.462797	0.000223662	0.0186836
hsa-mir-222-precNo1	218221_at	miR-221/222	ARNT	-0.495924	6.49357e-05	0.00815624
hsa-mir-221-prec	212897_at	miR-221/222	CDC2L6	0.574798	1.92584e-06	0.000739049
hsa-mir-222-precNo1	212897_at	miR-221/222	CDC2L6	0.593584	7.23339e-07	0.000379191
hsa-mir-221-prec	208925_at	miR-221/222	CLDND1	0.468068	0.000185248	0.0166243
hsa-mir-222-precNo1	208925_at	miR-221/222	CLDND1	0.47819	0.000127886	0.0129158
hsa-mir-221-prec	215552_s_at	miR-221/222	ESR1	-0.79138	8.64794e-14	1.5017e-09
hsa-mir-221-prec	211235_s_at	miR-221/222	ESR1	-0.775926	5.27574e-13	6.1075e-09
hsa-mir-221-prec	205225_at	miR-221/222	ESR1	-0.750705	7.56817e-12	5.8409e-08
hsa-mir-222-precNo1	215552_s_at	miR-221/222	ESR1	-0.725291	8.1968e-11	4.21738e-07
hsa-mir-222-precNo1	205225_at	miR-221/222	ESR1	-0.690588	1.42736e-09	4.03837e-06
hsa-mir-222-precNo1	211235_s_at	miR-221/222	ESR1	-0.661653	1.16062e-08	1.85325e-05
hsa-mir-221-prec	218847_at	miR-221/222	IGF2BP2	0.56586	3.00497e-06	0.000993924
hsa-mir-222-precNo1	218847_at	miR-221/222	IGF2BP2	0.596084	6.31953e-07	0.000343659
hsa-mir-221-prec	210239_at	miR-221/222	IRX5	-0.766061	1.55554e-12	1.39983e-08
hsa-mir-222-precNo1	210239_at	miR-221/222	IRX5	-0.696464	9.05131e-10	2.90212e-06
hsa-mir-221-prec	201976_s_at	miR-221/222	MYO10	0.496278	6.40378e-05	0.00807998
hsa-mir-222-precNo1	201976_s_at	miR-221/222	MYO10	0.511816	3.4243e-05	0.00536908
hsa-mir-221-prec	210674_s_at	miR-221/222	PCDHA1 // PCDHA10 // PCDHA12 // PCDHA13 // PCDHA2 // PCDHA3 // PCDHA4 // PCDHA5 // PCDHA6 // PCDHA7 // PCDHA8 // PCDHAC1 // PCDHAC2	-0.515949	2.88411e-05	0.00473564
hsa-mir-222-precNo1	210674_s_at	miR-221/222	PCDHA1 // PCDHA10 // PCDHA12 // PCDHA13 // PCDHA2 // PCDHA3 // PCDHA4 // PCDHA5 // PCDHA6 // PCDHA7 // PCDHA8 // PCDHAC1 // PCDHAC2	-0.521527	2.27939e-05	0.00399201
hsa-mir-221-prec	210572_at	miR-221/222	PCDHA2	-0.606045	3.64767e-07	0.000224217
hsa-mir-222-precNo1	210572_at	miR-221/222	PCDHA2	-0.603801	4.13532e-07	0.000246556
hsa-mir-221-prec	200919_at	miR-221/222	PHC2	0.448546	0.000366721	0.0254468
hsa-mir-222-precNo1	200919_at	miR-221/222	PHC2	0.494117	6.96984e-05	0.00851577
hsa-mir-221-prec	222258_s_at	miR-221/222	SH3BP4	0.442586	0.000448126	0.0289146
hsa-mir-222-precNo1	222258_s_at	miR-221/222	SH3BP4	0.489029	8.48886e-05	0.00977021
hsa-mir-221-prec	213307_at	miR-221/222	SHANK2	-0.798641	3.5056e-14	9.73989e-10
hsa-mir-221-prec	213308_at	miR-221/222	SHANK2	-0.566243	2.949e-06	0.000982427
hsa-mir-222-precNo1	213307_at	miR-221/222	SHANK2	-0.69075	1.40973e-09	4.03837e-06
hsa-mir-222-precNo1	213308_at	miR-221/222	SHANK2	-0.480804	0.000115997	0.0121433
hsa-mir-223-prec	205417_s_at	miR-223	DAG1	-0.451894	0.000327128	0.0238639
hsa-mir-223-prec	202023_at	miR-223	EFNA1	-0.431225	0.000650193	0.0363331
hsa-mir-223-prec	204689_at	miR-223	HHEX	0.661733	1.1543e-08	1.85325e-05
hsa-mir-223-prec	215933_s_at	miR-223	HHEX	0.608966	3.09365e-07	0.000204743
hsa-mir-223-prec	213804_at	miR-223	INPP5B	0.641179	4.47805e-08	4.82237e-05
hsa-mir-223-prec	201795_at	miR-223	LBR	0.438339	0.000515798	0.0316126
hsa-mir-223-prec	204249_s_at	miR-223	LMO2	0.724504	8.78686e-11	4.35951e-07
hsa-mir-223-prec	212945_s_at	miR-223	MGA	0.54145	9.50113e-06	0.00221458
hsa-mir-223-prec	204652_s_at	miR-223	NRF1	0.5617	3.68012e-06	0.00114628
[truncated: 977 more rows]
