# Supplementary material for: Correlation of expression profiles between microRNAs and mRNA targets using NCI-60 data
Source: BMC Genomics. 2009 May 12;10:218. doi: 10.1186/1471-2164-10-218 (PMC2686738; doi:10.1186/1471-2164-10-218)
Supplement: Additional file 2 — Significantly correlated microarray probe pairs. Significantly correlated microarray probe pairs, predicted by miRBase. Pearson correlation coefficients, p-values and Benjamini and Hochberg adjusted p-values are listed. [file 1471-2164-10-218-S2.xls]

## Sheet: sheet1
miRNA_Probe	Affymetrix_HG_U133A_ID	miRNA	Ensembl_Transcript_ID	External_Name	Corr_Coefficient	p_value	BH_adjusted_p_value
hsa-mir-216-precNo2	214627_at	hsa-miR-216a	ENST00000313863	MKS1	0.972772	0	0
hsa-mir-217-precNo2	204130_at	hsa-miR-217	ENST00000290949	ATP6V0D1	0.938677	0	0
hsa-mir-302cNo1	205799_s_at	hsa-miR-302c	ENST00000260649 // ENST00000378520	SLC3A1	0.925863	0	0
hsa-miR-302c*No2	206268_at	hsa-miR-302c	ENST00000272134	LEFTY1	0.928682	0	0
hsa-mir-380-5p	206355_at	hsa-miR-380*	ENST00000334049 // ENST00000269162	GNAL	0.934072	0	0
hsa-mir-380-5p	206356_s_at	hsa-miR-380*	ENST00000334049 // ENST00000269162	GNAL	0.919689	0	0
hsa-mir-488No2	209542_x_at	hsa-miR-488	ENST00000307046	IGF1	0.940155	0	0
hsa_mir_490_Hcd20right	205484_at	hsa-miR-490-3p	ENST00000259608	SIT1	0.984223	0	0
hsa_mir_490_Hcd20right	214450_at	hsa-miR-490-3p	ENST00000307886	CTSW	0.998079	0	0
hsa_mir_490_Hcd20right	220692_at	hsa-miR-490-3p	ENST00000344427	Q8IV37_HUMAN	0.929273	0	0
hsa_mir_490_Hcd20right	204661_at	hsa-miR-490-3p	ENST00000374213	CD52	0.882506	0	0
hsa-mir-497No2	214296_x_at	hsa-miR-497*	ENST00000300960	C19orf36	0.970493	0	0
hsa-mir-497No2	204582_s_at	hsa-miR-497*	ENST00000326052	KLK3	0.928937	0	0
hsa-mir-497No2	210383_at	hsa-miR-497*	ENST00000375395	SCN1A	0.859252	0	0
hsa-mir-497No2	219451_at	hsa-miR-497*	ENST00000376513	MSRB2	0.867806	0	0
hsa-mir-497No2	207703_at	hsa-miR-497*	ENST00000382868 // ENST00000339174	NLGN4Y	0.858441	0	0
hsa-mir-509No1	205337_at	hsa-miR-509-3p	ENST00000377021	DCT	0.966883	0	0
hsa-mir-509No1	205338_s_at	hsa-miR-509-3p	ENST00000377021	DCT	0.965816	0	0
hsa-mir-509No1	216512_s_at	hsa-miR-509-3p	ENST00000377021	DCT	0.959992	0	0
hsa-mir-509No1	206426_at	hsa-miR-509-3p	ENST00000381471 // ENST00000381476	MLANA	0.958344	0	0
hsa-mir-509No1	206427_s_at	hsa-miR-509-3p	ENST00000381471 // ENST00000381476	MLANA	0.975651	0	0
hsa-mir-514-2&3No1	206569_at	hsa-miR-514	ENST00000294984 // ENST00000367093	IL24	0.852518	0	0
hsa-mir-514-1No1	206426_at	hsa-miR-514	ENST00000381471 // ENST00000381476	MLANA	0.898922	0	0
hsa-mir-514-1No1	206427_s_at	hsa-miR-514	ENST00000381471 // ENST00000381476	MLANA	0.838912	0	0
hsa-mir-517a	219440_at	hsa-miR-517a	ENST00000331511	RAI2	0.926269	0	0
hsa-mir-518f	208396_s_at	hsa-miR-518f	ENST00000351439	IL18BP	0.967941	0	0
hsa-mir-518f*	219440_at	hsa-miR-518f*	ENST00000331511	RAI2	0.926269	0	0
hsa-mir-519a-2No1	33767_at	hsa-miR-519a	ENST00000310624	NEFH	0.839034	0	0
hsa-mir-520gNo1	205593_s_at	hsa-miR-520g	ENST00000291539	PDE9A	0.88676	0	0
hsa-mir-520gNo1	219230_at	hsa-miR-520g	ENST00000299377	TMEM100	0.856182	0	0
hsa-mir-520gNo1	219951_s_at	hsa-miR-520g	ENST00000357236	C20orf12	0.94499	0	0
hsa-mir-522	219753_at	hsa-miR-522	ENST00000317296	STAG3	0.965547	0	0
hsa_mir_490_Hcd20right	34210_at	hsa-miR-490-3p	ENST00000374213	CD52	0.831583	4.44089e-16	3.94534e-12
hsa-mir-518a-2	210419_at	hsa-miR-518a-3p	ENST00000281437	BARX2	0.822247	1.33227e-15	1.14879e-11
hsa-mir-519a-2No1	204412_s_at	hsa-miR-519a	ENST00000310624	NEFH	0.818553	2.44249e-15	2.04594e-11
hsa-mir-451No1	210504_at	hsa-miR-451	ENST00000264834	KLF1	0.813934	4.66294e-15	3.79739e-11
hsa-mir-023a-prec	220418_at	hsa-miR-23a	ENST00000319294	UBASH3A	-0.812085	5.95315e-15	4.71708e-11
hsa-mir-451No1	208416_s_at	hsa-miR-451	ENST00000335612 // ENST00000389723	SPTB	0.808364	9.76996e-15	7.53768e-11
hsa-mir-497No2	219864_s_at	hsa-miR-497*	ENST00000374395	DSCR1L2	0.803077	1.9762e-14	1.48557e-10
hsa-mir-023b-prec	220418_at	hsa-miR-23b	ENST00000319294	UBASH3A	-0.801785	2.34417e-14	1.71814e-10
hsa-mir-509No1	201525_at	hsa-miR-509-3p	ENST00000343267	APOD	0.798742	3.4639e-14	2.47691e-10
hsa-mir-192-2/3No1	209605_at	hsa-miR-192	ENST00000249042	TST	0.797547	4.01901e-14	2.80073e-10
hsa-mir-380-5p	204907_s_at	hsa-miR-380*	ENST00000164227	BCL3	0.797376	4.10783e-14	2.80073e-10
hsa-mir-024-2-prec	205456_at	hsa-miR-24	ENST00000361763	CD3E	-0.796239	4.74496e-14	3.16161e-10
hsa-mir-221-prec	207802_at	hsa-miR-221	ENST00000371159	CRISP3	-0.795337	5.31081e-14	3.46e-10
hsa-mir-302cNo1	206268_at	hsa-miR-302c	ENST00000272134	LEFTY1	0.794776	5.68434e-14	3.62285e-10
hsa-mir-024-2-prec	215784_at	hsa-miR-24	ENST00000368166	CD1E	-0.792918	7.16376e-14	4.4686e-10
hsa-mir-509No1	215411_s_at	hsa-miR-509-3p	ENST00000359831 // ENST00000368735 // ENST00000368734	TRAF3IP2	0.792644	7.41629e-14	4.52975e-10
hsa-mir-142-prec	210555_s_at	hsa-miR-142-5p	ENST00000346183 // ENST00000349223 // ENST00000329524	NFATC3	0.791836	8.17124e-14	4.889e-10
hsa-let-7f-2-prec2	221223_x_at	hsa-let-7f	ENST00000348721	CISH	-0.791562	8.45794e-14	4.95933e-10
hsa-mir-296No2	213948_x_at	hsa-miR-296-3p	ENST00000368124	DARC	0.785072	1.84075e-13	1.05816e-09
hsa-mir-509No1	201178_at	hsa-miR-509-3p	ENST00000266087 // ENST00000382058	FBXO7	0.783734	2.15605e-13	1.21558e-09
hsa-mir-506No1	206701_x_at	hsa-miR-506	ENST00000377211	EDNRB	0.780678	3.0731e-13	1.69992e-09
hsa-mir-221-prec	221408_x_at	hsa-miR-221	ENST00000239449	PCDHB14	-0.777409	4.46345e-13	2.42329e-09
hsa-mir-200cNo1	209873_s_at	hsa-miR-200c	ENST00000331563	PKP3	0.774285	6.33937e-13	3.37919e-09
hsa-mir-514-1No1	206479_at	hsa-miR-514	ENST00000256552	TRPM1	0.768685	1.17284e-12	6.14015e-09
hsa-mir-221-prec	210239_at	hsa-miR-221	ENST00000320990	IRX5	-0.766061	1.55554e-12	8.0008e-09
hsa-mir-497No2	203924_at	hsa-miR-497*	ENST00000334575	GSTA1	0.765124	1.71907e-12	8.68948e-09
hsa-mir-221-prec	214757_at	hsa-miR-221	ENST00000329909 // ENST00000305928 // ENST00000310939	NP_777590.1 // PMS2L2	-0.762586	2.24836e-12	1.11723e-08
hsa-mir-219-2No1	210831_s_at	hsa-miR-219-5p	ENST00000370934 // ENST00000370932 // ENST00000361210 // ENST00000370931	PTGER3	0.762282	2.32125e-12	1.13423e-08
hsa-let-7a-2-precNo2	205718_at	hsa-let-7a	ENST00000267082	ITGB7	-0.761239	2.58914e-12	1.24438e-08
hsa-let-7a-2-precNo2	206185_at	hsa-let-7a	ENST00000215939	CRYBB1	-0.760867	2.69176e-12	1.25264e-08
hsa-mir-219-2No1	210374_x_at	hsa-miR-219-5p	ENST00000370934 // ENST00000370932 // ENST00000361210 // ENST00000370931	PTGER3	0.760909	2.67986e-12	1.25264e-08
hsa-mir-509No1	203845_at	hsa-miR-509-3p	ENST00000263754	PCAF	0.760093	2.91744e-12	1.33644e-08
hsa-mir-024-2-prec	221349_at	hsa-miR-24	ENST00000302273	VPREB1	-0.759792	3.00992e-12	1.35759e-08
hsa-mir-105-2No1	204798_at	hsa-miR-105	ENST00000341911	MYB	-0.757968	3.63376e-12	1.61414e-08
hsa-mir-023a-prec	205285_s_at	hsa-miR-23a	ENST00000263405	FYB	-0.755116	4.86149e-12	2.09599e-08
hsa-mir-023b-prec	205285_s_at	hsa-miR-23b	ENST00000263405	FYB	-0.755204	4.81844e-12	2.09599e-08
hsa-mir-130a-precNo1	213561_at	hsa-miR-130a*	ENST00000368478 // ENST00000229595	ASF1A	0.752188	6.529e-12	2.77412e-08
hsa-mir-219-2No1	210832_x_at	hsa-miR-219-5p	ENST00000370934 // ENST00000370932 // ENST00000361210 // ENST00000370931	PTGER3	0.751875	6.73572e-12	2.82107e-08
hsa-mir-497No2	220301_at	hsa-miR-497*	ENST00000360242	CCDC102B	0.751208	7.19935e-12	2.97278e-08
hsa-mir-497No2	211421_s_at	hsa-miR-497*	ENST00000340058	RET	0.74957	8.46856e-12	3.4483e-08
hsa-mir-518a-2	213874_at	hsa-miR-518a-3p	ENST00000298841	SERPINA4	0.747414	1.04676e-11	4.20391e-08
hsa-mir-192-2/3No1	205420_at	hsa-miR-192	ENST00000318471	PEX7	0.746542	1.13971e-11	4.45514e-08
hsa-mir-024-1-precNo1	205456_at	hsa-miR-24	ENST00000361763	CD3E	-0.746674	1.1252e-11	4.45514e-08
hsa-mir-010a-precNo1	201059_at	hsa-miR-10a	ENST00000376561	CTTN	0.746377	1.15823e-11	4.46796e-08
hsa-let-7f-2-prec2	211354_s_at	hsa-let-7f	ENST00000371058	LEPR	-0.74608	1.19215e-11	4.53808e-08
hsa-mir-497No2	207406_at	hsa-miR-497*	ENST00000301645	CYP7A1	0.745818	1.22284e-11	4.53808e-08
hsa-mir-520gNo1	209125_at	hsa-miR-520g	ENST00000252250	KRT6C	0.745875	1.21616e-11	4.53808e-08
hsa-mir-509No1	206837_at	hsa-miR-509-3p	ENST00000316824	CART1	0.745463	1.26574e-11	4.63857e-08
hsa-mir-509No1	210073_at	hsa-miR-509-3p	ENST00000261197	ST8SIA1	0.743389	1.5459e-11	5.59531e-08
hsa-mir-024-1-precNo1	215784_at	hsa-miR-24	ENST00000368166	CD1E	-0.743139	1.58352e-11	5.6616e-08
hsa-miR-302c*No2	205799_s_at	hsa-miR-302c	ENST00000260649 // ENST00000378520	SLC3A1	0.741323	1.88316e-11	6.65178e-08
hsa-let-7f-2-prec2	211355_x_at	hsa-let-7f	ENST00000371058	LEPR	-0.740255	2.0841e-11	7.2739e-08
hsa-mir-125a-precNo1	219191_s_at	hsa-miR-125a-5p	ENST00000267012	BIN2	-0.739912	2.15263e-11	7.42471e-08
hsa-mir-200a-prec	209873_s_at	hsa-miR-200b	ENST00000331563	PKP3	0.737533	2.69189e-11	8.96816e-08
hsa-mir-023b-prec	211795_s_at	hsa-miR-23b	ENST00000263405	FYB	-0.737538	2.69064e-11	8.96816e-08
hsa-mir-024-2-prec	214032_at	hsa-miR-24	ENST00000264972	ZAP70	-0.737666	2.65875e-11	8.96816e-08
hsa-mir-367No1	206088_at	hsa-miR-367	ENST00000329240 // ENST00000258959 // ENST00000337845	ARL17P1 // Q8IVW1-4	0.736678	2.91545e-11	9.60381e-08
hsa-mir-222-precNo1	207802_at	hsa-miR-222	ENST00000371159	CRISP3	-0.736459	2.97557e-11	9.69294e-08
hsa-mir-192-2/3No1	211033_s_at	hsa-miR-192	ENST00000318471	PEX7	0.735942	3.12197e-11	1.00581e-07
hsa-miR-302c*No2	219225_at	hsa-miR-302c	ENST00000321327	PGBD5	0.734399	3.60052e-11	1.14738e-07
hsa-mir-506No1	204271_s_at	hsa-miR-506	ENST00000377211	EDNRB	0.734276	3.64178e-11	1.14804e-07
hsa-mir-023a-prec	211795_s_at	hsa-miR-23a	ENST00000263405	FYB	-0.733174	4.02977e-11	1.25684e-07
hsa-let-7f-2-prec2	211356_x_at	hsa-let-7f	ENST00000371058	LEPR	-0.729576	5.58921e-11	1.72486e-07
hsa-mir-514-1No1	201178_at	hsa-miR-514	ENST00000266087 // ENST00000382058	FBXO7	0.727922	6.48479e-11	1.9804e-07
hsa-mir-16-1No2	205602_x_at	hsa-miR-16-1*	ENST00000244295	PSG2	0.727694	6.61831e-11	2.00034e-07
hsa-mir-023b-prec	206749_at	hsa-miR-23b	ENST00000368168	CD1B	-0.727314	6.84726e-11	2.04842e-07
hsa-mir-518a-2	205654_at	hsa-miR-518a-3p	ENST00000367070	C4BPA	0.72644	7.4023e-11	2.1921e-07
hsa-mir-145-prec	205574_x_at	hsa-miR-145	ENST00000306385 // ENST00000354870	BMP1	0.723906	9.26277e-11	2.71562e-07
hsa-mir-023a-prec	206749_at	hsa-miR-23a	ENST00000368168	CD1B	-0.722575	1.04102e-10	3.02179e-07
hsa-mir-214-prec	207595_s_at	hsa-miR-214	ENST00000313857	BMP1	0.722191	1.07655e-10	3.0943e-07
hsa-mir-497No2	214725_at	hsa-miR-497*	ENST00000297354	NP_694957.2	0.721921	1.10214e-10	3.1371e-07
hsa-mir-451No1	219196_at	hsa-miR-451	ENST00000220478	SCG3	0.721353	1.15806e-10	3.23348e-07
hsa-mir-517*	219440_at	hsa-miR-517*	ENST00000331511	RAI2	0.721363	1.15708e-10	3.23348e-07
hsa-mir-431No1	220559_at	hsa-miR-431	ENST00000295206	EN1	0.720264	1.2729e-10	3.5206e-07
hsa-mir-204-precNo1	204638_at	hsa-miR-204	ENST00000218758	ACP5	0.713898	2.19317e-10	6.00922e-07
hsa-mir-023a-prec	205804_s_at	hsa-miR-23a	ENST00000367026	TRAF3IP3	-0.71293	2.37924e-10	6.45866e-07
hsa-mir-296No2	221921_s_at	hsa-miR-296-3p	ENST00000368124	DARC	0.712078	2.55526e-10	6.87284e-07
hsa-mir-497No2	208388_at	hsa-miR-497*	ENST00000326995	NR2E3	0.711656	2.647e-10	7.05488e-07
hsa-mir-519b	33767_at	hsa-miR-519b-3p	ENST00000310624	NEFH	0.710905	2.81794e-10	7.44282e-07
hsa-mir-145-prec	207595_s_at	hsa-miR-145	ENST00000306385 // ENST00000354870	BMP1	0.710516	2.91075e-10	7.61931e-07
hsa-mir-023a-prec	201876_at	hsa-miR-23a	ENST00000222572	PON2	0.710067	3.02136e-10	7.83884e-07
hsa-mir-204-precNo1	204973_at	hsa-miR-204	ENST00000374029 // ENST00000361726	GJB1	0.709768	3.097e-10	7.96462e-07
hsa-mir-023a-prec	206789_s_at	hsa-miR-23a	ENST00000271411	POU2F1	-0.707596	3.70456e-10	9.44424e-07
hsa-mir-024-1-precNo1	221349_at	hsa-miR-24	ENST00000302273	VPREB1	-0.7067	3.98686e-10	1.00763e-06
hsa-mir-145-prec	202701_at	hsa-miR-145	ENST00000306385 // ENST00000354870	BMP1	0.702671	5.5282e-10	1.38524e-06
hsa-mir-508No1	204137_at	hsa-miR-508-3p	ENST00000366592	GPR137B	0.700801	6.42207e-10	1.59559e-06
hsa-mir-200cNo1	210059_s_at	hsa-miR-200c	ENST00000373766 // ENST00000373761	MAPK13	0.699792	6.95952e-10	1.71459e-06
hsa-mir-497No2	208143_s_at	hsa-miR-497*	ENST00000326842	FAM12A	0.698451	7.73992e-10	1.89097e-06
hsa-mir-023b-prec	205804_s_at	hsa-miR-23b	ENST00000367026 // ENST00000294811	TRAF3IP3 // C1orf74	-0.697562	8.30287e-10	2.01174e-06
hsa-mir-497No2	210727_at	hsa-miR-497*	ENST00000331587	CALCA	0.696987	8.68686e-10	2.08752e-06
hsa-mir-222-precNo1	210239_at	hsa-miR-222	ENST00000320990	IRX5	-0.696464	9.05131e-10	2.15742e-06
hsa-mir-519b	204412_s_at	hsa-miR-519b-3p	ENST00000310624	NEFH	0.695501	9.75977e-10	2.30752e-06
hsa-miR-126*No2	218825_at	hsa-miR-126	ENST00000371699	EGFL7	0.694699	1.03904e-09	2.43697e-06
hsa-mir-125b-2-precNo2	212443_at	hsa-miR-125b	ENST00000292309	NBEAL2	-0.694351	1.06752e-09	2.4839e-06
hsa-mir-145-prec	208443_x_at	hsa-miR-145	ENST00000313019 // ENST00000389589	SHOX2	0.693819	1.1126e-09	2.5684e-06
hsa-mir-024-1-precNo1	214032_at	hsa-miR-24	ENST00000264972	ZAP70	-0.693598	1.13183e-09	2.5924e-06
hsa-mir-519a-1	33767_at	hsa-miR-519a	ENST00000310624	NEFH	0.69316	1.17086e-09	2.66099e-06
hsa-mir-21No1	35974_at	hsa-miR-21	ENST00000354454	LRMP	-0.692607	1.22207e-09	2.75602e-06
hsa-mir-010a-precNo1	217849_s_at	hsa-miR-10a	ENST00000299155	AMN	0.692238	1.25734e-09	2.79259e-06
hsa-mir-370No1	214049_x_at	hsa-miR-370	ENST00000312648	CD7	0.692244	1.2567e-09	2.79259e-06
hsa-mir-219-2No1	220673_s_at	hsa-miR-219-5p	ENST00000328839	KIAA1622	0.691308	1.35067e-09	2.97733e-06
hsa-mir-514-1No1	221753_at	hsa-miR-514	ENST00000326495	SSH1	0.690216	1.46856e-09	3.21303e-06
hsa-mir-15aNo2	200819_s_at	hsa-miR-15a*	ENST00000233609	RPS15	-0.689668	1.53137e-09	3.32564e-06
hsa-mir-299No1	203325_s_at	hsa-miR-299-5p	ENST00000355306	COL5A1	0.689459	1.55594e-09	3.35414e-06
hsa-mir-024-2-prec	216705_s_at	hsa-miR-24	ENST00000372874	ADA	-0.688919	1.62129e-09	3.46951e-06
hsa-mir-099b-prec-19No2	204960_at	hsa-miR-99b	ENST00000312629	RPS6KB2	-0.687218	1.84459e-09	3.91876e-06
hsa-mir-128a-precNo2	204116_at	hsa-miR-128a	ENST00000276110	IL2RG	0.686768	1.9083e-09	4.02494e-06
hsa-mir-144-precNo1	207883_s_at	hsa-miR-144	ENST00000223051	TFR2	0.685806	2.05164e-09	4.23587e-06
hsa-mir-16-1No2	208257_x_at	hsa-miR-16-1*	ENST00000292109	PSG8	0.685826	2.0486e-09	4.23587e-06
hsa-mir-093-prec-7.1=093-1	204688_at	hsa-miR-93	ENST00000379889	SGCE	-0.68584	2.04645e-09	4.23587e-06
hsa-mir-4325p	202274_at	hsa-miR-432	ENST00000345517	ACTG2	0.685421	2.11191e-09	4.3298e-06
hsa-mir-504No1	218183_at	hsa-miR-504	ENST00000359075	C16orf5	0.685207	2.14604e-09	4.36923e-06
hsa-mir-514-1No1	206837_at	hsa-miR-514	ENST00000316824	CART1	0.683804	2.38338e-09	4.81896e-06
hsa-mir-497No2	208202_s_at	hsa-miR-497*	ENST00000361895	PHF15	0.683087	2.51414e-09	5.04853e-06
hsa-mir-200a-prec	210059_s_at	hsa-miR-200b	ENST00000373766 // ENST00000373761	MAPK13	0.682597	2.60737e-09	5.20013e-06
hsa-mir-099b-prec-19No2	219191_s_at	hsa-miR-99b	ENST00000267012	BIN2	-0.682179	2.68939e-09	5.32745e-06
hsa-mir-497No2	205307_s_at	hsa-miR-497*	ENST00000366555	KMO	0.682085	2.70837e-09	5.32905e-06
hsa-mir-106-prec-X	200673_at	hsa-miR-106a	ENST00000175091	LAPTM4A	-0.681439	2.84091e-09	5.51581e-06
hsa-mir-024-2-prec	204220_at	hsa-miR-24	ENST00000253054	GMFG	-0.681491	2.83006e-09	5.51581e-06
hsa-mir-221-prec	221450_x_at	hsa-miR-221	ENST00000239449	PCDHB14	-0.680665	3.00779e-09	5.75835e-06
hsa-mir-221-prec	213134_x_at	hsa-miR-221	ENST00000339775	BTG3	0.680598	3.02261e-09	5.75835e-06
hsa-mir-524*	219230_at	hsa-miR-524-5p	ENST00000299377	TMEM100	0.680589	3.02475e-09	5.75835e-06
hsa-mir-509No1	36566_at	hsa-miR-509-3p	ENST00000381870 // ENST00000046640	CTNS	0.680334	3.08188e-09	5.82924e-06
hsa-mir-200cNo1	210372_s_at	hsa-miR-200c	ENST00000368402 // ENST00000368394 // ENST00000304877	TPD52L1	0.67877	3.45656e-09	6.45465e-06
hsa-mir-519a-1	204412_s_at	hsa-miR-519a	ENST00000310624	NEFH	0.678797	3.44987e-09	6.45465e-06
hsa-mir-142-prec	35974_at	hsa-miR-142-5p	ENST00000354189	CASC1	0.678525	3.51896e-09	6.52959e-06
hsa-mir-023a-prec	210221_at	hsa-miR-23a	ENST00000299565	CHRNA5	-0.677869	3.69148e-09	6.80663e-06
hsa-mir-485-5p	203399_x_at	hsa-miR-485-5p	ENST00000327495	PSG3	0.677615	3.76043e-09	6.89042e-06
hsa-mir-509No1	204925_at	hsa-miR-509-3p	ENST00000381870 // ENST00000046640	CTNS	0.677209	3.87322e-09	7.05301e-06
hsa-mir-146-prec	201178_at	hsa-miR-146a	ENST00000382058	FBXO7	0.677072	3.91189e-09	7.07942e-06
hsa-mir-221-prec	213884_s_at	hsa-miR-221	ENST00000345851	TRIM3	-0.676987	3.93602e-09	7.07942e-06
hsa-mir-497No2	201956_s_at	hsa-miR-497*	ENST00000366647	GNPAT	-0.676254	4.15098e-09	7.42054e-06
hsa-mir-018-prec	214150_x_at	hsa-miR-18a	ENST00000265093	ATP6V0E1	-0.675948	4.24396e-09	7.54077e-06
hsa-mir-518a-2	204057_at	hsa-miR-518a-3p	ENST00000268638	IRF8	0.675801	4.28928e-09	7.57538e-06
hsa-mir-517a	205977_s_at	hsa-miR-517a	ENST00000322764	ZYX	0.675631	4.34222e-09	7.62295e-06
hsa-mir-018-prec	201171_at	hsa-miR-18a	ENST00000265093	ATP6V0E1	-0.674981	4.55085e-09	7.94167e-06
hsa-mir-211-precNo1	204527_at	hsa-miR-211	ENST00000358212	MYO5A	0.67469	4.64701e-09	8.06149e-06
hsa-mir-023a-prec	212104_s_at	hsa-miR-23a	ENST00000338644	RBM9	0.673575	5.03443e-09	8.6822e-06
hsa-mir-211-precNo1	204638_at	hsa-miR-211	ENST00000218758	ACP5	0.673392	5.10103e-09	8.74561e-06
hsa-mir-106bNo1	204992_s_at	hsa-miR-106b	ENST00000239940	PFN2	-0.672671	5.37085e-09	9.15467e-06
hsa-mir-028-prec	204425_at	hsa-miR-28-5p	ENST00000370049	AVPR2	-0.671429	5.8679e-09	9.94409e-06
hsa-mir-488No2	211577_s_at	hsa-miR-488	ENST00000307046	IGF1	0.671169	5.97736e-09	1.00714e-05
hsa-mir-142-prec	207738_s_at	hsa-miR-142-5p	ENST00000360982	NCKAP1	-0.67073	6.16625e-09	1.03303e-05
hsa-mir-497No2	206697_s_at	hsa-miR-497*	ENST00000357763 // ENST00000356967	HP	0.670015	6.48645e-09	1.08049e-05
hsa-mir-027b-prec	213888_s_at	hsa-miR-27b	ENST00000341173 // ENST00000367023	TRAF3IP3	-0.669718	6.624e-09	1.09717e-05
hsa-mir-010b-precNo1	217849_s_at	hsa-miR-10b	ENST00000299155	AMN	0.66874	7.09663e-09	1.16885e-05
hsa-mir-020-prec	214150_x_at	hsa-miR-20a	ENST00000265093	ATP6V0E1	-0.66804	7.45462e-09	1.22096e-05
hsa-mir-215-precNo1	211033_s_at	hsa-miR-215	ENST00000318471	PEX7	0.666393	8.3647e-09	1.36241e-05
hsa-mir-497No2	208142_at	hsa-miR-497*	ENST00000326842	FAM12A	0.665821	8.70455e-09	1.40993e-05
hsa_mir_490_Hcd20right	220725_x_at	hsa-miR-490-3p	ENST00000261383	DNAH3	0.664975	9.23118e-09	1.48701e-05
hsa-mir-200cNo1	203786_s_at	hsa-miR-200c	ENST00000368402 // ENST00000368394 // ENST00000304877	TPD52L1	0.664121	9.79379e-09	1.56049e-05
hsa-mir-219-2No1	221450_x_at	hsa-miR-219-5p	ENST00000239449	PCDHB14	0.664198	9.7413e-09	1.56049e-05
hsa-mir-142-prec	204674_at	hsa-miR-142-5p	ENST00000354189	CASC1	0.664009	9.86952e-09	1.56406e-05
hsa-mir-507No1	211298_s_at	hsa-miR-507	ENST00000295897 // ENST00000380904	ALB	0.663717	1.0071e-08	1.58741e-05
hsa-mir-200bNo1	210059_s_at	hsa-miR-200b	ENST00000373766 // ENST00000373761	MAPK13	0.663567	1.01757e-08	1.59533e-05
hsa-mir-192No2	209923_s_at	hsa-miR-192*	ENST00000327551	BRAP	0.663	1.05809e-08	1.65004e-05
hsa-miR-373*No2	214571_at	hsa-miR-373	ENST00000334134	FGF3	-0.662488	1.09601e-08	1.70013e-05
hsa-mir-205-prec	221696_s_at	hsa-miR-205	ENST00000075503	STYK1	0.661968	1.13584e-08	1.75264e-05
hsa-mir-223-prec	204689_at	hsa-miR-223	ENST00000282728	HHEX	0.661733	1.1543e-08	1.7718e-05
hsa-mir-024-1-precNo1	204220_at	hsa-miR-24	ENST00000253054	GMFG	-0.661315	1.18778e-08	1.80429e-05
hsa-mir-4325p	205624_at	hsa-miR-432	ENST00000296046	CPA3	0.661322	1.18724e-08	1.80429e-05
hsa-mir-519a-2No1	210907_s_at	hsa-miR-519a	ENST00000337295	PDCD10	-0.660674	1.24097e-08	1.87538e-05
hsa-mir-023b-prec	214906_x_at	hsa-miR-23b	ENST00000380133	NP_438169.2	-0.660191	1.28253e-08	1.92824e-05
hsa-mir-299No1	212489_at	hsa-miR-299-5p	ENST00000355306	COL5A1	0.660086	1.29174e-08	1.93218e-05
hsa-mir-023a-prec	210830_s_at	hsa-miR-23a	ENST00000222572	PON2	0.659939	1.30465e-08	1.94158e-05
hsa-mir-128b-precNo1	204116_at	hsa-miR-128a	ENST00000276110	IL2RG	0.659814	1.31584e-08	1.94835e-05
hsa-mir-517*	201964_at	hsa-miR-517*	ENST00000224140	SETX	-0.659585	1.33644e-08	1.9689e-05
hsa-mir-142-prec	201218_at	hsa-miR-142-5p	ENST00000334808	CTBP2	-0.659234	1.36874e-08	2.0064e-05
hsa-mir-221-prec	210261_at	hsa-miR-221	ENST00000366951	KCNK2	-0.65884	1.40578e-08	2.05045e-05
hsa-mir-024-2-prec	205254_x_at	hsa-miR-24	ENST00000334185 // ENST00000321603	TCF7	-0.658542	1.4344e-08	2.08184e-05
hsa-mir-21No1	204674_at	hsa-miR-21	ENST00000354454	LRMP	-0.65828	1.4601e-08	2.1087e-05
hsa-mir-514-2&3No1	220534_at	hsa-miR-514	ENST00000279766	TRIM48	0.657197	1.5708e-08	2.25495e-05
hsa-mir-522	204260_at	hsa-miR-522	ENST00000378961	CHGB	0.657141	1.57675e-08	2.25495e-05
hsa-mir-215-precNo1	205420_at	hsa-miR-215	ENST00000318471	PEX7	0.656983	1.5936e-08	2.26799e-05
hsa-mir-130a-precNo1	209760_at	hsa-miR-130a*	ENST00000361316	KIAA0922	0.656548	1.6409e-08	2.32403e-05
hsa-mir-150-prec	206430_at	hsa-miR-150	ENST00000231656	CDX1	0.656316	1.66664e-08	2.34913e-05
hsa_mir_490_Hcd20right	213561_at	hsa-miR-490-3p	ENST00000229595	ASF1A	0.653705	1.98436e-08	2.78357e-05
hsa-mir-023b-prec	206789_s_at	hsa-miR-23b	ENST00000271411	POU2F1	-0.653423	2.02192e-08	2.82276e-05
hsa-mir-125a-precNo1	214032_at	hsa-miR-125a-5p	ENST00000264972	ZAP70	-0.653342	2.03279e-08	2.82449e-05
hsa-mir-518d/526a	202417_at	hsa-miR-518d-5p	ENST00000171111	KEAP1	-0.652392	2.16493e-08	2.9939e-05
hsa-mir-520gNo1	209126_x_at	hsa-miR-520g	ENST00000252250	KRT6C	0.651669	2.27084e-08	3.12562e-05
hsa-mir-010a-precNo1	211581_x_at	hsa-miR-10a	ENST00000376111 // ENST00000376100 // ENST00000376099 // ENST00000376093 // ENST00000376092 // ENST00000376090	LST1	-0.651417	2.30891e-08	3.16316e-05
hsa-mir-027b-prec	202957_at	hsa-miR-27b	ENST00000314583	HCLS1	-0.651002	2.37289e-08	3.2357e-05
hsa-mir-010a-precNo1	214181_x_at	hsa-miR-10a	ENST00000376111 // ENST00000376100 // ENST00000376099 // ENST00000376093 // ENST00000376092 // ENST00000376090	LST1	-0.650817	2.40196e-08	3.23879e-05
hsa-mir-142-prec	210554_s_at	hsa-miR-142-5p	ENST00000334808	CTBP2	-0.650777	2.4083e-08	3.23879e-05
hsa-mir-16-1No2	215821_x_at	hsa-miR-16-1*	ENST00000292109	PSG8	0.650882	2.39161e-08	3.23879e-05
hsa-mir-125a-precNo1	202252_at	hsa-miR-125a-5p	ENST00000368575	RAB13	0.650363	2.47462e-08	3.28788e-05
hsa-mir-125b-1	212315_s_at	hsa-miR-125b	ENST00000254508	NUP210	-0.650266	2.49046e-08	3.28788e-05
hsa-mir-023a-prec	222311_s_at	hsa-miR-23a	ENST00000286835	SFRS15	-0.650295	2.48566e-08	3.28788e-05
hsa-mir-302cNo1	219194_at	hsa-miR-302c	ENST00000370234 // ENST00000370236	MRPL43	0.650202	2.50088e-08	3.28788e-05
hsa-mir-520gNo1	202093_s_at	hsa-miR-520g	ENST00000221265	PAF1	0.650451	2.46033e-08	3.28788e-05
hsa-mir-024-1-precNo1	216705_s_at	hsa-miR-24	ENST00000372874	ADA	-0.650073	2.52222e-08	3.30113e-05
hsa-mir-020-prec	201172_x_at	hsa-miR-20a	ENST00000265093	ATP6V0E1	-0.649447	2.62786e-08	3.37795e-05
hsa-mir-023b-prec	210221_at	hsa-miR-23b	ENST00000299565	CHRNA5	-0.649464	2.62497e-08	3.37795e-05
hsa-mir-370No1	202096_s_at	hsa-miR-370	ENST00000337554	TSPO	-0.649464	2.62496e-08	3.37795e-05
hsa-mir-497No2	208470_s_at	hsa-miR-497*	ENST00000228226 // ENST00000357763 // ENST00000356967	HPR // HP	0.649627	2.59697e-08	3.37795e-05
hsa-mir-520gNo1	211485_s_at	hsa-miR-520g	ENST00000274625	FGF18	0.649385	2.63852e-08	3.37795e-05
hsa-mir-339No1	213958_at	hsa-miR-339-5p	ENST00000313421	CD6	-0.649167	2.67644e-08	3.39683e-05
hsa-mir-509No1	201089_at	hsa-miR-509-3p	ENST00000276390	ATP6V1B2	0.649214	2.66817e-08	3.39683e-05
hsa-mir-142-prec	201220_x_at	hsa-miR-142-5p	ENST00000334808	CTBP2	-0.649073	2.69287e-08	3.40295e-05
hsa-mir-010a-precNo1	214369_s_at	hsa-miR-10a	ENST00000377489	RASGRP2	-0.648976	2.71e-08	3.40298e-05
hsa-mir-023a-prec	209760_at	hsa-miR-23a	ENST00000361316	KIAA0922	-0.648942	2.7161e-08	3.40298e-05
hsa-mir-205-prec	213412_at	hsa-miR-205	ENST00000262968	TJP3	0.648279	2.83616e-08	3.53827e-05
hsa-mir-125b-2-precNo2	212315_s_at	hsa-miR-125b	ENST00000254508	NUP210	-0.648145	2.86091e-08	3.55402e-05
hsa-mir-023b-prec	201876_at	hsa-miR-23b	ENST00000222572	PON2	0.646508	3.18191e-08	3.93611e-05
hsa-mir-125b-1	212443_at	hsa-miR-125b	ENST00000292309	NBEAL2	-0.646354	3.21374e-08	3.95128e-05
hsa-mir-506No1	209113_s_at	hsa-miR-506	ENST00000333651	HMG20B	0.646319	3.22113e-08	3.95128e-05
hsa-mir-023b-prec	202096_s_at	hsa-miR-23b	ENST00000337554	TSPO	0.645477	3.40114e-08	4.15472e-05
hsa-mir-106aNo1	200673_at	hsa-miR-106a	ENST00000175091	LAPTM4A	-0.644861	3.53883e-08	4.28719e-05
hsa-mir-219-2No1	221410_x_at	hsa-miR-219-5p	ENST00000239449	PCDHB14	0.644867	3.53745e-08	4.28719e-05
hsa-mir-204-precNo1	204014_at	hsa-miR-204	ENST00000240100	DUSP4	0.644565	3.60697e-08	4.35175e-05
hsa-mir-142-prec	201243_s_at	hsa-miR-142-5p	ENST00000367816	ATP1B1	-0.644472	3.6284e-08	4.35637e-05
hsa-mir-200bNo1	209873_s_at	hsa-miR-200b	ENST00000331563	PKP3	0.644421	3.64051e-08	4.35637e-05
hsa-mir-093-prec-7.1=093-1	208789_at	hsa-miR-93	ENST00000357037	PTRF	-0.643961	3.74953e-08	4.46859e-05
hsa-mir-202-prec	219411_at	hsa-miR-202	ENST00000360833	ELMO3	0.643847	3.77707e-08	4.48318e-05
hsa-mir-023a-prec	214906_x_at	hsa-miR-23a	ENST00000380133	NP_438169.2	-0.643323	3.90588e-08	4.61738e-05
hsa_mir_490_Hcd20right	219670_at	hsa-miR-490-3p	ENST00000371833	C1orf165	0.643195	3.93809e-08	4.63676e-05
hsa-mir-501No1	205334_at	hsa-miR-501-5p	ENST00000368696	S100A1	0.643043	3.97653e-08	4.6633e-05
hsa-mir-497No2	216975_x_at	hsa-miR-497*	ENST00000253050	NPAS1	0.642887	4.01644e-08	4.69133e-05
hsa-mir-142-prec	221606_s_at	hsa-miR-142-5p	ENST00000358130 // ENST00000373251 // ENST00000373250	NSBP1	0.642677	4.07076e-08	4.73591e-05
hsa-mir-020-prec	200673_at	hsa-miR-20a	ENST00000175091	LAPTM4A	-0.642481	4.1219e-08	4.77645e-05
hsa-mir-106bNo1	217765_at	hsa-miR-106b	ENST00000379863	NRBP1	-0.642197	4.19727e-08	4.84464e-05
hsa-mir-106bNo1	204688_at	hsa-miR-106b	ENST00000379889	SGCE	-0.641799	4.30502e-08	4.94953e-05
hsa-mir-024-1-precNo1	205254_x_at	hsa-miR-24	ENST00000334185 // ENST00000321603	TCF7	-0.641598	4.36041e-08	4.99363e-05
hsa-mir-223-prec	213804_at	hsa-miR-223	ENST00000373026 // ENST00000373024 // ENST00000373023	INPP5B	0.641179	4.47805e-08	5.10839e-05
hsa-mir-192No2	218677_at	hsa-miR-192*	ENST00000368702 // ENST00000344616	S100A14	0.640952	4.54322e-08	5.16264e-05
hsa-mir-023b-prec	222311_s_at	hsa-miR-23b	ENST00000286835	SFRS15	-0.640396	4.70594e-08	5.3269e-05
hsa-mir-222-precNo1	221269_s_at	hsa-miR-222	ENST00000374243	SH3BGRL3	0.63998	4.83156e-08	5.44807e-05
hsa-mir-497No2	207157_s_at	hsa-miR-497*	ENST00000255500	GBG5L_HUMAN	-0.639851	4.871e-08	5.47149e-05
hsa-mir-106-prec-X	217765_at	hsa-miR-106a	ENST00000379863	NRBP1	-0.639703	4.91693e-08	5.50201e-05
hsa-mir-010a-precNo1	211582_x_at	hsa-miR-10a	ENST00000376111 // ENST00000376100 // ENST00000376099 // ENST00000376093 // ENST00000376092 // ENST00000376090	LST1	-0.63947	4.98968e-08	5.55264e-05
hsa-mir-221-prec	201012_at	hsa-miR-221	ENST00000257497	ANXA1	0.639437	5.00006e-08	5.55264e-05
hsa-let-7c-prec	34225_at	hsa-let-7c	ENST00000333877	WHSC2	-0.639011	5.13627e-08	5.68238e-05
hsa-mir-010a-precNo1	201243_s_at	hsa-miR-10a	ENST00000367811	NME7	0.638627	5.26212e-08	5.73504e-05
hsa-mir-194-precNo1	219194_at	hsa-miR-194	ENST00000370236 // ENST00000318364	MRPL43	0.638643	5.25689e-08	5.73504e-05
hsa-mir-509No1	213608_s_at	hsa-miR-509-3p	ENST00000263115	TFIP11	0.638745	5.22315e-08	5.73504e-05
hsa-mir-509No1	216438_s_at	hsa-miR-509-3p	ENST00000335179	TMSL2	-0.638632	5.26026e-08	5.73504e-05
hsa-mir-099-prec-21	209729_at	hsa-miR-99a	ENST00000216101	RASL10A	0.638545	5.28938e-08	5.74341e-05
hsa-mir-010b-precNo1	201059_at	hsa-miR-10b	ENST00000376561	CTTN	0.638338	5.35856e-08	5.79705e-05
hsa-mir-100No1	209286_at	hsa-miR-100	ENST00000295324	CDC42EP3	0.637911	5.50428e-08	5.9328e-05
hsa-mir-222-precNo1	201012_at	hsa-miR-222	ENST00000257497	ANXA1	0.636847	5.88344e-08	6.31825e-05
hsa-mir-497No2	207647_at	hsa-miR-497*	ENST00000250838	CDY2_HUMAN	0.636603	5.97383e-08	6.39191e-05
hsa-mir-018-prec	201172_x_at	hsa-miR-18a	ENST00000265093	ATP6V0E1	-0.636415	6.04446e-08	6.42512e-05
hsa-mir-497No2	220220_at	hsa-miR-497*	ENST00000339474	NR_002940.1	0.636404	6.04869e-08	6.42512e-05
hsa-mir-024-2-prec	214181_x_at	hsa-miR-24	ENST00000376077	NCR3	-0.636033	6.19027e-08	6.55177e-05
hsa-mir-493No1	217904_s_at	hsa-miR-493*	ENST00000300650	RNF214	0.635922	6.2331e-08	6.57336e-05
hsa-mir-16-1No2	208191_x_at	hsa-miR-16-1*	ENST00000244295	PSG2	0.635581	6.36689e-08	6.6904e-05
hsa-mir-515-15p	211027_s_at	hsa-miR-515-5p	ENST00000342222	IKBKB	0.635129	6.54834e-08	6.85648e-05
hsa-let-7a-1-prec	211355_x_at	hsa-let-7a	ENST00000371058	LEPR	-0.634375	6.86237e-08	7.15972e-05
hsa-mir-200cNo1	219241_x_at	hsa-miR-200c	ENST00000308127	SSH3	0.634059	6.99803e-08	7.24966e-05
hsa-mir-513-2No1	217867_x_at	hsa-miR-513-5p	ENST00000330333	BACE2	0.634075	6.99091e-08	7.24966e-05
hsa-mir-142-prec	210835_s_at	hsa-miR-142-5p	ENST00000334808	CTBP2	-0.633969	7.03691e-08	7.26428e-05
hsa-mir-130a-precNo1	206749_at	hsa-miR-130a*	ENST00000368168	CD1B	0.63369	7.15947e-08	7.36486e-05
hsa-mir-211-precNo1	214449_s_at	hsa-miR-211	ENST00000281382	PIGF	0.633552	7.22085e-08	7.40203e-05
hsa-mir-023b-prec	209760_at	hsa-miR-23b	ENST00000361316	KIAA0922	-0.633104	7.42299e-08	7.53055e-05
hsa-mir-024-2-prec	218589_at	hsa-miR-24	ENST00000345941 // ENST00000378434	P2RY5	-0.633104	7.42328e-08	7.53055e-05
hsa-miR-373*No2	221100_at	hsa-miR-373	ENST00000259870	C6orf15	-0.633155	7.39972e-08	7.53055e-05
hsa-mir-211-precNo1	212117_at	hsa-miR-211	ENST00000281382	PIGF	0.632945	7.49632e-08	7.57842e-05
hsa-mir-223-prec	34210_at	hsa-miR-223	ENST00000374213	CD52	0.632457	7.72492e-08	7.78268e-05
hsa-mir-221-prec	209916_at	hsa-miR-221	ENST00000263035	DHTKD1	-0.632279	7.80994e-08	7.84139e-05
hsa-mir-017-precNo2	204030_s_at	hsa-miR-17	ENST00000337808	SCHIP1	-0.631978	7.95607e-08	7.96084e-05
hsa-mir-509No1	215723_s_at	hsa-miR-509-3p	ENST00000340989	PLD1	0.63186	8.01404e-08	7.99158e-05
hsa-mir-375	205060_at	hsa-miR-375	ENST00000374101	PARG	0.631627	8.12953e-08	8.07927e-05
hsa-mir-017-precNo2	200673_at	hsa-miR-17	ENST00000175091	LAPTM4A	-0.631166	8.36252e-08	8.28274e-05
hsa-mir-219-prec	204116_at	hsa-miR-219-5p	ENST00000374202 // ENST00000276110 // ENST00000374188	IL2RG	-0.630332	8.80003e-08	8.68673e-05
hsa-let-7a-1-prec	34225_at	hsa-let-7a	ENST00000333877	WHSC2	-0.630031	8.96317e-08	8.81807e-05
hsa-mir-302cNo1	219225_at	hsa-miR-302c	ENST00000321327	PGBD5	0.629718	9.13575e-08	8.9578e-05
hsa-mir-024-2-prec	218368_s_at	hsa-miR-24	ENST00000248089	HCFC1R1	0.629077	9.49936e-08	9.25244e-05
hsa-mir-509No1	211603_s_at	hsa-miR-509-3p	ENST00000319349	ETV4	0.629081	9.49713e-08	9.25244e-05
hsa-mir-142-prec	201242_s_at	hsa-miR-142-5p	ENST00000367816	ATP1B1	-0.628941	9.57848e-08	9.29861e-05
hsa-mir-023a-prec	213556_at	hsa-miR-23a	ENST00000244321		-0.628592	9.78374e-08	9.46653e-05
hsa-mir-509No1	45572_s_at	hsa-miR-509-3p	ENST00000381756	GGA1	0.628394	9.90184e-08	9.54929e-05
hsa-mir-194-1No1	209118_s_at	hsa-miR-194	ENST00000301071	TUBA1A	-0.628217	1.00091e-07	9.62104e-05
hsa-mir-010a-precNo1	215633_x_at	hsa-miR-10a	ENST00000376111 // ENST00000376100 // ENST00000376099 // ENST00000376093 // ENST00000376092 // ENST00000376090	LST1	-0.627716	1.03173e-07	9.78893e-05
hsa-mir-018-prec	200096_s_at	hsa-miR-18a	ENST00000265093	ATP6V0E1	-0.627741	1.03017e-07	9.78893e-05
hsa-mir-508No1	206560_s_at	hsa-miR-508-3p	ENST00000263369	MIA	0.627798	1.02663e-07	9.78893e-05
hsa-mir-093-prec-7.1=093-1	209832_s_at	hsa-miR-93	ENST00000301019	CDT1	0.627774	1.0281e-07	9.78893e-05
hsa-mir-093-prec-7.1=093-1	217765_at	hsa-miR-93	ENST00000379863	NRBP1	-0.627635	1.0368e-07	9.80534e-05
hsa-mir-100No1	218902_at	hsa-miR-100	ENST00000371700 // ENST00000277541	NOTCH1	-0.627177	1.06589e-07	9.92569e-05
hsa-mir-220-prec	57703_at	hsa-miR-220	ENST00000323460	SENP5	-0.627269	1.06001e-07	9.92569e-05
hsa-mir-023a-prec	202096_s_at	hsa-miR-23a	ENST00000337554	TSPO	0.62725	1.06119e-07	9.92569e-05
hsa-mir-023a-prec	213901_x_at	hsa-miR-23a	ENST00000338644	RBM9	0.627261	1.06048e-07	9.92569e-05
hsa-mir-30c-2No2	205113_at	hsa-miR-30c-2*	ENST00000221166	NEFM	0.627127	1.06909e-07	9.92569e-05
hsa-mir-093-prec-7.1=093-1	205024_s_at	hsa-miR-93	ENST00000382643	RAD51	0.627116	1.06984e-07	9.92569e-05
hsa-let-7f-2-prec2	205125_at	hsa-let-7f	ENST00000334661	PLCD1	-0.626548	1.10709e-07	0.000102389
hsa-mir-4325p	220559_at	hsa-miR-432	ENST00000295206	EN1	0.626396	1.11729e-07	0.000103007
hsa-mir-023b-prec	220865_s_at	hsa-miR-23b	ENST00000359909	PDSS1	-0.625924	1.14947e-07	0.000105642
hsa-mir-142-prec	202470_s_at	hsa-miR-142-5p	ENST00000266679	CPSF6	0.625703	1.16486e-07	0.000106496
hsa-mir-099-prec-21	204960_at	hsa-miR-99a	ENST00000312629	RPS6KB2	-0.625686	1.16604e-07	0.000106496
hsa-mir-125b-2-precNo2	213947_s_at	hsa-miR-125b	ENST00000254508	NUP210	-0.625536	1.17658e-07	0.000106794
hsa-mir-506No1	213836_s_at	hsa-miR-506	ENST00000355179	ARSG	0.625538	1.17649e-07	0.000106794
hsa-mir-146bNo1	201178_at	hsa-miR-146b-5p	ENST00000382058	FBXO7	0.625468	1.18143e-07	0.000106903
hsa-mir-203-precNo1	203282_at	hsa-miR-203	ENST00000264326	GBE1	-0.625285	1.1945e-07	0.000107754
hsa-mir-299No1	212488_at	hsa-miR-299-5p	ENST00000355306	COL5A1	0.625039	1.21222e-07	0.000109016
hsa-mir-125a-precNo1	209263_x_at	hsa-miR-125a-5p	ENST00000346501	TSPAN4	0.624578	1.2462e-07	0.000111729
hsa-mir-221-prec	205548_s_at	hsa-miR-221	ENST00000339775	BTG3	0.624476	1.2538e-07	0.000112069
hsa-mir-342No2	222379_at	hsa-miR-342-5p	ENST00000281830	KCNE4	-0.624021	1.28835e-07	0.000114807
hsa-mir-027b-prec	201876_at	hsa-miR-27b	ENST00000222572	PON2	0.623869	1.30012e-07	0.000115504
hsa-let-7a-1-prec	211354_s_at	hsa-let-7a	ENST00000371058	LEPR	-0.62361	1.32036e-07	0.000116948
hsa-mir-219-prec	214906_x_at	hsa-miR-219-5p	ENST00000343281 // ENST00000380139	NP_438169.2	-0.623107	1.3605e-07	0.000120141
hsa-mir-370No1	214551_s_at	hsa-miR-370	ENST00000312648	CD7	0.62274	1.39057e-07	0.000122427
hsa-mir-027b-prec	208950_s_at	hsa-miR-27b	ENST00000297542	ALDH7A1	0.622557	1.40575e-07	0.000123393
hsa-mir-497No2	206675_s_at	hsa-miR-497*	ENST00000259119	SKIL	0.622003	1.45276e-07	0.00012676
hsa-mir-509No1	213246_at	hsa-miR-509-3p	ENST00000283534	C14orf109	0.622035	1.45007e-07	0.00012676
hsa-mir-200bNo1	201717_at	hsa-miR-200b	ENST00000377190	SYVN1	0.621685	1.48043e-07	0.000128791
hsa-mir-451No1	206085_s_at	hsa-miR-451	ENST00000370938 // ENST00000346806	CTH	0.621622	1.48593e-07	0.000128888
hsa-mir-200cNo1	212746_s_at	hsa-miR-200c	ENST00000336415	CEP170L	-0.620998	1.54182e-07	0.000133341
hsa-mir-020-prec	204030_s_at	hsa-miR-20a	ENST00000337808	SCHIP1	-0.620934	1.54768e-07	0.000133383
hsa-mir-340No1	219513_s_at	hsa-miR-340*	ENST00000245908 // ENST00000313285	SH2D3A // TRIP10	0.620894	1.55141e-07	0.000133383
hsa-mir-020-prec	200096_s_at	hsa-miR-20a	ENST00000265093	ATP6V0E1	-0.620344	1.60257e-07	0.000137372
hsa-mir-519b	210907_s_at	hsa-miR-519b-3p	ENST00000337295	PDCD10	-0.620295	1.60718e-07	0.000137372
hsa-mir-125b-2-precNo2	209578_s_at	hsa-miR-125b	ENST00000349485	POFUT2	0.619215	1.71265e-07	0.000145962
hsa-mir-509No1	218114_at	hsa-miR-509-3p	ENST00000381756	GGA1	0.618782	1.75671e-07	0.000149283
hsa-mir-509No1	200696_s_at	hsa-miR-509-3p	ENST00000373805 // ENST00000373806 // ENST00000341272	GSN	0.618658	1.76948e-07	0.000149934
hsa-mir-025-prec	209289_at	hsa-miR-25	ENST00000380924	NFIB	-0.618552	1.78059e-07	0.000150008
hsa_mir_490_Hcd20right	206789_s_at	hsa-miR-490-3p	ENST00000271411	POU2F1	0.618579	1.77773e-07	0.000150008
hsa-mir-200bNo2	201839_s_at	hsa-miR-200b*	ENST00000263735	TACSTD1	0.618479	1.78823e-07	0.000150219
hsa-mir-023b-prec	221081_s_at	hsa-miR-23b	ENST00000369752	DENND2D	-0.618392	1.79729e-07	0.00015055
hsa-mir-142-prec	203374_s_at	hsa-miR-142-5p	ENST00000376065	TPP2	0.617642	1.87795e-07	0.000156857
hsa-mir-024-2-prec	203528_at	hsa-miR-24	ENST00000343780	SEMA4D	-0.616732	1.98024e-07	0.000164932
hsa-mir-017-precNo2	202555_s_at	hsa-miR-17	ENST00000354792	MYLK	-0.616125	2.05146e-07	0.000169668
hsa-mir-380-3p	220014_at	hsa-miR-380	ENST00000379551	PRR16	0.616161	2.04715e-07	0.000169668
hsa-mir-509No1	50277_at	hsa-miR-509-3p	ENST00000381756	GGA1	0.6161	2.05447e-07	0.000169668
hsa-mir-497No2	201676_x_at	hsa-miR-497*	ENST00000322215	PSMA1	-0.615972	2.06974e-07	0.000170449
hsa-mir-010a-precNo1	201242_s_at	hsa-miR-10a	ENST00000367811	NME7	0.615863	2.08294e-07	0.00017086
hsa-mir-182-precNo2	220116_at	hsa-miR-182	ENST00000328398	LOC145814	-0.615834	2.08639e-07	0.00017086
hsa-mir-106bNo1	204030_s_at	hsa-miR-106b	ENST00000337808	SCHIP1	-0.615775	2.09354e-07	0.000170968
hsa-mir-023a-prec	203110_at	hsa-miR-23a	ENST00000346049	PTK2B	-0.615724	2.0998e-07	0.000171003
hsa-mir-142-prec	209685_s_at	hsa-miR-142-5p	ENST00000303531	PRKCB1	0.615611	2.11353e-07	0.000171644
hsa-mir-204-precNo1	204015_s_at	hsa-miR-204	ENST00000240100	DUSP4	0.615333	2.14792e-07	0.000173956
hsa-mir-125b-1	213947_s_at	hsa-miR-125b	ENST00000254508	NUP210	-0.615279	2.15459e-07	0.000174015
hsa-mir-017-precNo2	217765_at	hsa-miR-17	ENST00000233557 // ENST00000379863	NRBP1	-0.614949	2.19626e-07	0.000176893
hsa-mir-010a-precNo1	214574_x_at	hsa-miR-10a	ENST00000376111 // ENST00000376100 // ENST00000376099 // ENST00000376093 // ENST00000376092 // ENST00000376090	LST1	-0.614752	2.22131e-07	0.000178421
hsa-mir-497No2	210759_s_at	hsa-miR-497*	ENST00000322215	PSMA1	-0.614395	2.26774e-07	0.000181652
hsa-mir-099-prec-21	31874_at	hsa-miR-99a	ENST00000216101	RASL10A	0.613856	2.33935e-07	0.000186878
hsa-mir-220-prec	211401_s_at	hsa-miR-220	ENST00000328075	FGFR2	-0.613551	2.38076e-07	0.000188644
hsa-mir-220-prec	220673_s_at	hsa-miR-220	ENST00000328839	KIAA1622	-0.613619	2.37144e-07	0.000188644
hsa-mir-514-2&3No1	220062_s_at	hsa-miR-514	ENST00000247452	MAGEC2	0.613572	2.37788e-07	0.000188644
hsa-mir-100No1	209288_s_at	hsa-miR-100	ENST00000295324	CDC42EP3	0.61335	2.40854e-07	0.000189093
hsa-mir-106bNo1	201172_x_at	hsa-miR-106b	ENST00000265093	ATP6V0E1	-0.613213	2.42756e-07	0.000189093
hsa-mir-020-prec	217765_at	hsa-miR-20a	ENST00000379863	NRBP1	-0.613315	2.4134e-07	0.000189093
hsa-mir-20bNo1	217765_at	hsa-miR-20b	ENST00000233557 // ENST00000379863	NRBP1	-0.613234	2.42458e-07	0.000189093
hsa-mir-219-1No1	219337_at	hsa-miR-219-5p	ENST00000379319	C1orf159	-0.613184	2.43158e-07	0.000189093
hsa-mir-023b-prec	213672_at	hsa-miR-23b	ENST00000346473	DDIT3	-0.613264	2.42045e-07	0.000189093
hsa-mir-024-1-precNo1	218368_s_at	hsa-miR-24	ENST00000248089	HCFC1R1	0.613292	2.41656e-07	0.000189093
hsa-mir-514-1No1	210589_s_at	hsa-miR-514	ENST00000368374 // ENST00000313929 // ENST00000327247	GBAP // GBA	0.612894	2.47246e-07	0.000191764
hsa-mir-21No1	208490_x_at	hsa-miR-21	ENST00000359985	HIST1H2BF	-0.612692	2.50139e-07	0.000193495
hsa-mir-223-prec	204661_at	hsa-miR-223	ENST00000374213	CD52	0.612613	2.51274e-07	0.000193862
hsa-mir-495No1	206117_at	hsa-miR-495	ENST00000380364	TPM1	0.612471	2.53333e-07	0.000194938
hsa-mir-099-prec-21	209191_at	hsa-miR-99a	ENST00000317702	TUBB6	0.612422	2.54041e-07	0.000194971
hsa-mir-220-prec	221408_x_at	hsa-miR-220	ENST00000354757	PCDHB11	-0.612185	2.57508e-07	0.000196971
hsa-mir-024-1-precNo1	214181_x_at	hsa-miR-24	ENST00000376077	NCR3	-0.612153	2.57991e-07	0.000196971
hsa-mir-125b-2-precNo2	212316_at	hsa-miR-125b	ENST00000254508	NUP210	-0.612064	2.59306e-07	0.00019746
hsa-mir-023b-prec	213476_x_at	hsa-miR-23b	ENST00000340384	TUBB2C	0.611673	2.65178e-07	0.000201409
hsa-mir-142-prec	203375_s_at	hsa-miR-142-5p	ENST00000376065	TPP2	0.611511	2.6765e-07	0.000202761
hsa-mir-023b-prec	202252_at	hsa-miR-23b	ENST00000379592		0.611329	2.70448e-07	0.000203828
hsa-mir-506No1	207524_at	hsa-miR-506	ENST00000265437	ST7	0.611333	2.70377e-07	0.000203828
hsa-mir-219-2No1	221408_x_at	hsa-miR-219-5p	ENST00000239449	PCDHB14	0.611235	2.71904e-07	0.00020439
hsa-mir-486	207087_x_at	hsa-miR-486-5p	ENST00000265709	ANK1	0.611191	2.72589e-07	0.00020439
hsa-mir-125b-1	209578_s_at	hsa-miR-125b	ENST00000349485	POFUT2	0.611038	2.74984e-07	0.00020566
hsa-mir-010a-precNo1	204265_s_at	hsa-miR-10a	ENST00000375040	NOTCH4	-0.61088	2.7747e-07	0.000206442
hsa-mir-424No1	39966_at	hsa-miR-424	ENST00000383738	CSPG5	0.610837	2.78143e-07	0.000206442
hsa-mir-486	208353_x_at	hsa-miR-486-5p	ENST00000265709	ANK1	0.610846	2.78013e-07	0.000206442
hsa-mir-20bNo1	200673_at	hsa-miR-20b	ENST00000175091	LAPTM4A	-0.610528	2.83088e-07	0.000209582
hsa-mir-100No1	209019_s_at	hsa-miR-100	ENST00000375048	DDOST	0.609927	2.92951e-07	0.000216338
hsa-mir-219-prec	209603_at	hsa-miR-219-5p	ENST00000379328	GATA3	-0.609714	2.96515e-07	0.00021842
hsa-mir-497No2	208471_at	hsa-miR-497*	ENST00000228226	HPR	0.609445	3.01077e-07	0.000221224
hsa-mir-486	205389_s_at	hsa-miR-486-5p	ENST00000265709	ANK1	0.609306	3.03472e-07	0.000221872
hsa-mir-518a-2	209588_at	hsa-miR-518a-3p	ENST00000374630	EPHB2	0.609316	3.033e-07	0.000221872
hsa-mir-340No1	219946_x_at	hsa-miR-340*	ENST00000301415 // ENST00000376970	MYH14	0.609084	3.07315e-07	0.000224123
hsa-mir-223-prec	215933_s_at	hsa-miR-223	ENST00000282728	HHEX	0.608966	3.09365e-07	0.000225058
hsa-mir-26a-2No1	205560_at	hsa-miR-26a	ENST00000376754	PCSK5	-0.608884	3.10812e-07	0.000225551
hsa-mir-507No1	210837_s_at	hsa-miR-507	ENST00000360047	PDE4D	0.608817	3.12002e-07	0.000225855
hsa-mir-024-2-prec	214450_at	hsa-miR-24	ENST00000338369	FIBP	-0.608763	3.12953e-07	0.000225986
hsa-mir-200cNo1	202142_at	hsa-miR-200c	ENST00000354371	COPS8	-0.608351	3.20333e-07	0.000230251
hsa-miR-302b*No2	60528_at	hsa-miR-302b	ENST00000382448 // ENST00000342159	PLA2G4B	-0.608346	3.2043e-07	0.000230251
hsa-mir-010a-precNo1	203110_at	hsa-miR-10a	ENST00000240132	CHRNA2	-0.608214	3.22827e-07	0.000231406
hsa-let-7a-2-precNo2	207844_at	hsa-let-7a	ENST00000304506	IL13	-0.607943	3.2781e-07	0.000234405
hsa-mir-100No1	209729_at	hsa-miR-100	ENST00000216101	RASL10A	0.607217	3.41513e-07	0.00024361
hsa-mir-138-1-prec	201426_s_at	hsa-miR-138	ENST00000224237	VIM	0.606921	3.47245e-07	0.000247097
hsa-let-7a-1-prec	211356_x_at	hsa-let-7a	ENST00000371058	LEPR	-0.606713	3.51333e-07	0.000248798
hsa-mir-517c	210770_s_at	hsa-miR-517c	ENST00000360228	CACNA1A	0.606732	3.50967e-07	0.000248798
hsa-mir-20bNo1	201172_x_at	hsa-miR-20b	ENST00000265093	ATP6V0E1	-0.606622	3.53136e-07	0.000249472
hsa-mir-302cNo2	203726_s_at	hsa-miR-302c*	ENST00000313654	LAMA3	0.606499	3.55586e-07	0.000250599
hsa-mir-145-prec	202765_s_at	hsa-miR-145	ENST00000316623	FBN1	0.606249	3.60619e-07	0.000253537
hsa-mir-497No2	219472_at	hsa-miR-497*	ENST00000380834	CENPO	0.605877	3.68234e-07	0.000257655
hsa-mir-099-prec-21	219191_s_at	hsa-miR-99a	ENST00000267012	BIN2	-0.6059	3.6776e-07	0.000257655
hsa-mir-194-1No1	214106_s_at	hsa-miR-194	ENST00000380815	GMDS	0.605569	3.74634e-07	0.000261509
hsa-mir-135-2-prec	201172_x_at	hsa-miR-135a	ENST00000265093	ATP6V0E1	-0.605374	3.7875e-07	0.000263754
hsa-mir-106bNo1	209832_s_at	hsa-miR-106b	ENST00000301019	CDT1	0.605052	3.85638e-07	0.000267067
hsa-mir-194-1No1	204607_at	hsa-miR-194	ENST00000369406	HMGCS2	0.605024	3.86241e-07	0.000267067
hsa-mir-509No1	211685_s_at	hsa-miR-509-3p	ENST00000311028 // ENST00000220931	NCALD	0.605026	3.86209e-07	0.000267067
hsa-mir-125a-precNo2	211846_s_at	hsa-miR-125a-3p	ENST00000340882	PVRL1	-0.604898	3.88983e-07	0.0002677
hsa-mir-380-5p	205607_s_at	hsa-miR-380*	ENST00000359326	C1orf112	0.604898	3.88968e-07	0.0002677
hsa-mir-509No1	201954_at	hsa-miR-509-3p	ENST00000252725	ARPC1B	0.604701	3.93284e-07	0.000270026
hsa-mir-147-prec	215411_s_at	hsa-miR-147	ENST00000359831 // ENST00000368735 // ENST00000368734 // ENST00000368731	TRAF3IP2	0.604517	3.97344e-07	0.000272177
hsa-mir-028-prec	213539_at	hsa-miR-28-5p	ENST00000300692	CD3D	-0.604303	4.02119e-07	0.000274806
hsa-mir-205-prec	201510_at	hsa-miR-205	ENST00000310044	ELF3	0.603803	4.13467e-07	0.000281904
hsa-mir-093-prec-7.1=093-1	208790_s_at	hsa-miR-93	ENST00000357037	PTRF	-0.603362	4.2376e-07	0.000288251
hsa-mir-106-prec-X	204688_at	hsa-miR-106a	ENST00000379889	SGCE	-0.602806	4.37035e-07	0.000296593
hsa-mir-221-prec	213885_at	hsa-miR-221	ENST00000345851	TRIM3	-0.60262	4.41572e-07	0.00029898
hsa-mir-200a-prec	213085_s_at	hsa-miR-200b	ENST00000265293	WWC1	0.602459	4.45521e-07	0.000300902
hsa-mir-214-prec	218934_s_at	hsa-miR-214	ENST00000375718 // ENST00000311890	HSPB7	0.602421	4.46463e-07	0.000300902
hsa-mir-023a-prec	213455_at	hsa-miR-23a	ENST00000358869	FAM114A1	0.60228	4.49976e-07	0.000302574
hsa-mir-135-2-prec	214150_x_at	hsa-miR-135a	ENST00000265093	ATP6V0E1	-0.602102	4.54431e-07	0.00030487
hsa-mir-200cNo1	210058_at	hsa-miR-200c	ENST00000373766 // ENST00000373761	MAPK13	0.601989	4.57284e-07	0.000305386
hsa-mir-007-1-prec	204214_s_at	hsa-miR-7	ENST00000367495	RAB32	-0.60201	4.56751e-07	0.000305386
hsa-mir-497No2	220946_s_at	hsa-miR-497*	ENST00000330022	SETD2	0.601787	4.62421e-07	0.00030697
hsa-mir-509No1	219064_at	hsa-miR-509-3p	ENST00000298441	ITIH5	0.601772	4.62797e-07	0.00030697
hsa-mir-513-2No1	201178_at	hsa-miR-513-5p	ENST00000266087 // ENST00000382058	FBXO7	0.601796	4.62199e-07	0.00030697
hsa-mir-514-1No1	206609_at	hsa-miR-514	ENST00000285879	MAGEC1	0.601697	4.64723e-07	0.000307552
hsa-mir-525	205826_at	hsa-miR-525-5p	ENST00000262113	MYOM2	0.601274	4.75718e-07	0.000314119
hsa-mir-501No1	206630_at	hsa-miR-501-5p	ENST00000263321	TYR	0.601122	4.79734e-07	0.00031606
hsa-mir-497No2	219851_at	hsa-miR-497*	ENST00000293471	ZNF613	0.601066	4.81207e-07	0.000316319
hsa-mir-302cNo1	210051_at	hsa-miR-302c	ENST00000171000	RAPGEF3	0.600893	4.85809e-07	0.00031863
hsa-mir-194-1No1	201209_at	hsa-miR-194	ENST00000329421	MARCKSL1	0.600726	4.90311e-07	0.000320673
hsa-mir-202-prec	218186_at	hsa-miR-202	ENST00000361084	RAB25	0.600696	4.91112e-07	0.000320673
hsa-mir-200a-prec	210372_s_at	hsa-miR-200b	ENST00000368402 // ENST00000368394 // ENST00000304877	TPD52L1	0.599889	5.13414e-07	0.00033449
hsa-mir-023a-prec	221081_s_at	hsa-miR-23a	ENST00000369752	DENND2D	-0.599811	5.15625e-07	0.000335186
hsa-mir-100-1/2-prec	209019_s_at	hsa-miR-100	ENST00000375048	DDOST	0.599727	5.18026e-07	0.000336001
hsa-mir-027b-prec	210830_s_at	hsa-miR-27b	ENST00000222572	PON2	0.59942	5.26808e-07	0.000340944
hsa-mir-099-prec-21	205965_at	hsa-miR-99a	ENST00000286639	BATF	-0.599344	5.29025e-07	0.000341624
hsa-mir-508No1	212122_at	hsa-miR-508-3p	ENST00000238738	RHOQ	0.599017	5.38571e-07	0.000347025
hsa-mir-486	205390_s_at	hsa-miR-486-5p	ENST00000265709	ANK1	0.598506	5.53857e-07	0.000356091
hsa-mir-497No2	220187_at	hsa-miR-497*	ENST00000380079	Q8WWB0_HUMAN	0.598338	5.5898e-07	0.000358598
hsa-mir-025-prec	209290_s_at	hsa-miR-25	ENST00000380924	NFIB	-0.598165	5.64286e-07	0.000361212
hsa-mir-025-prec	202949_s_at	hsa-miR-25	ENST00000336660 // ENST00000344213 // ENST00000322142 // ENST00000358129	FHL2	-0.597848	5.74133e-07	0.000366714
hsa-mir-024-2-prec	210763_x_at	hsa-miR-24	ENST00000376077	NCR3	-0.59759	5.82282e-07	0.000371111
hsa-mir-025-prec	211926_s_at	hsa-miR-25	ENST00000216181	MYH9	-0.597506	5.84927e-07	0.000371988
hsa-let-7f-2-prec2	57703_at	hsa-let-7f	ENST00000323460	SENP5	-0.597336	5.90389e-07	0.000374649
hsa-mir-200cNo1	207719_x_at	hsa-miR-200c	ENST00000336415	CEP170L	-0.597245	5.93314e-07	0.000374882
hsa-mir-361No2	205228_at	hsa-miR-361-3p	ENST00000262031	RBMS2	-0.597276	5.92324e-07	0.000374882
hsa-mir-106bNo1	203358_s_at	hsa-miR-106b	ENST00000320356	EZH2	0.597189	5.95127e-07	0.000375219
hsa-mir-023a-prec	220865_s_at	hsa-miR-23a	ENST00000359909	PDSS1	-0.596905	6.04382e-07	0.000379422
hsa-mir-099b-prec-19No2	221293_s_at	hsa-miR-99b	ENST00000316637	DEF6	-0.596918	6.03972e-07	0.000379422
hsa-mir-200a-prec	210058_at	hsa-miR-200b	ENST00000373766 // ENST00000373761	MAPK13	0.5966	6.14505e-07	0.000384156
hsa-mir-518a-2	206739_at	hsa-miR-518a-3p	ENST00000312492	HOXC5	0.596599	6.14543e-07	0.000384156
hsa-mir-099b-prec-19No2	217843_s_at	hsa-miR-99b	ENST00000378594	MED4	-0.596518	6.17232e-07	0.000385016
hsa-mir-214-prec	205574_x_at	hsa-miR-214	ENST00000313857	BMP1	0.596456	6.19317e-07	0.000385496
hsa-mir-100No1	31874_at	hsa-miR-100	ENST00000216101	RASL10A	0.596251	6.26243e-07	0.000387833
hsa-mir-21No1	204759_at	hsa-miR-21	ENST00000344532	RCBTB2	-0.596208	6.27724e-07	0.000387833
hsa-mir-219-2No1	201427_s_at	hsa-miR-219-5p	ENST00000388827	SEPP1	0.5962	6.27993e-07	0.000387833
hsa-mir-517a	208153_s_at	hsa-miR-517a	ENST00000261800	FAT2	0.596189	6.28362e-07	0.000387833
hsa-miR-126*No2	209768_s_at	hsa-miR-126	ENST00000332481	SEPT5	0.595701	6.45202e-07	0.00039739
hsa_mir_490_Hcd20right	212706_at	hsa-miR-490-3p	ENST00000344427	Q8IV37_HUMAN	0.594762	6.78823e-07	0.000417221
hsa-mir-506No1	204273_at	hsa-miR-506	ENST00000377211	EDNRB	0.594663	6.82464e-07	0.000418582
hsa-mir-182-precNo1	213625_at	hsa-miR-182*	ENST00000377294	ZKSCAN4	0.594353	6.93963e-07	0.000424746
hsa-mir-024-2-prec	202096_s_at	hsa-miR-24	ENST00000337554	TSPO	0.594275	6.96885e-07	0.000425646
hsa-mir-20bNo1	214150_x_at	hsa-miR-20b	ENST00000265093	ATP6V0E1	-0.594179	7.005e-07	0.000426964
hsa-mir-302bNo2	213235_at	hsa-miR-302b*	ENST00000219837	NP_001013009.2	0.593291	7.34789e-07	0.000446935
hsa-mir-200cNo1	200757_s_at	hsa-miR-200c	ENST00000342367	CALU	-0.592909	7.50044e-07	0.000454329
hsa-mir-21No1	212698_s_at	hsa-miR-21	ENST00000334001 // ENST00000356688 // ENST00000352314	SEPT10	0.592913	7.49888e-07	0.000454329
hsa-mir-028-prec	206219_s_at	hsa-miR-28-5p	ENST00000304076	VAV1	-0.592819	7.53663e-07	0.000455579
hsa-mir-194-precNo1	209624_s_at	hsa-miR-194	ENST00000340941	MCCC2	0.592732	7.57202e-07	0.000456777
hsa-mir-028-prec	205692_s_at	hsa-miR-28-5p	ENST00000226279	CD38	-0.592598	7.62643e-07	0.000459114
hsa-mir-125b-1	219410_at	hsa-miR-125b	ENST00000323523	TMEM45A	0.592476	7.6766e-07	0.000460244
hsa-mir-507No1	210836_x_at	hsa-miR-507	ENST00000360047	PDE4D	0.592512	7.66168e-07	0.000460244
hsa-mir-027b-prec	208951_at	hsa-miR-27b	ENST00000297542	ALDH7A1	0.592166	7.80501e-07	0.000466988
hsa-mir-516-45p	213479_at	hsa-miR-516b	ENST00000265634	NPTX2	0.59165	8.02338e-07	0.000479076
hsa-mir-211-precNo1	208912_s_at	hsa-miR-211	ENST00000316603	DNAJC7	0.591596	8.04642e-07	0.000479475
hsa-mir-146-prec	207671_s_at	hsa-miR-146a	ENST00000273550	FTH1	0.591528	8.07605e-07	0.000480264
hsa-mir-222-precNo1	210263_at	hsa-miR-222	ENST00000295082	KCNF1	-0.59122	8.2097e-07	0.00048624
hsa-mir-025-prec	209011_at	hsa-miR-25	ENST00000344204	TRIO	-0.591247	8.19787e-07	0.00048624
hsa-mir-497No2	210182_at	hsa-miR-497*	ENST00000336114	CORT	0.590692	8.44411e-07	0.000499115
hsa-mir-330No2	204487_s_at	hsa-miR-330-5p	ENST00000345015	KCNQ1	0.590383	8.5842e-07	0.000506374
hsa-mir-200cNo1	222028_at	hsa-miR-200c	ENST00000269973	ZNF45	-0.590326	8.61033e-07	0.000506896
hsa-mir-200a-prec	203786_s_at	hsa-miR-200b	ENST00000368402 // ENST00000368394 // ENST00000304877	TPD52L1	0.59023	8.65444e-07	0.000508184
hsa-miR-373*No2	218345_at	hsa-miR-373	ENST00000004103	TMEM176A	-0.590165	8.6842e-07	0.000508184
hsa-mir-519a-1	205171_at	hsa-miR-519a	ENST00000263708	PTPN4	0.590193	8.67124e-07	0.000508184
hsa-mir-125b-1	212316_at	hsa-miR-125b	ENST00000254508	NUP210	-0.589971	8.77423e-07	0.000512429
hsa-mir-144-precNo1	205842_s_at	hsa-miR-144	ENST00000381652	JAK2	0.589874	8.81948e-07	0.000513985
hsa-mir-18bNo1	214522_x_at	hsa-miR-18b	ENST00000377831	HIST1H3A	0.589823	8.84332e-07	0.000513985
hsa-mir-509No1	200900_s_at	hsa-miR-509-3p	ENST00000251757	PHC1	0.589802	8.85347e-07	0.000513985
hsa-mir-200cNo1	202141_s_at	hsa-miR-200c	ENST00000354371	COPS8	-0.589744	8.88051e-07	0.000514536
hsa-mir-019b-2-prec	214150_x_at	hsa-miR-19b	ENST00000265093	ATP6V0E1	-0.589587	8.95503e-07	0.00051783
hsa-mir-451No1	208116_s_at	hsa-miR-451	ENST00000368466	MAN1A1	0.589136	9.17196e-07	0.000529331
hsa-let-7d-prec	221223_x_at	hsa-let-7d	ENST00000348721	CISH	-0.58895	9.26233e-07	0.000533496
hsa-mir-20bNo1	204688_at	hsa-miR-20b	ENST00000379889	SGCE	-0.588679	9.39647e-07	0.000538079
hsa-mir-20bNo2	207671_s_at	hsa-miR-20b*	ENST00000378043	BEST1	0.588678	9.39697e-07	0.000538079
hsa-mir-509No1	212098_at	hsa-miR-509-3p	ENST00000281924	TMEM163	0.588703	9.38443e-07	0.000538079
hsa-mir-125a-precNo1	212315_s_at	hsa-miR-125a-5p	ENST00000254508	NUP210	-0.588413	9.52947e-07	0.000544602
hsa-mir-010b-precNo1	204518_s_at	hsa-miR-10b	ENST00000306442	PPIC	0.588163	9.65601e-07	0.000550761
hsa-mir-192-2/3No1	213384_x_at	hsa-miR-192	ENST00000325234 // ENST00000279230	PLCB3	0.588062	9.70786e-07	0.000552643
hsa-mir-010a-precNo1	210629_x_at	hsa-miR-10a	ENST00000376111 // ENST00000376100 // ENST00000376099 // ENST00000376093 // ENST00000376092 // ENST00000376090	LST1	-0.587983	9.74828e-07	0.000553869
hsa-mir-017-precNo2	214150_x_at	hsa-miR-17	ENST00000265093	ATP6V0E1	-0.587702	9.89379e-07	0.000560515
hsa-mir-509No1	205459_s_at	hsa-miR-509-3p	ENST00000335681	NPAS2	0.587684	9.90351e-07	0.000560515
hsa-let-7g-precNo1	57703_at	hsa-let-7g	ENST00000323460	SENP5	-0.587534	9.98202e-07	0.000563871
hsa-mir-205-prec	220030_at	hsa-miR-205	ENST00000075503	STYK1	0.587085	1.02211e-06	0.000576264
hsa-mir-020-prec	218231_at	hsa-miR-20a	ENST00000244204	NAGK	-0.586816	1.03665e-06	0.000583274
hsa-mir-497No2	208846_s_at	hsa-miR-497*	ENST00000022615	VDAC3	-0.586782	1.03852e-06	0.000583274
hsa-mir-199a-1-prec	203890_s_at	hsa-miR-199a-5p	ENST00000301264	DAPK3	0.585691	1.09969e-06	0.00061645
hsa-mir-20bNo1	203856_at	hsa-miR-20b	ENST00000216639	VRK1	0.585641	1.10257e-06	0.000616882
hsa-mir-20bNo2	40149_at	hsa-miR-20b*	ENST00000359285	SH2B1	0.585289	1.12306e-06	0.000627151
hsa-mir-023a-prec	201748_s_at	hsa-miR-23a	ENST00000292123	SAFB	-0.585245	1.12564e-06	0.000627395
hsa-mir-024-1-precNo1	218589_at	hsa-miR-24	ENST00000345941 // ENST00000378434	P2RY5	-0.584905	1.14586e-06	0.000637455
hsa-mir-022-prec	201289_at	hsa-miR-22	ENST00000271019 // ENST00000360431	CYR61	0.584643	1.1616e-06	0.000642865
hsa-mir-023a-prec	213476_x_at	hsa-miR-23a	ENST00000340384	TUBB2C	0.584653	1.16104e-06	0.000642865
hsa-mir-093-prec-7.1=093-1	214866_at	hsa-miR-93	ENST00000339082	PLAUR	-0.584634	1.16216e-06	0.000642865
hsa-mir-106bNo1	200096_s_at	hsa-miR-106b	ENST00000265093	ATP6V0E1	-0.584433	1.17441e-06	0.000648418
hsa-mir-125b-1	202252_at	hsa-miR-125b	ENST00000368575	RAB13	0.584325	1.18104e-06	0.00065085
hsa-mir-024-2-prec	212873_at	hsa-miR-24	ENST00000313093	HMHA1	-0.584161	1.19122e-06	0.000655228
hsa-mir-023b-prec	203110_at	hsa-miR-23b	ENST00000346049	PTK2B	-0.584107	1.19456e-06	0.000655838
hsa-mir-509No1	205460_at	hsa-miR-509-3p	ENST00000335681	NPAS2	0.583981	1.20242e-06	0.000658917
hsa-mir-205-prec	221818_at	hsa-miR-205	ENST00000330574	INTS5	0.583485	1.23386e-06	0.000674885
hsa-mir-099b-prec-19No2	209729_at	hsa-miR-99b	ENST00000216101	RASL10A	0.583325	1.24417e-06	0.000679257
hsa-mir-024-2-prec	204647_at	hsa-miR-24	ENST00000247003	DDX49	0.583225	1.25062e-06	0.000681511
hsa-mir-216-precNo2	48117_at	hsa-miR-216a	ENST00000317058	CCDC101	0.582934	1.26968e-06	0.000690613
hsa-mir-106bNo1	205024_s_at	hsa-miR-106b	ENST00000382643	RAD51	0.58267	1.28717e-06	0.000698831
hsa-mir-125b-2-precNo2	202252_at	hsa-miR-125b	ENST00000368575	RAB13	0.582468	1.30075e-06	0.000704897
hsa-mir-019b-1-prec	217765_at	hsa-miR-19b	ENST00000233557 // ENST00000379863	NRBP1	-0.582146	1.32262e-06	0.000712794
hsa-mir-024-2-prec	211582_x_at	hsa-miR-24	ENST00000376077	NCR3	-0.582206	1.31852e-06	0.000712794
hsa-mir-099b-prec-19No2	209191_at	hsa-miR-99b	ENST00000317702	TUBB6	0.582166	1.32126e-06	0.000712794
hsa-mir-125a-precNo1	209578_s_at	hsa-miR-125a-5p	ENST00000349485 // ENST00000334538	POFUT2	0.581752	1.34984e-06	0.000726131
hsa-mir-495No1	213281_at	hsa-miR-495	ENST00000371222	JUN	0.581663	1.35608e-06	0.000728152
hsa-mir-494No1	213828_x_at	hsa-miR-494	ENST00000375183	H33_HUMAN	-0.581166	1.39134e-06	0.000745718
hsa-mir-023a-prec	205739_x_at	hsa-miR-23a	ENST00000344930	ZNF588	-0.580832	1.41544e-06	0.000757253
hsa-mir-194-1No1	219194_at	hsa-miR-194	ENST00000370236 // ENST00000318364	MRPL43	0.580682	1.42644e-06	0.000760086
hsa-mir-019b-1-prec	214150_x_at	hsa-miR-19b	ENST00000265093	ATP6V0E1	-0.580599	1.43258e-06	0.000760086
hsa-mir-019b-1-prec	202458_at	hsa-miR-19b	ENST00000280258	PRSS23	-0.580691	1.42582e-06	0.000760086
hsa_mir_95right	214535_s_at	hsa-miR-95	ENST00000251582	ADAMTS2	0.580584	1.4337e-06	0.000760086
hsa-mir-099b-prec-19No2	201499_s_at	hsa-miR-99b	ENST00000381886 // ENST00000344836	USP7	-0.580624	1.43076e-06	0.000760086
hsa-mir-200cNo1	51192_at	hsa-miR-200c	ENST00000308127	SSH3	0.580333	1.45229e-06	0.000768549
hsa-mir-518f	207645_s_at	hsa-miR-518f	ENST00000369258	CHD1L	0.580289	1.45558e-06	0.000768905
hsa-mir-010a-precNo1	204598_at	hsa-miR-10a	ENST00000217173	UBOX5	-0.580195	1.46266e-06	0.000771252
hsa-mir-019a-prec	215136_s_at	hsa-miR-19a	ENST00000389704	EXOSC8	0.579908	1.48437e-06	0.000781295
hsa-mir-024-1-precNo1	214450_at	hsa-miR-24	ENST00000338369	FIBP	-0.579842	1.48944e-06	0.000782561
hsa-mir-200bNo1	210058_at	hsa-miR-200b	ENST00000373766 // ENST00000373761	MAPK13	0.57975	1.49647e-06	0.000784845
hsa-mir-489No1	210727_at	hsa-miR-489	ENST00000331587	CALCA	0.579452	1.51953e-06	0.000795518
hsa-mir-145-prec	200834_s_at	hsa-miR-145	ENST00000370592	RPS21	-0.579283	1.53276e-06	0.000801012
hsa-mir-518a-2	218168_s_at	hsa-miR-518a-3p	ENST00000366779 // ENST00000366778	CABC1	0.579095	1.54766e-06	0.000807362
hsa-mir-017-precNo2	201172_x_at	hsa-miR-17	ENST00000265093	ATP6V0E1	-0.578641	1.58401e-06	0.000824855
hsa-mir-029c-prec	210361_s_at	hsa-miR-29c	ENST00000379550	ELF2	-0.578196	1.62047e-06	0.000842346
hsa-mir-137-prec	220014_at	hsa-miR-137	ENST00000379551	PRR16	0.578068	1.63114e-06	0.000846393
hsa-mir-023b-prec	205739_x_at	hsa-miR-23b	ENST00000344930	ZNF588	-0.577696	1.66239e-06	0.000861085
hsa-mir-023b-prec	210830_s_at	hsa-miR-23b	ENST00000222572	PON2	0.57723	1.70233e-06	0.000880218
hsa-mir-202-prec	205709_s_at	hsa-miR-202	ENST00000295887	CDS1	0.577165	1.70792e-06	0.000881551
hsa-mir-223-prec	217778_at	hsa-miR-223	ENST00000356205 // ENST00000368623 // ENST00000368621 // ENST00000310483	SLC39A1	-0.577053	1.71772e-06	0.000885052
hsa-mir-022-prec	210764_s_at	hsa-miR-22	ENST00000271019 // ENST00000360431	CYR61	0.576485	1.76806e-06	0.000909393
hsa-mir-106bNo1	218231_at	hsa-miR-106b	ENST00000244204	NAGK	-0.576307	1.78416e-06	0.000916063
hsa-mir-205-prec	205253_at	hsa-miR-205	ENST00000367897	PBX1	0.576102	1.80275e-06	0.00092399
hsa-mir-507No1	201169_s_at	hsa-miR-507	ENST00000256495	BHLHB2	0.575937	1.81791e-06	0.000930138
hsa-mir-125b-2-precNo2	205780_at	hsa-miR-125b	ENST00000216115	BIK	-0.575814	1.8293e-06	0.000934332
hsa-mir-21No1	201243_s_at	hsa-miR-21	ENST00000367813	ATP1B1	0.575761	1.83419e-06	0.0009352
hsa-mir-125b-2-precNo2	39248_at	hsa-miR-125b	ENST00000343952 // ENST00000297991	AQP3	-0.575628	1.84666e-06	0.000939923
hsa-mir-106bNo1	214150_x_at	hsa-miR-106b	ENST00000265093	ATP6V0E1	-0.575367	1.87114e-06	0.000950731
hsa-mir-125b-1	200885_at	hsa-miR-125b	ENST00000369633	RHOC	0.575097	1.89695e-06	0.000961336
hsa-mir-093-prec-7.1=093-1	205905_s_at	hsa-miR-93	ENST00000376222 // ENST00000364810 // ENST00000376219	MICA	-0.57508	1.89856e-06	0.000961336
hsa-mir-486	208352_x_at	hsa-miR-486-5p	ENST00000265709	ANK1	0.574603	1.94488e-06	0.000983088
hsa-mir-100-1/2-prec	209288_s_at	hsa-miR-100	ENST00000295324	CDC42EP3	0.574529	1.9521e-06	0.000985041
hsa-mir-019b-1-prec	211160_x_at	hsa-miR-19b	ENST00000193403	ACTN1	-0.574423	1.9626e-06	0.000985319
hsa-mir-485-5p	209738_x_at	hsa-miR-485-5p	ENST00000327495	PSG3	0.574422	1.96273e-06	0.000985319
hsa-mir-525	213874_at	hsa-miR-525-5p	ENST00000298841	SERPINA4	0.574444	1.96051e-06	0.000985319
hsa-mir-093-prec-7.1=093-1	217750_s_at	hsa-miR-93	ENST00000290330	SNF8	-0.574387	1.9662e-06	0.000985372
hsa-mir-205-prec	202871_at	hsa-miR-205	ENST00000262395 // ENST00000262396	TRAF4	0.574211	1.98366e-06	0.000992425
hsa-mir-155-prec	215293_s_at	hsa-miR-155	ENST00000351018	RHOG	-0.574009	2.00399e-06	0.00100089
hsa-mir-019b-2-prec	217765_at	hsa-miR-19b	ENST00000233557 // ENST00000379863	NRBP1	-0.573952	2.00975e-06	0.00100206
hsa-mir-019b-1-prec	200096_s_at	hsa-miR-19b	ENST00000265093	ATP6V0E1	-0.573811	2.02409e-06	0.00100714
hsa-mir-023a-prec	204683_at	hsa-miR-23a	ENST00000225760	ICAM2	-0.57378	2.02723e-06	0.00100714
hsa-mir-525	213796_at	hsa-miR-525-5p	ENST00000307122	SPRR1A	0.573751	2.03024e-06	0.00100714
hsa-mir-525	219786_at	hsa-miR-525-5p	ENST00000255087	MTL5	0.573556	2.05027e-06	0.00101535
hsa-mir-370No1	201360_at	hsa-miR-370	ENST00000376925	CST3	-0.573499	2.05607e-06	0.00101651
hsa-mir-125b-1	39248_at	hsa-miR-125b	ENST00000343952 // ENST00000297991	AQP3	-0.573426	2.06369e-06	0.00101856
hsa-mir-105-2No1	205904_at	hsa-miR-105	ENST00000364810 // ENST00000376219	MICA	0.573377	2.06877e-06	0.00101918
hsa-mir-192-2/3No1	204607_at	hsa-miR-192	ENST00000369406	HMGCS2	0.573347	2.07191e-06	0.00101918
hsa-mir-509No1	213462_at	hsa-miR-509-3p	ENST00000335681	NPAS2	0.573165	2.09088e-06	0.00102679
hsa-mir-025-prec	204518_s_at	hsa-miR-25	ENST00000306442	PPIC	-0.573061	2.10184e-06	0.00102873
hsa-mir-517a	216959_x_at	hsa-miR-517a	ENST00000379032	NRCAM	0.573064	2.10153e-06	0.00102873
hsa-mir-135-2-prec	200096_s_at	hsa-miR-135a	ENST00000265093	ATP6V0E1	-0.572952	2.11344e-06	0.00103268
hsa-mir-26a-1No1	205560_at	hsa-miR-26a	ENST00000376754	PCSK5	-0.572703	2.13995e-06	0.00104043
hsa-mir-516-1No2	220027_s_at	hsa-miR-516a-5p	ENST00000222145	RASIP1	0.572734	2.1367e-06	0.00104043
hsa-mir-517c	219213_at	hsa-miR-517c	ENST00000312957	JAM2	0.572765	2.1333e-06	0.00104043
hsa-mir-488No2	206038_s_at	hsa-miR-488	ENST00000323373	NR2C2	0.572613	2.14963e-06	0.00104341
hsa-miR-302c*No2	219194_at	hsa-miR-302c	ENST00000370234 // ENST00000370236	MRPL43	0.572571	2.15417e-06	0.00104389
hsa-mir-128a-precNo2	201887_at	hsa-miR-128a	ENST00000371637	IL13RA1	-0.572482	2.16388e-06	0.00104635
hsa-mir-130a-precNo2	215294_s_at	hsa-miR-130a	ENST00000371122	SMARCA1	0.572459	2.16638e-06	0.00104635
hsa-mir-018-prec	200069_at	hsa-miR-18a	ENST00000228284	SART3	0.572384	2.17449e-06	0.00104853
hsa-mir-219-2No1	219450_at	hsa-miR-219-5p	ENST00000381980	C4orf19	0.572342	2.17906e-06	0.00104901
hsa-mir-220-prec	206968_s_at	hsa-miR-220	ENST00000304521	NFRKB	-0.572251	2.18902e-06	0.00105208
hsa-mir-196a-1No1	205250_s_at	hsa-miR-196a	ENST00000309041	CEP290	0.572176	2.19732e-06	0.00105307
hsa-mir-509No2	205459_s_at	hsa-miR-509-5p	ENST00000354182 // ENST00000335681	NPAS2	0.572167	2.19828e-06	0.00105307
hsa-mir-093-prec-7.1=093-1	218418_s_at	hsa-miR-93	ENST00000355150	ANKRD25	-0.571972	2.21984e-06	0.00106167
hsa-mir-125a-precNo1	203499_at	hsa-miR-125a-5p	ENST00000358432	EPHA2	0.571561	2.26597e-06	0.00107861
hsa-mir-338No1	210827_s_at	hsa-miR-338-3p	ENST00000310044 // ENST00000359651	ELF3	0.571565	2.26547e-06	0.00107861
hsa-mir-375	214567_s_at	hsa-miR-375	ENST00000367819	XCL2	0.571558	2.26629e-06	0.00107861
hsa-mir-509No1	203430_at	hsa-miR-509-3p	ENST00000058691	HEBP2	-0.571366	2.28809e-06	0.00108722
hsa-mir-024-2-prec	206219_s_at	hsa-miR-24	ENST00000304076	VAV1	-0.571161	2.31166e-06	0.00109664
hsa-mir-20bNo1	200096_s_at	hsa-miR-20b	ENST00000265093	ATP6V0E1	-0.570845	2.34842e-06	0.00111228
hsa-mir-339No1	220765_s_at	hsa-miR-339-5p	ENST00000389524	MYO7B	-0.570811	2.35238e-06	0.00111236
hsa-mir-125a-precNo1	212647_at	hsa-miR-125a-5p	ENST00000246792	RRAS	0.570623	2.37447e-06	0.001121
hsa-mir-192-2/3No1	204990_s_at	hsa-miR-192	ENST00000375188	GALK1	0.570476	2.39191e-06	0.00112741
hsa-mir-223-prec	211987_at	hsa-miR-223	ENST00000264331	TOP2B	0.570441	2.39611e-06	0.00112758
hsa-mir-125b-1	219191_s_at	hsa-miR-125b	ENST00000267012	BIN2	-0.570315	2.41124e-06	0.00113251
hsa-mir-019b-1-prec	213455_at	hsa-miR-19b	ENST00000358869	FAM114A1	-0.570225	2.42204e-06	0.00113251
hsa-mir-20bNo1	209832_s_at	hsa-miR-20b	ENST00000301019	CDT1	0.570243	2.41987e-06	0.00113251
hsa-mir-032-precNo2	201022_s_at	hsa-miR-32	ENST00000246069	DSTN	-0.570274	2.41609e-06	0.00113251
hsa-mir-147-prec	205954_at	hsa-miR-147	ENST00000359842	RXRG	0.569853	2.46721e-06	0.00114897
hsa-mir-019b-2-prec	213455_at	hsa-miR-19b	ENST00000358869	FAM114A1	-0.56985	2.46762e-06	0.00114897
hsa-mir-367No1	206180_x_at	hsa-miR-367	ENST00000252799	ZNF747	0.569839	2.469e-06	0.00114897
hsa-mir-365-2No1	203002_at	hsa-miR-365	ENST00000249883	AMOTL2	0.56977	2.47743e-06	0.00115106
hsa-mir-105-2No1	213842_x_at	hsa-miR-105	ENST00000310326 // ENST00000388955 // ENST00000380389	NSUN5 // NSUN5B	-0.569661	2.49087e-06	0.00115548
hsa-mir-106bNo1	201585_s_at	hsa-miR-106b	ENST00000357214	SFPQ	0.56946	2.51585e-06	0.00116523
hsa-mir-130a-precNo2	203874_s_at	hsa-miR-130a	ENST00000371122	SMARCA1	0.569386	2.52515e-06	0.00116768
hsa-mir-525	207158_at	hsa-miR-525-5p	ENST00000229304	APOBEC1	0.569325	2.53275e-06	0.00116936
hsa-mir-025-prec	204517_at	hsa-miR-25	ENST00000306442	PPIC	-0.569246	2.54277e-06	0.00117125
hsa-mir-497No2	214156_at	hsa-miR-497*	ENST00000302541	MYRIP	0.569229	2.54484e-06	0.00117125
hsa-mir-489No1	218343_s_at	hsa-miR-489	ENST00000263956	GTF3C3	-0.568984	2.576e-06	0.00118373
hsa-mir-211-precNo1	204014_at	hsa-miR-211	ENST00000240100	DUSP4	0.568937	2.58206e-06	0.00118466
hsa-mir-425No2	213101_s_at	hsa-miR-425	ENST00000263238	ACTR3	-0.568877	2.58964e-06	0.00118628
hsa-mir-125b-2-precNo2	219410_at	hsa-miR-125b	ENST00000323523	TMEM45A	0.568649	2.61905e-06	0.00119788
hsa-mir-15aNo2	205977_s_at	hsa-miR-15a*	ENST00000322764	ZYX	0.568485	2.64048e-06	0.00120255
hsa-mir-019b-1-prec	208637_x_at	hsa-miR-19b	ENST00000193403	ACTN1	-0.568476	2.64155e-06	0.00120255
hsa-mir-204-precNo1	218114_at	hsa-miR-204	ENST00000381756	GGA1	0.568523	2.63545e-06	0.00120255
hsa-mir-032-precNo2	202949_s_at	hsa-miR-32	ENST00000336660 // ENST00000344213 // ENST00000322142 // ENST00000358129	FHL2	-0.568284	2.66678e-06	0.00121027
hsa-mir-375	220532_s_at	hsa-miR-375	ENST00000326442	TMEM176B	0.56831	2.66345e-06	0.00121027
hsa-mir-220-prec	211605_s_at	hsa-miR-220	ENST00000319149	RARA	-0.568114	2.68938e-06	0.00121864
hsa-mir-138-1-prec	202005_at	hsa-miR-138	ENST00000278742	ST14	-0.568075	2.69454e-06	0.0012191
hsa-mir-105-2No1	218694_at	hsa-miR-105	ENST00000372829	ARMCX1	0.567824	2.72812e-06	0.00123035
hsa-mir-452*	221432_s_at	hsa-miR-452*	ENST00000370495	SLC25A28	0.567795	2.732e-06	0.00123035
hsa-mir-489No1	202596_at	hsa-miR-489	ENST00000369014 // ENST00000339643	ENSA	0.567808	2.73026e-06	0.00123035
hsa-mir-100-1/2-prec	209286_at	hsa-miR-100	ENST00000295324	CDC42EP3	0.567556	2.76441e-06	0.00124303
hsa-mir-194-1No1	209624_s_at	hsa-miR-194	ENST00000340941	MCCC2	0.567384	2.78797e-06	0.00125171
hsa-mir-219-2No1	221000_s_at	hsa-miR-219-5p	ENST00000370199	KAZALD1	0.567197	2.81378e-06	0.00125944
hsa-mir-518a-2	205888_s_at	hsa-miR-518a-3p	ENST00000265272	JAKMIP2	0.567218	2.81089e-06	0.00125944
hsa-mir-032-precNo2	220865_s_at	hsa-miR-32	ENST00000359909	PDSS1	0.566994	2.84203e-06	0.00127014
hsa-mir-100-1/2-prec	31874_at	hsa-miR-100	ENST00000216101	RASL10A	0.566962	2.84656e-06	0.00127023
hsa-mir-16-1No2	217373_x_at	hsa-miR-16-1*	ENST00000258149	MDM2	0.566786	2.87138e-06	0.00127936
hsa-mir-330No2	202790_at	hsa-miR-330-5p	ENST00000354429	C17orf81	0.5665	2.91194e-06	0.00129546
hsa-mir-495No1	201465_s_at	hsa-miR-495	ENST00000371222	JUN	0.56638	2.92927e-06	0.0013012
hsa-mir-093-prec-7.1=093-1	205904_at	hsa-miR-93	ENST00000376222 // ENST00000364810 // ENST00000376219	MICA	-0.566306	2.9399e-06	0.00130394
hsa-mir-219-2No1	213501_at	hsa-miR-219-5p	ENST00000293217	ACOX1	0.566055	2.97626e-06	0.00131808
hsa-mir-142-prec	201499_s_at	hsa-miR-142-5p	ENST00000381886 // ENST00000344836	USP7	0.565842	3.00759e-06	0.00132298
hsa-mir-181dNo1	210451_at	hsa-miR-181d	ENST00000342741	PKLR	-0.565909	2.99771e-06	0.00132298
hsa-mir-18bNo1	209795_at	hsa-miR-18b	ENST00000228434	CD69	0.56594	2.99323e-06	0.00132298
hsa-mir-221-prec	218847_at	hsa-miR-221	ENST00000382199	IGF2BP2	0.56586	3.00497e-06	0.00132298
hsa-mir-519a-1	210907_s_at	hsa-miR-519a	ENST00000337295	PDCD10	-0.565827	3.00989e-06	0.00132298
hsa-mir-029a-2No1	203743_s_at	hsa-miR-29a	ENST00000266775	TDG	-0.565747	3.0216e-06	0.00132614
hsa-mir-019b-2-prec	211160_x_at	hsa-miR-19b	ENST00000193403	ACTN1	-0.565629	3.03917e-06	0.00133186
hsa-let-7g-precNo1	211354_s_at	hsa-let-7g	ENST00000371058	LEPR	-0.565133	3.11394e-06	0.00136055
hsa-mir-019b-2-prec	202458_at	hsa-miR-19b	ENST00000280258	PRSS23	-0.565145	3.11205e-06	0.00136055
hsa-mir-106aNo1	204688_at	hsa-miR-106a	ENST00000379889	SGCE	-0.564955	3.14111e-06	0.00137039
hsa-mir-106-prec-X	203856_at	hsa-miR-106a	ENST00000216639	VRK1	0.564673	3.18471e-06	0.00138031
hsa-mir-024-1-precNo1	203528_at	hsa-miR-24	ENST00000343780	SEMA4D	-0.564756	3.17182e-06	0.00138031
hsa-mir-102-prec-1	200709_at	hsa-miR-29b	ENST00000381724	FKBP1A	0.564656	3.1874e-06	0.00138031
hsa-mir-425No2	205278_at	hsa-miR-425	ENST00000358196 // ENST00000375273	GAD1	-0.564697	3.18106e-06	0.00138031
hsa-mir-485-5p	208134_x_at	hsa-miR-485-5p	ENST00000251275	PSG2	0.564727	3.17632e-06	0.00138031
hsa-mir-205-prec	202286_s_at	hsa-miR-205	ENST00000371225	TACSTD2	0.564565	3.20157e-06	0.00138236
hsa-mir-215-precNo1	213384_x_at	hsa-miR-215	ENST00000325234	PLCB3	0.564568	3.20118e-06	0.00138236
hsa-mir-135-2-prec	218459_at	hsa-miR-135a	ENST00000367627	TOR3A	0.564198	3.25952e-06	0.00140531
hsa-mir-024-1-precNo1	211582_x_at	hsa-miR-24	ENST00000376077	NCR3	-0.564157	3.26607e-06	0.00140607
hsa-mir-518a-2	50221_at	hsa-miR-518a-3p	ENST00000358871	TFEB	0.564109	3.27368e-06	0.00140728
hsa-mir-221-prec	219095_at	hsa-miR-221	ENST00000320955	SPTBN5	-0.564031	3.28608e-06	0.00141054
hsa-mir-106aNo1	217765_at	hsa-miR-106a	ENST00000379863	NRBP1	-0.563907	3.30602e-06	0.00141387
hsa-mir-380-5p	205518_s_at	hsa-miR-380*	ENST00000377993	CMAH	0.56392	3.30389e-06	0.00141387
hsa-mir-509No1	39548_at	hsa-miR-509-3p	ENST00000335681	NPAS2	0.563893	3.3083e-06	0.00141387
hsa-mir-519a-2No1	205171_at	hsa-miR-519a	ENST00000263708	PTPN4	0.563684	3.34218e-06	0.00142627
hsa-mir-099b-prec-19No2	220865_s_at	hsa-miR-99b	ENST00000376203	PDSS1	-0.563532	3.36696e-06	0.00143475
hsa-mir-518a-2	209377_s_at	hsa-miR-518a-3p	ENST00000344726 // ENST00000275036	HMGN3	-0.56338	3.39199e-06	0.00144332
hsa-mir-025-prec	203823_at	hsa-miR-25	ENST00000297897 // ENST00000374140 // ENST00000350696	RGS3	-0.563228	3.41722e-06	0.00145162
hsa-mir-362No1	204137_at	hsa-miR-362-5p	ENST00000366592	GPR137B	0.563173	3.42634e-06	0.00145162
hsa-mir-521-1No1	214992_s_at	hsa-miR-521	ENST00000251472	MAST1	0.563199	3.42199e-06	0.00145162
hsa-mir-024-2-prec	212561_at	hsa-miR-24	ENST00000328194	RAB6IP1	0.562729	3.50107e-06	0.00148114
hsa-mir-365-1No1	201555_at	hsa-miR-365	ENST00000229854 // ENST00000340349	MCM3	-0.562635	3.51713e-06	0.00148365
hsa-mir-506No1	211754_s_at	hsa-miR-506	ENST00000263255	SLC25A17	0.562636	3.51689e-06	0.00148365
hsa-mir-010b-precNo1	204517_at	hsa-miR-10b	ENST00000306442	PPIC	0.562596	3.52369e-06	0.00148428
hsa-mir-018-prec	209297_at	hsa-miR-18a	ENST00000381291	ITSN1	-0.562436	3.5512e-06	0.00149373
hsa-mir-017-precNo2	204688_at	hsa-miR-17	ENST00000379889	SGCE	-0.562348	3.56645e-06	0.00149799
hsa-let-7g-precNo1	211355_x_at	hsa-let-7g	ENST00000371058	LEPR	-0.562278	3.57846e-06	0.00150088
hsa-mir-024-1-precNo1	202096_s_at	hsa-miR-24	ENST00000337554	TSPO	0.562214	3.58966e-06	0.00150343
hsa-mir-023b-prec	201999_s_at	hsa-miR-23b	ENST00000367089 // ENST00000367088	DYNLT1	0.562141	3.6023e-06	0.00150657
hsa-mir-024-1-precNo1	210763_x_at	hsa-miR-24	ENST00000376077	NCR3	-0.5621	3.60951e-06	0.00150744
hsa-miR-126*No1	218825_at	hsa-miR-126	ENST00000371699	EGFL7	0.561942	3.63718e-06	0.00151684
hsa-mir-128b-precNo1	210011_s_at	hsa-miR-128a	ENST00000331029	EWSR1	0.561526	3.71128e-06	0.00154335
hsa-mir-506No1	210719_s_at	hsa-miR-506	ENST00000333651	HMG20B	0.561536	3.70932e-06	0.00154335
hsa-mir-106bNo1	201876_at	hsa-miR-106b	ENST00000222572	PON2	-0.561382	3.73721e-06	0.00155193
hsa-mir-26a-2No1	220818_s_at	hsa-miR-26a	ENST00000379681 // ENST00000379705	TRPC4	-0.561329	3.74671e-06	0.00155367
hsa-mir-027b-prec	205488_at	hsa-miR-27b	ENST00000274306	GZMA	-0.561184	3.77309e-06	0.0015624
hsa-mir-010b-precNo1	203110_at	hsa-miR-10b	ENST00000240132	CHRNA2	-0.560973	3.81166e-06	0.00157615
hsa-mir-220-prec	221450_x_at	hsa-miR-220	ENST00000354757	PCDHB11	-0.560584	3.88391e-06	0.00160376
hsa-mir-20bNo1	201585_s_at	hsa-miR-20b	ENST00000357214	SFPQ	0.560067	3.98185e-06	0.00163958
hsa-mir-514-1No1	205673_s_at	hsa-miR-514	ENST00000380488	ASB9	0.560079	3.97964e-06	0.00163958
hsa-mir-221-prec	203937_s_at	hsa-miR-221	ENST00000378553	LRRC50	-0.560008	3.99326e-06	0.00164197
hsa-mir-18bNo1	207194_s_at	hsa-miR-18b	ENST00000340992	ICAM4	0.559967	4.00099e-06	0.00164285
hsa-mir-092-prec-13=092-1No2	220311_at	hsa-miR-92a	ENST00000303775	N6AMT1	-0.559872	4.01938e-06	0.00164809
hsa-mir-21No2	216963_s_at	hsa-miR-21*	ENST00000305124	GAP43	0.559411	4.1095e-06	0.00168269
hsa-mir-021-prec-17No1	208490_x_at	hsa-miR-21	ENST00000359985	HIST1H2BF	-0.559363	4.11903e-06	0.00168424
hsa-mir-125a-precNo1	218132_s_at	hsa-miR-125a-5p	ENST00000302937	TSEN34	0.559206	4.15018e-06	0.00169461
hsa-mir-204-precNo1	221532_s_at	hsa-miR-204	ENST00000267973	WDR61	0.55909	4.1733e-06	0.00169932
hsa-mir-102-prec-1	214119_s_at	hsa-miR-29b	ENST00000381724	FKBP1A	0.559095	4.17237e-06	0.00169932
hsa-mir-024-1-precNo1	204639_at	hsa-miR-24	ENST00000372874	ADA	-0.558679	4.25635e-06	0.00173073
hsa-mir-147-prec	208626_s_at	hsa-miR-147	ENST00000246911	IFI35	0.558487	4.29569e-06	0.0017419
hsa-mir-023b-prec	204438_at	hsa-miR-23b	ENST00000239761 // ENST00000331429	MRC1 // MRC1L1	-0.558509	4.29114e-06	0.0017419
hsa-mir-200bNo2	202790_at	hsa-miR-200b*	ENST00000356683	C17orf81	0.558157	4.36397e-06	0.00176714
hsa-let-7a-2-precNo2	221856_s_at	hsa-let-7a	ENST00000368947 // ENST00000271679	ANXA9	-0.557937	4.41012e-06	0.00177667
hsa-mir-103-prec-5=103-1	208485_x_at	hsa-miR-103	ENST00000309955	CFLAR	-0.557936	4.41043e-06	0.00177667
hsa-mir-513-2No1	202545_at	hsa-miR-513-5p	ENST00000330452	PRKCD	0.55793	4.41173e-06	0.00177667
hsa-mir-513-2No1	200661_at	hsa-miR-513-5p	ENST00000372431	PLTP	0.558009	4.39502e-06	0.00177667
hsa-mir-374No1	205113_at	hsa-miR-374a	ENST00000221166	NEFM	-0.557766	4.44631e-06	0.00178814
hsa-mir-494No1	208755_x_at	hsa-miR-494	ENST00000375183	H33_HUMAN	-0.55765	4.4712e-06	0.00179568
hsa-mir-330No2	220144_s_at	hsa-miR-330-5p	ENST00000378392	ANKRD5	0.557522	4.49842e-06	0.00180414
hsa-mir-020-prec	203209_at	hsa-miR-20a	ENST00000315436	WSB2	0.556909	4.63202e-06	0.00185519
hsa-mir-138-1-prec	216905_s_at	hsa-miR-138	ENST00000278742	ST14	-0.556743	4.66866e-06	0.00186223
hsa-mir-148-prec	217733_s_at	hsa-miR-148a	ENST00000233143	TMSB10	-0.556749	4.66734e-06	0.00186223
hsa-mir-183-precNo1	200752_s_at	hsa-miR-183	ENST00000279247	CAPN1	0.556777	4.66113e-06	0.00186223
hsa-mir-200cNo1	200756_x_at	hsa-miR-200c	ENST00000342367	CALU	-0.556111	4.81123e-06	0.00191649
hsa-mir-194-1No1	204264_at	hsa-miR-194	ENST00000294360	C1orf123	0.556027	4.83042e-06	0.00192153
hsa-mir-009-1No1	214263_x_at	hsa-miR-9	ENST00000219252	POLR2C	0.55598	4.84116e-06	0.00192319
hsa-mir-221-prec	200822_x_at	hsa-miR-221	ENST00000382270	TPI1	0.555944	4.84963e-06	0.00192394
hsa-mir-219-2No1	214033_at	hsa-miR-219-5p	ENST00000333763	NP_001072996.1	0.55567	4.91315e-06	0.00194651
hsa-mir-146-prec	213836_s_at	hsa-miR-146a	ENST00000355179	ARSG	0.555423	4.97085e-06	0.00196671
hsa-mir-020-prec	205905_s_at	hsa-miR-20a	ENST00000376222 // ENST00000364810 // ENST00000376219 // ENST00000376218	MICA	-0.55538	4.98105e-06	0.00196695
hsa-mir-21No1	200872_at	hsa-miR-21	ENST00000368811 // ENST00000368809	S100A10	0.555364	4.98487e-06	0.00196695
hsa-mir-141-precNo1	214734_at	hsa-miR-141	ENST00000265843	EXPH5	0.555236	5.01515e-06	0.00197133
hsa-mir-023a-prec	218450_at	hsa-miR-23a	ENST00000014930	HEBP1	0.55526	5.00945e-06	0.00197133
hsa-mir-509No1	219076_s_at	hsa-miR-509-3p	ENST00000317479	PXMP2	-0.555232	5.01615e-06	0.00197133
hsa-mir-018-prec	209264_s_at	hsa-miR-18a	ENST00000346501	TSPAN4	-0.555132	5.03994e-06	0.00197803
hsa-mir-508No1	214449_s_at	hsa-miR-508-3p	ENST00000238738 // ENST00000309504	RHOQ	0.554898	5.09616e-06	0.00199742
hsa-mir-019b-2-prec	200096_s_at	hsa-miR-19b	ENST00000265093	ATP6V0E1	-0.55483	5.11246e-06	0.00199823
hsa-mir-219-prec	202747_s_at	hsa-miR-219-5p	ENST00000373298	ITM2A	-0.554857	5.10608e-06	0.00199823
hsa-mir-024-2-prec	204639_at	hsa-miR-24	ENST00000372874	ADA	-0.554805	5.11867e-06	0.00199823
hsa-mir-219-prec	202746_at	hsa-miR-219-5p	ENST00000373298	ITM2A	-0.55471	5.14169e-06	0.00200455
hsa-mir-148-prec	211509_s_at	hsa-miR-148a	ENST00000317610 // ENST00000337526 // ENST00000357376	RTN4	-0.554622	5.16302e-06	0.00201019
hsa-mir-021-prec-17No1	35974_at	hsa-miR-21	ENST00000354454	LRMP	-0.554561	5.17799e-06	0.00201335
hsa-mir-192-2/3No1	218688_at	hsa-miR-192	ENST00000311463	DAK	0.554461	5.20247e-06	0.00202018
hsa-mir-106bNo1	203856_at	hsa-miR-106b	ENST00000216639	VRK1	0.554284	5.24635e-06	0.00203453
hsa-mir-200cNo1	214845_s_at	hsa-miR-200c	ENST00000342367	CALU	-0.554114	5.28849e-06	0.00204008
hsa-mir-020-prec	204688_at	hsa-miR-20a	ENST00000379889	SGCE	-0.554171	5.27439e-06	0.00204008
hsa-mir-495No1	201466_s_at	hsa-miR-495	ENST00000371222	JUN	0.554166	5.27567e-06	0.00204008
hsa-mir-518a-2	210651_s_at	hsa-miR-518a-3p	ENST00000374630	EPHB2	0.55413	5.28461e-06	0.00204008
hsa-mir-019b-2-prec	208637_x_at	hsa-miR-19b	ENST00000193403	ACTN1	-0.553562	5.42815e-06	0.00208845
hsa-mir-514-2&3No1	211774_s_at	hsa-miR-514	ENST00000372082	MMACHC	0.553569	5.42633e-06	0.00208845
hsa-mir-028-prec	200872_at	hsa-miR-28-5p	ENST00000368811	S100A10	0.553469	5.45189e-06	0.00209325
hsa-mir-030d-precNo2	37943_at	hsa-miR-30d	ENST00000347230	ZFYVE26	0.553457	5.4549e-06	0.00209325
hsa-mir-204-precNo1	221531_at	hsa-miR-204	ENST00000267973	WDR61	0.553328	5.48822e-06	0.00210329
hsa-mir-502No1	201141_at	hsa-miR-502-5p	ENST00000381990	GPNMB	0.553245	5.50972e-06	0.00210877
hsa-mir-200bNo1	210372_s_at	hsa-miR-200b	ENST00000368402 // ENST00000368394 // ENST00000304877	TPD52L1	0.553093	5.54932e-06	0.0021184
hsa-mir-21No1	204420_at	hsa-miR-21	ENST00000312562	FOSL1	0.553097	5.54812e-06	0.0021184
hsa-let-7f-1-precNo2	221223_x_at	hsa-let-7f	ENST00000348721	CISH	-0.553057	5.55871e-06	0.00211922
hsa-mir-100No1	216908_x_at	hsa-miR-100	ENST00000198767	RRN3	-0.552982	5.57839e-06	0.00212396
hsa-mir-147-prec	200958_s_at	hsa-miR-147	ENST00000038176	NSMAF	0.552913	5.59659e-06	0.00212813
hsa-mir-518d/526a	219086_at	hsa-miR-518d-5p	ENST00000262236	C14orf131	0.552581	5.68452e-06	0.00215876
hsa-mir-200cNo1	209872_s_at	hsa-miR-200c	ENST00000331563	PKP3	0.552396	5.73412e-06	0.00217197
hsa-mir-032-precNo2	209011_at	hsa-miR-32	ENST00000344204	TRIO	-0.552401	5.73289e-06	0.00217197
hsa-mir-126No1	205262_at	hsa-miR-126*	ENST00000262186	KCNH2	0.552362	5.74326e-06	0.00217263
hsa-mir-425No2	213102_at	hsa-miR-425	ENST00000263238	ACTR3	-0.552316	5.75558e-06	0.00217448
hsa-mir-485-5p	211741_x_at	hsa-miR-485-5p	ENST00000327495	PSG3	0.552271	5.76794e-06	0.00217635
hsa-mir-105-2No1	204784_s_at	hsa-miR-105	ENST00000312827	MLF1	0.552237	5.77702e-06	0.00217697
hsa-mir-024-2-prec	211581_x_at	hsa-miR-24	ENST00000376077	NCR3	-0.55201	5.83891e-06	0.00219747
hsa-mir-431No1	221261_x_at	hsa-miR-431	ENST00000360134 // ENST00000335504 // ENST00000284759 // ENST00000375626	MAGED4B // MAGED4	0.551971	5.8496e-06	0.00219867
hsa-mir-193bNo1	204960_at	hsa-miR-193b	ENST00000312629	RPS6KB2	-0.551909	5.8665e-06	0.0022022
hsa-mir-106-prec-X	217750_s_at	hsa-miR-106a	ENST00000290330	SNF8	-0.551829	5.88876e-06	0.00220491
hsa-mir-18bNo2	207671_s_at	hsa-miR-18b*	ENST00000378043	BEST1	0.551846	5.8839e-06	0.00220491
hsa-mir-509No1	208937_s_at	hsa-miR-509-3p	ENST00000376112 // ENST00000376105	ID1	-0.551774	5.90387e-06	0.00220775
hsa-mir-023b-prec	204683_at	hsa-miR-23b	ENST00000225760	ICAM2	-0.551632	5.94319e-06	0.00221962
hsa-mir-135-2-prec	217779_s_at	hsa-miR-135a	ENST00000374468	PNRC2	0.551575	5.95918e-06	0.00222276
hsa-mir-126No1	206145_at	hsa-miR-126*	ENST00000371175 // ENST00000229810	RHAG	0.550996	6.12269e-06	0.00228085
hsa-mir-017-precNo2	200096_s_at	hsa-miR-17	ENST00000265093	ATP6V0E1	-0.550848	6.16529e-06	0.0022938
hsa-mir-032-precNo2	203688_at	hsa-miR-32	ENST00000237596	PKD2	-0.550774	6.18673e-06	0.00229886
hsa-mir-093-prec-7.1=093-1	210556_at	hsa-miR-93	ENST00000379165	NFATC3	0.550738	6.19693e-06	0.00229974
hsa-mir-200bNo1	213262_at	hsa-miR-200b	ENST00000382298	SACS	-0.550544	6.25335e-06	0.00231774
hsa-let-7g-precNo1	211356_x_at	hsa-let-7g	ENST00000371058	LEPR	-0.550263	6.33609e-06	0.00234544
hsa-mir-181dNo1	207858_s_at	hsa-miR-181d	ENST00000342741	PKLR	-0.550171	6.36307e-06	0.00235246
hsa-mir-019b-1-prec	201172_x_at	hsa-miR-19b	ENST00000265093	ATP6V0E1	-0.550086	6.38852e-06	0.00235889
hsa-mir-497No2	211746_x_at	hsa-miR-497*	ENST00000322215	PSMA1	-0.549993	6.41623e-06	0.00236615
hsa-mir-033-prec	202431_s_at	hsa-miR-33a	ENST00000377970	MYC	0.549278	6.63339e-06	0.00244315
hsa-mir-093-prec-7.1=093-1	204141_at	hsa-miR-93	ENST00000380379	BPHL	-0.549245	6.64339e-06	0.00244377
hsa-mir-219-prec	203446_s_at	hsa-miR-219-5p	ENST00000287254 // ENST00000371113	OCRL	0.549074	6.69638e-06	0.00246017
hsa-mir-21No1	204661_at	hsa-miR-21	ENST00000374211	AIM1L	-0.549002	6.71887e-06	0.00246246
hsa-mir-367No1	218751_s_at	hsa-miR-367	ENST00000281708	FBXW7	0.549	6.7194e-06	0.00246246
hsa-mir-200cNo1	219919_s_at	hsa-miR-200c	ENST00000308127	SSH3	0.54883	6.7726e-06	0.00247885
hsa-mir-219-2No1	221665_s_at	hsa-miR-219-5p	ENST00000310075	EPS8L1	0.548644	6.8314e-06	0.00249726
hsa-mir-100-1/2-prec	209729_at	hsa-miR-100	ENST00000216101	RASL10A	0.548522	6.87029e-06	0.00250835
hsa-mir-032-precNo2	204032_at	hsa-miR-32	ENST00000370247 // ENST00000370244 // ENST00000370243	BCAR3	-0.548465	6.88828e-06	0.00251179
hsa-mir-363No2	36004_at	hsa-miR-363*	ENST00000369607 // ENST00000369601 // ENST00000369609	IKBKG	0.548374	6.91762e-06	0.00251936
hsa-miR-126*No2	207194_s_at	hsa-miR-126	ENST00000380770	ICAM4	0.548194	6.97532e-06	0.00253722
hsa-mir-221-prec	204911_s_at	hsa-miR-221	ENST00000345851	TRIM3	-0.548103	7.00506e-06	0.00254488
hsa-mir-34aNo2	221262_s_at	hsa-miR-34a*	ENST00000255830	SLC2A11	0.547865	7.08259e-06	0.00256986
hsa-mir-219-prec	207781_s_at	hsa-miR-219-5p	ENST00000360700	ZNF711	-0.547789	7.10743e-06	0.00257568
hsa-mir-181dNo1	200692_s_at	hsa-miR-181d	ENST00000297185	HSPA9	-0.547722	7.12963e-06	0.00258054
hsa-mir-146bNo1	213836_s_at	hsa-miR-146b-5p	ENST00000355179	ARSG	0.547695	7.13852e-06	0.00258057
hsa-mir-141-precNo1	209212_s_at	hsa-miR-141	ENST00000377687	KLF5	0.547565	7.18131e-06	0.00258965
hsa-mir-520gNo1	211029_x_at	hsa-miR-520g	ENST00000274625	FGF18	0.547569	7.18005e-06	0.00258965
hsa-mir-21No1	210116_at	hsa-miR-21	ENST00000360027	SH2D1A	-0.547476	7.21115e-06	0.00259722
hsa-mir-200cNo1	200755_s_at	hsa-miR-200c	ENST00000342367	CALU	-0.54736	7.24995e-06	0.00260799
hsa-mir-100No1	221293_s_at	hsa-miR-100	ENST00000316637	DEF6	-0.547301	7.26967e-06	0.00260868
hsa-mir-181b-2No1	200692_s_at	hsa-miR-181b	ENST00000297185	HSPA9	-0.547321	7.26287e-06	0.00260868
hsa-mir-509No1	200901_s_at	hsa-miR-509-3p	ENST00000251757	PHC1	0.547225	7.29507e-06	0.0026146
hsa-mir-219-prec	205871_at	hsa-miR-219-5p	ENST00000366924	PLG	-0.546985	7.37652e-06	0.00264056
hsa-mir-105-2No1	213473_at	hsa-miR-105	ENST00000327551	BRAP	-0.546833	7.42851e-06	0.00265593
hsa-mir-365-1No1	203002_at	hsa-miR-365	ENST00000249883	AMOTL2	0.546785	7.44492e-06	0.00265855
hsa-mir-20bNo1	202237_at	hsa-miR-20b	ENST00000299964	NNMT	-0.546677	7.48179e-06	0.00266199
hsa-mir-500No1	205954_at	hsa-miR-500*	ENST00000359842	RXRG	0.546679	7.48142e-06	0.00266199
hsa-mir-514-1No1	218308_at	hsa-miR-514	ENST00000313288	TACC3	-0.546702	7.47347e-06	0.00266199
hsa-mir-519e*	218589_at	hsa-miR-519e*	ENST00000345941 // ENST00000378434	P2RY5	-0.546622	7.50085e-06	0.00266554
hsa-mir-126No1	206146_s_at	hsa-miR-126*	ENST00000371175	RHAG	0.546376	7.58641e-06	0.00269268
hsa-mir-027b-prec	204683_at	hsa-miR-27b	ENST00000225760	ICAM2	-0.546328	7.60339e-06	0.00269544
hsa-mir-517b*	206463_s_at	hsa-miR-517*	ENST00000344777 // ENST00000250383	DHRS2	0.546224	7.63969e-06	0.00270453
hsa-mir-518a-2	205826_at	hsa-miR-518a-3p	ENST00000262113	MYOM2	0.546202	7.64748e-06	0.00270453
hsa-mir-142-prec	203875_at	hsa-miR-142-5p	ENST00000371122 // ENST00000371123	SMARCA1	-0.546154	7.66426e-06	0.0027072
hsa-mir-140No1	212707_s_at	hsa-miR-140-5p	ENST00000306682	RASL2_HUMAN	0.54609	7.68681e-06	0.00270995
hsa-mir-025-prec	209012_at	hsa-miR-25	ENST00000344204	TRIO	-0.54608	7.69053e-06	0.00270995
hsa-mir-024-2-prec	210474_s_at	hsa-miR-24	ENST00000378675	MMP23A	-0.54563	7.85136e-06	0.0027633
hsa-mir-18bNo2	205270_s_at	hsa-miR-18b*	ENST00000046794	LCP2	0.545378	7.94261e-06	0.00279206
hsa-mir-093-prec-7.1=093-1	201471_s_at	hsa-miR-93	ENST00000292586	NP_001017987.1	-0.545324	7.96237e-06	0.00279566
hsa-mir-150-prec	204487_s_at	hsa-miR-150	ENST00000155840	KCNQ1	0.545297	7.97223e-06	0.00279577
hsa-mir-211-precNo1	210589_s_at	hsa-miR-211	ENST00000327247	GBA	0.545218	8.00111e-06	0.00280255
hsa-mir-26a-1No2	220389_at	hsa-miR-26a-1*	ENST00000354755	CCDC81	-0.545176	8.01658e-06	0.00280462
hsa-mir-489No1	207636_at	hsa-miR-489	ENST00000264677	SERPINI2	0.545148	8.02711e-06	0.00280495
hsa-mir-106-prec-X	205024_s_at	hsa-miR-106a	ENST00000382643	RAD51	0.545024	8.07255e-06	0.00281747
hsa-mir-027b-prec	208949_s_at	hsa-miR-27b	ENST00000254301	LGALS3	0.544948	8.10093e-06	0.00282402
hsa-mir-339No1	208977_x_at	hsa-miR-339-5p	ENST00000344774	NP_001001710.1	0.54484	8.14113e-06	0.00283466
hsa-mir-018-prec	220818_s_at	hsa-miR-18a	ENST00000379705	TRPC4	-0.544644	8.21451e-06	0.00285682
hsa-mir-106aNo1	203856_at	hsa-miR-106a	ENST00000216639	VRK1	0.544191	8.38644e-06	0.00290627
hsa-mir-142-prec	205134_s_at	hsa-miR-142-5p	ENST00000379161	NUFIP1	0.544217	8.37663e-06	0.00290627
hsa-mir-506No1	220230_s_at	hsa-miR-506	ENST00000299497 // ENST00000299498	CYB5R2	0.54423	8.37172e-06	0.00290627
hsa-mir-365-1No1	220099_s_at	hsa-miR-365	ENST00000263545	LUC7L2	-0.544149	8.40258e-06	0.00290842
hsa-mir-221-prec	202762_at	hsa-miR-221	ENST00000295083	PQLC3	0.544118	8.41463e-06	0.00290916
hsa-mir-142-prec	201498_at	hsa-miR-142-5p	ENST00000381886 // ENST00000344836	USP7	0.543533	8.64251e-06	0.00298442
hsa-mir-125a-precNo2	205117_at	hsa-miR-125a-3p	ENST00000337706	FGF1	-0.543397	8.69622e-06	0.00299944
hsa-mir-125b-2-precNo2	219191_s_at	hsa-miR-125b	ENST00000267012	BIN2	-0.543274	8.74539e-06	0.00300634
hsa-mir-125b-2-precNo2	200885_at	hsa-miR-125b	ENST00000369633	RHOC	0.54327	8.74699e-06	0.00300634
hsa-mir-126No1	211254_x_at	hsa-miR-126*	ENST00000371175 // ENST00000229810	RHAG	0.543298	8.73546e-06	0.00300634
hsa-mir-105-2No1	219056_at	hsa-miR-105	ENST00000258603 // ENST00000336617	RNASEH2B	-0.543158	8.7914e-06	0.00301764
hsa-mir-34aNo2	206522_at	hsa-miR-34a*	ENST00000389322	MGAM	0.543136	8.80045e-06	0.00301764
hsa-mir-105-2No1	205039_s_at	hsa-miR-105	ENST00000331340	IKZF1	-0.543109	8.81129e-06	0.00301783
hsa-mir-100No1	216902_s_at	hsa-miR-100	ENST00000198767	RRN3	-0.543023	8.84577e-06	0.0030261
hsa-mir-024-1-precNo1	219627_at	hsa-miR-24	ENST00000378044	Q6UVX0_HUMAN	-0.542837	8.92115e-06	0.00304833
hsa-mir-144-precNo1	204689_at	hsa-miR-144	ENST00000282728	HHEX	0.542651	8.99694e-06	0.00307065
hsa-mir-223-prec	214481_at	hsa-miR-223	ENST00000359611	HIST1H2AM	0.542573	9.02888e-06	0.00307797
hsa-mir-128b-precNo1	201887_at	hsa-miR-128a	ENST00000371637	IL13RA1	-0.542413	9.0948e-06	0.00307896
hsa-mir-018-prec	202555_s_at	hsa-miR-18a	ENST00000360304	MYLK	-0.542429	9.08824e-06	0.00307896
hsa-mir-023b-prec	201748_s_at	hsa-miR-23b	ENST00000292123	SAFB	-0.542511	9.05431e-06	0.00307896
hsa-mir-027b-prec	200782_at	hsa-miR-27b	ENST00000296511	ANXA5	0.542535	9.0445e-06	0.00307896
hsa-mir-339No1	213726_x_at	hsa-miR-339-5p	ENST00000344774	NP_001001710.1	0.542483	9.06584e-06	0.00307896
hsa-mir-489No1	222208_s_at	hsa-miR-489	ENST00000242224	Q8IZ67_HUMAN	0.542448	9.08033e-06	0.00307896
hsa-mir-148aNo2	209508_x_at	hsa-miR-148a*	ENST00000340870	CFLAR	0.542336	9.12693e-06	0.00308272
hsa-mir-504No1	209508_x_at	hsa-miR-504	ENST00000309955	CFLAR	0.542336	9.12693e-06	0.00308272
hsa-mir-509No1	208682_s_at	hsa-miR-509-3p	ENST00000375068 // ENST00000347546 // ENST00000375060	MAGED2	0.542295	9.14384e-06	0.00308487
hsa-mir-092-prec-13=092-1No2	209929_s_at	hsa-miR-92a	ENST00000369607 // ENST00000369601 // ENST00000369609	IKBKG	-0.542264	9.15673e-06	0.00308567
hsa-mir-105-2No1	205905_s_at	hsa-miR-105	ENST00000364810 // ENST00000376219	MICA	0.541711	9.38968e-06	0.00316054
hsa-mir-181b-1No1	200692_s_at	hsa-miR-181b	ENST00000297185	HSPA9	-0.541634	9.4222e-06	0.00316785
hsa-mir-223-prec	217427_s_at	hsa-miR-223	ENST00000263208	HIRA	0.541561	9.4535e-06	0.00317473
hsa-mir-019b-2-prec	202302_s_at	hsa-miR-19b	ENST00000331738	RSRC2	0.541439	9.50598e-06	0.00318541
hsa-mir-030a-precNo2	203781_at	hsa-miR-30a*	ENST00000296102 // ENST00000359603	MRPL33	0.541437	9.50704e-06	0.00318541
hsa-mir-181dNo1	200691_s_at	hsa-miR-181d	ENST00000297185	HSPA9	-0.541344	9.54724e-06	0.00319523
hsa-mir-489No1	214889_at	hsa-miR-489	ENST00000389354 // ENST00000356371 // ENST00000227065	NP_001006656.1	0.541264	9.58193e-06	0.00319954
hsa-mir-525	205017_s_at	hsa-miR-525-5p	ENST00000376685	MBNL2	0.541281	9.57451e-06	0.00319954
hsa-mir-024-1-precNo1	212873_at	hsa-miR-24	ENST00000313093	HMHA1	-0.541127	9.64115e-06	0.00321565
hsa-mir-009-2No1	214263_x_at	hsa-miR-9	ENST00000219252	POLR2C	0.541052	9.67423e-06	0.00322301
hsa-mir-128b-precNo1	204306_s_at	hsa-miR-128a	ENST00000322008	CD151	-0.540886	9.74726e-06	0.00324366
hsa-mir-204-precNo1	207574_s_at	hsa-miR-204	ENST00000215631	GADD45B	-0.540704	9.82758e-06	0.00326298
hsa-mir-370No1	1294_at	hsa-miR-370	ENST00000333486	UBE1L	0.540721	9.82014e-06	0.00326298
hsa-mir-102-prec-1	210361_s_at	hsa-miR-29b	ENST00000379550	ELF2	-0.540603	9.87268e-06	0.00327424
hsa-mir-138-1-prec	200788_s_at	hsa-miR-138	ENST00000368077	PEA15	0.540552	9.89543e-06	0.00327808
hsa-mir-101-2No1	207329_at	hsa-miR-101	ENST00000236826	MMP8	0.540468	9.93307e-06	0.00328684
hsa-mir-216-precNo2	207738_s_at	hsa-miR-216a	ENST00000360982	NCKAP1	-0.540398	9.9645e-06	0.00329352
hsa-mir-202-prec	209008_x_at	hsa-miR-202	ENST00000293308	KRT8	0.540024	1.01341e-05	0.00333787
hsa-mir-023a-prec	211474_s_at	hsa-miR-23a	ENST00000380500	SERPINB6	0.540002	1.01442e-05	0.00333787
hsa-mir-023b-prec	211474_s_at	hsa-miR-23b	ENST00000380500	SERPINB6	0.540042	1.0126e-05	0.00333787
hsa-mir-007-3-precNo2	204214_s_at	hsa-miR-7	ENST00000367495	RAB32	-0.540002	1.01442e-05	0.00333787
hsa-mir-017-precNo2	205905_s_at	hsa-miR-17	ENST00000376222 // ENST00000364810 // ENST00000376219	MICA	-0.539931	1.01767e-05	0.00334481
hsa-mir-361No2	209904_at	hsa-miR-361-3p	ENST00000232975	TNNC1	-0.539857	1.0211e-05	0.00335232
hsa-mir-200cNo1	212990_at	hsa-miR-200c	ENST00000322229	SYNJ1	-0.539808	1.02333e-05	0.00335589
hsa-mir-181b-2No1	200691_s_at	hsa-miR-181b	ENST00000297185	HSPA9	-0.539697	1.02848e-05	0.003369
hsa-mir-028-prec	214369_s_at	hsa-miR-28-5p	ENST00000377489 // ENST00000377485	RASGRP2	-0.539609	1.03255e-05	0.00337857
hsa-mir-023a-prec	213620_s_at	hsa-miR-23a	ENST00000225760	ICAM2	-0.539561	1.0348e-05	0.00338216
hsa-mir-518d/526a	210075_at	hsa-miR-518d-5p	ENST00000215555	MARCH2	0.539424	1.04121e-05	0.00339931
hsa-mir-024-1-precNo1	212561_at	hsa-miR-24	ENST00000328194	RAB6IP1	0.539374	1.04357e-05	0.00339965
hsa-mir-024-2-prec	215633_x_at	hsa-miR-24	ENST00000376077	NCR3	-0.539372	1.04363e-05	0.00339965
hsa-mir-182-precNo1	221080_s_at	hsa-miR-182*	ENST00000381480	DENND1C	0.539292	1.04743e-05	0.00340446
hsa-mir-099b-prec-19No2	212647_at	hsa-miR-99b	ENST00000246792	RRAS	0.539307	1.04673e-05	0.00340446
hsa-mir-148aNo1	211509_s_at	hsa-miR-148a	ENST00000317610 // ENST00000337526 // ENST00000357376	RTN4	-0.539228	1.05042e-05	0.0034104
hsa-mir-125a-precNo1	219040_at	hsa-miR-125a-5p	ENST00000251166	CORO7	-0.539074	1.05775e-05	0.00343038
hsa-mir-223-prec	204126_s_at	hsa-miR-223	ENST00000263201	CDC45L	0.539021	1.06025e-05	0.00343469
hsa-mir-213-precNo1	200691_s_at	hsa-miR-181b	ENST00000297185	HSPA9	-0.538956	1.06335e-05	0.00343639
hsa-mir-367No1	219345_at	hsa-miR-367	ENST00000369153	BOLA1	0.538937	1.06429e-05	0.00343639
hsa-mir-518a-1*	206118_at	hsa-miR-518a-5p	ENST00000358470	STAT4	0.538949	1.06371e-05	0.00343639
hsa-mir-145-prec	210135_s_at	hsa-miR-145	ENST00000313019 // ENST00000389589	SHOX2	0.538803	1.07072e-05	0.00345336
hsa-mir-027a-prec	208950_s_at	hsa-miR-27a	ENST00000297542	ALDH7A1	0.538618	1.07967e-05	0.00347461
hsa-mir-507No1	221034_s_at	hsa-miR-507	ENST00000302917	TEX13B	0.538593	1.08087e-05	0.00347461
hsa-mir-518a-2	217168_s_at	hsa-miR-518a-3p	ENST00000300302	HERPUD1	0.538612	1.07996e-05	0.00347461
hsa-mir-093-prec-7.1=093-1	201876_at	hsa-miR-93	ENST00000222572	PON2	-0.538522	1.0843e-05	0.00348181
hsa_mir_95right	214684_at	hsa-miR-95	ENST00000346108	MEF2A	0.538483	1.08624e-05	0.00348423
hsa-mir-200bNo1	209872_s_at	hsa-miR-200b	ENST00000331563	PKP3	0.538306	1.09486e-05	0.00350677
hsa-mir-093-prec-7.1=093-1	210555_s_at	hsa-miR-93	ENST00000379165	NFATC3	0.53829	1.09566e-05	0.00350677
hsa-mir-29b-2=102prec7.1=7.2	200709_at	hsa-miR-29b	ENST00000381724	FKBP1A	0.538009	1.10954e-05	0.00354734
hsa-mir-488No2	215220_s_at	hsa-miR-488	ENST00000367478	TPR	0.537945	1.11276e-05	0.00355083
hsa-mir-489No1	207019_s_at	hsa-miR-489	ENST00000358526 // ENST00000376064	AKAP4	0.537939	1.11306e-05	0.00355083
hsa-mir-023a-prec	212185_x_at	hsa-miR-23a	ENST00000245185	MT2A	0.537815	1.11926e-05	0.00356675
hsa-mir-106aNo1	212036_s_at	hsa-miR-106a	ENST00000216832	PNN	0.537477	1.13632e-05	0.00361366
hsa-mir-509No1	202750_s_at	hsa-miR-509-3p	ENST00000263115	TFIP11	0.537475	1.13645e-05	0.00361366
hsa-mir-128b-precNo1	201876_at	hsa-miR-128a	ENST00000222572	PON2	-0.53745	1.13769e-05	0.00361368
hsa-mir-147-prec	204955_at	hsa-miR-147	ENST00000378533 // ENST00000343800	SRPX	0.537384	1.14105e-05	0.00362045
hsa-mir-020-prec	205024_s_at	hsa-miR-20a	ENST00000382643	RAD51	0.537286	1.14605e-05	0.00362851
hsa-mir-023a-prec	202393_s_at	hsa-miR-23a	ENST00000285407	KLF10	0.537286	1.14607e-05	0.00362851
hsa-mir-135-2-prec	201830_s_at	hsa-miR-135a	ENST00000355029	NET1	0.537208	1.15008e-05	0.0036373
hsa-mir-107No1	200808_s_at	hsa-miR-107	ENST00000322764 // ENST00000275815	ZYX // EPHA1	-0.537064	1.15749e-05	0.00365023
hsa-mir-200a-prec	202142_at	hsa-miR-200b	ENST00000354371	COPS8	-0.537079	1.15675e-05	0.00365023
hsa-mir-500No1	38069_at	hsa-miR-500*	ENST00000382745	CLCN7	0.537056	1.15791e-05	0.00365023
hsa-mir-138-1-prec	202712_s_at	hsa-miR-138	ENST00000381851 // ENST00000300283	KCRU_HUMAN // CKMT1A	-0.536961	1.16283e-05	0.00366077
hsa-mir-509No1	39549_at	hsa-miR-509-3p	ENST00000335681	NPAS2	0.536944	1.16375e-05	0.00366077
hsa-mir-509No2	209354_at	hsa-miR-509-5p	ENST00000355716	TNFRSF14	0.536862	1.16802e-05	0.00367025
hsa-mir-125b-1	205780_at	hsa-miR-125b	ENST00000216115	BIK	-0.536784	1.17208e-05	0.00367907
hsa-mir-489No1	213768_s_at	hsa-miR-489	ENST00000266744	ASCL1	0.536678	1.17763e-05	0.00369253
hsa-mir-220-prec	208636_at	hsa-miR-220	ENST00000193403	ACTN1	0.536598	1.18186e-05	0.00369789
hsa-mir-508No1	206479_at	hsa-miR-508-3p	ENST00000256552	TRPM1	0.536609	1.18128e-05	0.00369789
hsa-mir-148aNo2	213191_at	hsa-miR-148a*	ENST00000248244	TICAM1	0.536512	1.18639e-05	0.00370812
hsa-mir-194-1No1	204875_s_at	hsa-miR-194	ENST00000380815	GMDS	0.536324	1.19638e-05	0.00373536
hsa-mir-106-prec-X	212036_s_at	hsa-miR-106a	ENST00000216832	PNN	0.536151	1.20565e-05	0.00374833
hsa-mir-106bNo1	210830_s_at	hsa-miR-106b	ENST00000222572	PON2	-0.536174	1.20441e-05	0.00374833
hsa-mir-181dNo1	208928_at	hsa-miR-181d	ENST00000265302	POR	-0.536213	1.20231e-05	0.00374833
hsa-mir-338No1	210715_s_at	hsa-miR-338-3p	ENST00000301244	SPINT2	0.536153	1.20553e-05	0.00374833
hsa-mir-520gNo1	37254_at	hsa-miR-520g	ENST00000377671	ZNF133	0.536041	1.21156e-05	0.00376271
hsa-mir-010b-precNo1	211581_x_at	hsa-miR-10b	ENST00000376111 // ENST00000376099 // ENST00000376093 // ENST00000376092 // ENST00000376090	LST1	-0.536006	1.2135e-05	0.00376474
hsa-mir-185-precNo1	220588_at	hsa-miR-185	ENST00000371608 // ENST00000358791	BCAS4	-0.535967	1.21559e-05	0.00376725
hsa-mir-019b-1-prec	203110_at	hsa-miR-19b	ENST00000346049	PTK2B	0.535936	1.21727e-05	0.00376846
hsa-mir-023a-prec	204438_at	hsa-miR-23a	ENST00000239761 // ENST00000331429	MRC1 // MRC1L1	-0.535896	1.21942e-05	0.00377114
hsa-mir-181b-1No1	200691_s_at	hsa-miR-181b	ENST00000297185	HSPA9	-0.535827	1.22316e-05	0.00377872
hsa-mir-489No1	214519_s_at	hsa-miR-489	ENST00000308420	RLN2	0.535671	1.23172e-05	0.00380118
hsa-mir-101-1No1	205818_at	hsa-miR-101	ENST00000265922 // ENST00000373969	DBC1	0.535339	1.25004e-05	0.00385
hsa-mir-365-2No1	201555_at	hsa-miR-365	ENST00000229854 // ENST00000340349	MCM3	-0.535289	1.2528e-05	0.00385
hsa-mir-494No1	211940_x_at	hsa-miR-494	ENST00000375183	H33_HUMAN	-0.53532	1.25107e-05	0.00385
hsa-mir-520gNo1	216960_s_at	hsa-miR-520g	ENST00000377671	ZNF133	0.535308	1.25176e-05	0.00385
hsa-mir-495No1	205257_s_at	hsa-miR-495	ENST00000325590	AMPH	0.535168	1.25958e-05	0.0038668
hsa-mir-185-precNo2	222138_s_at	hsa-miR-185*	ENST00000376729 // ENST00000218056	WDR13	-0.535072	1.26496e-05	0.00387583
hsa-mir-018-prec	201828_x_at	hsa-miR-18a	ENST00000370776 // ENST00000257013	FAM127A	-0.535068	1.26517e-05	0.00387583
hsa-mir-125b-1	213476_x_at	hsa-miR-125b	ENST00000304984	MC1R	0.534852	1.27735e-05	0.00390566
hsa-mir-196a-1No1	220818_s_at	hsa-miR-196a	ENST00000379705	TRPC4	0.534848	1.2776e-05	0.00390566
hsa-mir-219-prec	204692_at	hsa-miR-219-5p	ENST00000342773	Q8TEE9_HUMAN	-0.534825	1.2789e-05	0.00390566
hsa-mir-215-precNo1	213953_at	hsa-miR-215	ENST00000167588	KRT20	0.534785	1.28119e-05	0.00390857
hsa-mir-185-precNo1	215920_s_at	hsa-miR-185	ENST00000354734 // ENST00000356023 // ENST00000359724	NP_001018132.2	-0.534718	1.28498e-05	0.00391605
hsa-mir-20bNo1	201876_at	hsa-miR-20b	ENST00000222572	PON2	-0.534585	1.29261e-05	0.00393474
hsa-mir-099-prec-21	212647_at	hsa-miR-99a	ENST00000246792	RRAS	0.534564	1.29379e-05	0.00393474
hsa-mir-017-precNo2	203209_at	hsa-miR-17	ENST00000315436	WSB2	0.534432	1.30137e-05	0.0039537
hsa-mir-029a-2No1	212709_at	hsa-miR-29a	ENST00000378460 // ENST00000263764	NUP160	-0.534276	1.3104e-05	0.00397699
hsa-mir-200cNo1	205079_s_at	hsa-miR-200c	ENST00000381022	MPDZ	-0.53413	1.31891e-05	0.00399868
hsa-mir-125a-precNo1	203528_at	hsa-miR-125a-5p	ENST00000356444 // ENST00000343780	SEMA4D	-0.534028	1.32489e-05	0.00401265
hsa-mir-024-1-precNo1	211581_x_at	hsa-miR-24	ENST00000376077	NCR3	-0.533967	1.32845e-05	0.00401928
hsa-mir-181a-precNo1	208812_x_at	hsa-miR-181a	ENST00000376237	HLA-C	0.533914	1.3316e-05	0.00402467
hsa-mir-508No1	212117_at	hsa-miR-508-3p	ENST00000238738 // ENST00000309504	RHOQ	0.533794	1.3387e-05	0.00404197
hsa-mir-181b-2No1	208928_at	hsa-miR-181b	ENST00000265302	POR	-0.533688	1.34497e-05	0.0040567
hsa-mir-192-2/3No1	215807_s_at	hsa-miR-192	ENST00000358459 // ENST00000358536	PLXNB1	0.533336	1.36604e-05	0.00411602
hsa-mir-093-prec-7.1=093-1	200080_s_at	hsa-miR-93	ENST00000361295		0.53326	1.37066e-05	0.00412572
hsa-mir-147-prec	221552_at	hsa-miR-147	ENST00000295962 // ENST00000317248	ABHD6	0.533171	1.37605e-05	0.00413769
hsa-mir-200cNo1	204556_s_at	hsa-miR-200c	ENST00000361396	DZIP1	-0.533017	1.38545e-05	0.0041617
hsa-mir-20bNo1	203209_at	hsa-miR-20b	ENST00000315436	WSB2	0.532976	1.38793e-05	0.00416486
hsa-mir-093-prec-7.1=093-1	218456_at	hsa-miR-93	ENST00000251071	CAPRIN2	-0.532772	1.40047e-05	0.00419819
hsa-mir-020-prec	203856_at	hsa-miR-20a	ENST00000216639	VRK1	0.532709	1.40438e-05	0.00420563
hsa-mir-093-prec-7.1=093-1	218627_at	hsa-miR-93	ENST00000258534	NP_060840.2	-0.532661	1.40733e-05	0.00421015
hsa-mir-222-precNo1	219832_s_at	hsa-miR-222	ENST00000243056	HOXC13	-0.532332	1.42789e-05	0.00426731
hsa-mir-520gNo1	206987_x_at	hsa-miR-520g	ENST00000274625	FGF18	0.532248	1.43318e-05	0.00427877
hsa-mir-518d/526a	214323_s_at	hsa-miR-518d-5p	ENST00000375299	UPF3A	-0.532099	1.44265e-05	0.00430266
hsa-mir-019b-2-prec	203110_at	hsa-miR-19b	ENST00000346049	PTK2B	0.532033	1.44682e-05	0.00431069
hsa-mir-215-precNo1	200600_at	hsa-miR-215	ENST00000360270	MSN	-0.531995	1.44921e-05	0.00431343
hsa-mir-509No1	218175_at	hsa-miR-509-3p	ENST00000238156	CCDC92	-0.531923	1.45381e-05	0.00432276
hsa-mir-219-prec	213375_s_at	hsa-miR-219-5p	ENST00000343281 // ENST00000380139	NP_438169.2	-0.531869	1.45728e-05	0.00432866
hsa-mir-219-prec	201666_at	hsa-miR-219-5p	ENST00000218388 // ENST00000377017	TIMP1	0.53171	1.46752e-05	0.00435469
hsa-mir-507No1	211225_at	hsa-miR-507	ENST00000252675	FUT5	0.53152	1.47983e-05	0.00438675
hsa-mir-019b-1-prec	208636_at	hsa-miR-19b	ENST00000193403	ACTN1	-0.531468	1.48316e-05	0.00439219
hsa-mir-022-prec	201828_x_at	hsa-miR-22	ENST00000370776 // ENST00000257013	FAM127A	0.53142	1.48629e-05	0.00439702
hsa-mir-513-2No1	217848_s_at	hsa-miR-513-5p	ENST00000373232	PPA1	-0.531124	1.50574e-05	0.00445008
hsa-mir-29b-2=102prec7.1=7.2	214119_s_at	hsa-miR-29b	ENST00000381724	FKBP1A	0.531033	1.51175e-05	0.00446332
hsa-mir-221-prec	218938_at	hsa-miR-221	ENST00000224862	FBXL15	-0.530924	1.51902e-05	0.0044803
hsa-mir-129-precNo1	205113_at	hsa-miR-129-5p	ENST00000221166	NEFM	0.530778	1.52878e-05	0.00450454
hsa-mir-520a	215082_at	hsa-miR-520a-3p	ENST00000370913	ELOVL5	0.530748	1.5308e-05	0.00450596
hsa-mir-106aNo1	201876_at	hsa-miR-106a	ENST00000222572	PON2	-0.53069	1.53469e-05	0.00451288
hsa-mir-106bNo1	218418_s_at	hsa-miR-106b	ENST00000355150	ANKRD25	-0.530554	1.54387e-05	0.00453533
hsa-mir-025-prec	202912_at	hsa-miR-25	ENST00000278175	ADM	-0.530425	1.55262e-05	0.00455646
hsa-mir-125a-precNo1	218509_at	hsa-miR-125a-5p	ENST00000251473	NP_073574.1	0.530325	1.55939e-05	0.00456977
hsa-mir-211-precNo1	210715_s_at	hsa-miR-211	ENST00000301244	SPINT2	-0.530312	1.56027e-05	0.00456977
hsa-mir-518a-2	220357_s_at	hsa-miR-518a-3p	ENST00000373100	SGK2	0.530213	1.56707e-05	0.0045851
hsa-mir-497No2	214589_at	hsa-miR-497*	ENST00000264730	FGF12	0.53015	1.57134e-05	0.00459302
hsa-mir-125b-2-precNo2	219594_at	hsa-miR-125b	ENST00000305108	NINJ2	-0.530002	1.58154e-05	0.00460905
hsa-mir-148aNo1	204479_at	hsa-miR-148a	ENST00000346234	OSTF1	0.530039	1.57901e-05	0.00460905
hsa-mir-504No1	222070_at	hsa-miR-504	ENST00000331657	DND1	0.530014	1.58074e-05	0.00460905
hsa-mir-144-precNo1	210215_at	hsa-miR-144	ENST00000223051	TFR2	0.529932	1.58644e-05	0.00461415
hsa-mir-028-prec	207824_s_at	hsa-miR-28-5p	ENST00000219782 // ENST00000322945	MAZ	-0.529937	1.58609e-05	0.00461415
hsa-mir-019b-1-prec	218716_x_at	hsa-miR-19b	ENST00000370305	MTO1	0.529581	1.61089e-05	0.00467711
hsa-mir-200a-prec	203603_s_at	hsa-miR-200b	ENST00000303660	ZEB2	-0.529576	1.61128e-05	0.00467711
hsa-mir-204-precNo1	209304_x_at	hsa-miR-204	ENST00000215631	GADD45B	-0.529318	1.62954e-05	0.004721
hsa-mir-20bNo1	202238_s_at	hsa-miR-20b	ENST00000299964	NNMT	-0.529317	1.62962e-05	0.004721
hsa-mir-185-precNo1	216638_s_at	hsa-miR-185	ENST00000231423	PRLR	-0.529244	1.6348e-05	0.00472713
hsa-mir-346No1	203615_x_at	hsa-miR-346	ENST00000314752 // ENST00000335715 // ENST00000317058	SULT1A1 // SULT1A2 // CCDC101	0.529242	1.63496e-05	0.00472713
hsa-mir-106aNo1	210555_s_at	hsa-miR-106a	ENST00000379165	NFATC3	0.529121	1.64354e-05	0.00474726
hsa-mir-125b-2-precNo2	218913_s_at	hsa-miR-125b	ENST00000203556	GMIP	-0.528921	1.65798e-05	0.00477591
hsa-mir-185-precNo1	210476_s_at	hsa-miR-185	ENST00000231423	PRLR	-0.528941	1.65655e-05	0.00477591
hsa-mir-032-precNo2	218016_s_at	hsa-miR-32	ENST00000299853	POLR3E	0.528916	1.65835e-05	0.00477591
hsa-mir-019b-2-prec	212036_s_at	hsa-miR-19b	ENST00000216832	PNN	0.528838	1.66399e-05	0.00478746
hsa-mir-514-1No1	213038_at	hsa-miR-514	ENST00000373456 // ENST00000235150 // ENST00000356990	IBRDC3	0.528638	1.67848e-05	0.00482441
hsa-mir-431No1	220141_at	hsa-miR-431	ENST00000227349	C11orf63	0.52845	1.69228e-05	0.00485932
hsa-mir-093-prec-7.1=093-1	206036_s_at	hsa-miR-93	ENST00000295025	REL	0.528422	1.69434e-05	0.00486047
hsa-mir-105-2No1	213773_x_at	hsa-miR-105	ENST00000310326 // ENST00000388955 // ENST00000380389	NSUN5 // NSUN5B	-0.528349	1.69978e-05	0.00487131
hsa-mir-513-2No1	208912_s_at	hsa-miR-513-5p	ENST00000316603	DNAJC7	0.528323	1.70167e-05	0.00487197
hsa-mir-142-prec	204118_at	hsa-miR-142-5p	ENST00000368046	CD48	0.5281	1.71828e-05	0.00491471
hsa-mir-017-precNo2	218872_at	hsa-miR-17	ENST00000335209	TESC	0.527957	1.72898e-05	0.00494049
hsa_mir_95right	208328_s_at	hsa-miR-95	ENST00000346108	MEF2A	0.527851	1.73695e-05	0.00495844
hsa-mir-26a-1No1	221805_at	hsa-miR-26a	ENST00000311854	NEFL	-0.527611	1.75512e-05	0.00500545
hsa-mir-204-precNo1	205586_x_at	hsa-miR-204	ENST00000337619	AP1S1	0.527579	1.75756e-05	0.00500752
hsa-mir-514-2&3No1	203430_at	hsa-miR-514	ENST00000058691	HEBP2	-0.527401	1.77116e-05	0.00504138
hsa-mir-010a-precNo1	202746_at	hsa-miR-10a	ENST00000373298	ITM2A	-0.527324	1.77705e-05	0.00504988
hsa-mir-213-precNo1	200692_s_at	hsa-miR-181b	ENST00000297185	HSPA9	-0.527317	1.77759e-05	0.00504988
hsa-mir-135-2-prec	217980_s_at	hsa-miR-135a	ENST00000300151	MRPL16	0.527141	1.79123e-05	0.00507877
hsa-mir-200cNo1	52940_at	hsa-miR-200c	ENST00000331563	PKP3	0.527147	1.79075e-05	0.00507877
hsa-mir-019b-2-prec	201172_x_at	hsa-miR-19b	ENST00000265093	ATP6V0E1	-0.527064	1.79725e-05	0.00509091
hsa-mir-093-prec-7.1=093-1	218783_at	hsa-miR-93	ENST00000366993 // ENST00000366992	INTS7	0.526979	1.80387e-05	0.00510475
hsa-mir-029a-2No1	210811_s_at	hsa-miR-29a	ENST00000247003	DDX49	-0.526656	1.82922e-05	0.00517149
hsa-mir-019b-1-prec	210555_s_at	hsa-miR-19b	ENST00000346183	NFATC3	0.526373	1.85171e-05	0.00523003
hsa-mir-024-1-precNo1	206219_s_at	hsa-miR-24	ENST00000304076	VAV1	-0.526323	1.85573e-05	0.00523634
hsa-mir-509No1	203263_s_at	hsa-miR-509-3p	ENST00000374872	ARHGEF9	0.526234	1.86291e-05	0.00525154
hsa-mir-143-prec	203416_at	hsa-miR-143	ENST00000271324	CD53	0.526208	1.86497e-05	0.00525229
hsa-mir-29b-1No1	200709_at	hsa-miR-29b	ENST00000381724	FKBP1A	0.526065	1.87654e-05	0.00527981
hsa-mir-099b-prec-19No2	210150_s_at	hsa-miR-99b	ENST00000370692 // ENST00000252999	LAMA5	0.525953	1.88565e-05	0.00530035
hsa-mir-145-prec	207920_x_at	hsa-miR-145	ENST00000304543	ZFX	0.525806	1.89765e-05	0.00532388
hsa-mir-024-2-prec	212713_at	hsa-miR-24	ENST00000299612	MAPK7	-0.525821	1.89643e-05	0.00532388
hsa-mir-105-2No1	218929_at	hsa-miR-105	ENST00000302350	CDKN2AIP	-0.525704	1.90602e-05	0.00534224
hsa-mir-140No1	212868_x_at	hsa-miR-140-5p	ENST00000202788	MAPKAPK5	0.525644	1.91094e-05	0.00534764
hsa-mir-032-precNo2	205085_at	hsa-miR-32	ENST00000371568	ORC1L	0.525636	1.91159e-05	0.00534764
hsa-mir-125b-2-precNo2	218509_at	hsa-miR-125b	ENST00000251473	NP_073574.1	0.525599	1.91463e-05	0.00535103
hsa-mir-506No1	216331_at	hsa-miR-506	ENST00000257879 // ENST00000257880	ITGA7	0.525557	1.91812e-05	0.00535567
hsa-mir-018-prec	209263_x_at	hsa-miR-18a	ENST00000346501	TSPAN4	-0.525474	1.925e-05	0.00536944
hsa-mir-092-prec-X=092-2	222129_at	hsa-miR-92a	ENST00000273048	C2orf17	-0.525453	1.92671e-05	0.00536944
hsa-mir-148aNo1	217733_s_at	hsa-miR-148a	ENST00000233143	TMSB10	-0.525392	1.93182e-05	0.00537856
hsa-mir-027b-prec	206219_s_at	hsa-miR-27b	ENST00000304076	VAV1	-0.525252	1.94347e-05	0.00540588
hsa-mir-032-precNo2	212364_at	hsa-miR-32	ENST00000339514 // ENST00000304164	MYO1B	-0.525176	1.94986e-05	0.0054185
hsa-mir-032-precNo2	209795_at	hsa-miR-32	ENST00000228434	CD69	0.525131	1.95359e-05	0.00542373
hsa-mir-192-2/3No1	213953_at	hsa-miR-192	ENST00000167588	KRT20	0.525072	1.95858e-05	0.00543243
hsa-mir-125a-precNo1	209264_s_at	hsa-miR-125a-5p	ENST00000346501	TSPAN4	0.525026	1.96246e-05	0.00543807
hsa-mir-501No1	209625_at	hsa-miR-501-5p	ENST00000329153	PLEKHH1	0.524992	1.96533e-05	0.00544086
hsa-mir-135-2-prec	201171_at	hsa-miR-135a	ENST00000265093	ATP6V0E1	-0.524759	1.98511e-05	0.00549044
hsa-mir-106aNo1	201471_s_at	hsa-miR-106a	ENST00000292586	NP_001017987.1	-0.52473	1.98763e-05	0.00549224
hsa-mir-128a-precNo2	201759_at	hsa-miR-128a	ENST00000320865	B3GNTL1	0.524629	1.99621e-05	0.00550971
hsa-mir-21No1	215784_at	hsa-miR-21	ENST00000368164 // ENST00000368160	CD1E	-0.524612	1.99772e-05	0.00550971
hsa-mir-033-prec	204258_at	hsa-miR-33a	ENST00000284049	CHD1	0.524528	2.00492e-05	0.0055244
hsa_mir_95right	58780_s_at	hsa-miR-95	ENST00000360947	ZNF219	0.524425	2.01382e-05	0.00554369
hsa-mir-515-15p	206513_at	hsa-miR-515-5p	ENST00000368129	AIM2	0.524358	2.01964e-05	0.0055545
hsa-mir-370No1	205049_s_at	hsa-miR-370	ENST00000221972	CD79A	0.52431	2.02378e-05	0.00555545
hsa-mir-096-prec-7No2	201445_at	hsa-miR-96	ENST00000370206	CNN3	-0.524316	2.02325e-05	0.00555545
hsa-mir-022-prec	204306_s_at	hsa-miR-22	ENST00000322008	CD151	0.524231	2.03064e-05	0.00556908
hsa-mir-141-precNo1	209211_at	hsa-miR-141	ENST00000377687	KLF5	0.524199	2.03346e-05	0.00557161
hsa-mir-203-precNo1	212117_at	hsa-miR-203	ENST00000306465	PIGF	-0.524068	2.04496e-05	0.00559383
hsa-mir-220-prec	211446_at	hsa-miR-220	ENST00000367561	RGSL1	-0.524044	2.04702e-05	0.00559383
hsa-mir-024-1-precNo1	215633_x_at	hsa-miR-24	ENST00000376077	NCR3	-0.524041	2.0473e-05	0.00559383
hsa-mir-213-precNo1	208928_at	hsa-miR-181b	ENST00000265302	POR	-0.524001	2.05084e-05	0.00559526
hsa-mir-382	203562_at	hsa-miR-382	ENST00000278919	FEZ1	0.523992	2.05164e-05	0.00559526
hsa-mir-200cNo1	209365_s_at	hsa-miR-200c	ENST00000369047	ECM1	-0.523889	2.06064e-05	0.00561459
hsa-mir-147-prec	209113_s_at	hsa-miR-147	ENST00000333651	HMG20B	0.523643	2.08248e-05	0.00566414
hsa-mir-200a-prec	213262_at	hsa-miR-200b	ENST00000382298	SACS	-0.523641	2.08269e-05	0.00566414
hsa-mir-205-prec	210058_at	hsa-miR-205	ENST00000373766	MAPK13	0.523424	2.10213e-05	0.00571171
hsa-mir-125b-1	218913_s_at	hsa-miR-125b	ENST00000203556	GMIP	-0.523269	2.1161e-05	0.00574434
hsa-mir-21No1	208592_s_at	hsa-miR-21	ENST00000368160	CD1E	-0.523228	2.11988e-05	0.00574929
hsa-mir-100No1	221080_s_at	hsa-miR-100	ENST00000308243	CRB3	-0.52316	2.126e-05	0.00576056
hsa-mir-138-1-prec	215293_s_at	hsa-miR-138	ENST00000300730	NP_055304.1	-0.523016	2.13916e-05	0.00578553
hsa-mir-219-2No1	201130_s_at	hsa-miR-219-5p	ENST00000261769	CDH1	0.523022	2.13859e-05	0.00578553
hsa-mir-513-1No1	220380_at	hsa-miR-513-5p	ENST00000370665 // ENST00000361540	DNASE2B	0.522975	2.14295e-05	0.00579042
hsa-mir-140No1	200795_at	hsa-miR-140-5p	ENST00000282470	SPARCL1	0.522836	2.15567e-05	0.00581823
hsa-mir-220-prec	214655_at	hsa-miR-220	ENST00000275169	GPR6	-0.522819	2.15721e-05	0.00581823
hsa-mir-142-prec	205865_at	hsa-miR-142-5p	ENST00000263620	ARID3A	0.522776	2.16117e-05	0.00582355
hsa-mir-024-1-precNo1	203162_s_at	hsa-miR-24	ENST00000379655 // ENST00000379661	KIFC3 // KATNB1	-0.522705	2.16773e-05	0.00583587
hsa-mir-125b-2-precNo2	213476_x_at	hsa-miR-125b	ENST00000304984	MC1R	0.522621	2.17555e-05	0.00585154
hsa-mir-010a-precNo1	202747_s_at	hsa-miR-10a	ENST00000373298	ITM2A	-0.522542	2.18291e-05	0.00586597
hsa-mir-20bNo1	201586_s_at	hsa-miR-20b	ENST00000357214	SFPQ	0.522412	2.1951e-05	0.00589331
hsa-mir-507No1	217111_at	hsa-miR-507	ENST00000382068	C1QTNF3	0.522147	2.22003e-05	0.0059548
hsa-mir-138-2-prec	200788_s_at	hsa-miR-138	ENST00000368077	PEA15	0.522117	2.22282e-05	0.00595682
hsa-mir-100No1	207610_s_at	hsa-miR-100	ENST00000315576	EMR2	-0.521996	2.23432e-05	0.00596951
hsa-mir-101-2No1	206540_at	hsa-miR-101	ENST00000323348	ANKZF1	0.521986	2.23527e-05	0.00596951
hsa-mir-106bNo1	210555_s_at	hsa-miR-106b	ENST00000379165	NFATC3	0.522016	2.23242e-05	0.00596951
hsa-mir-125a-precNo1	210506_at	hsa-miR-125a-5p	ENST00000314412	FUT7	-0.521982	2.2357e-05	0.00596951
hsa-mir-222-precNo1	209864_at	hsa-miR-222	ENST00000371019	FRAT2	-0.521642	2.2683e-05	0.00605107
hsa-mir-221-prec	213195_at	hsa-miR-221	ENST00000379102	NP_001070148.1	-0.521569	2.27539e-05	0.00606445
hsa-mir-106bNo1	219378_at	hsa-miR-106b	ENST00000379406	NARG1L	0.521508	2.28126e-05	0.00606906
hsa-mir-299No1	219973_at	hsa-miR-299-5p	ENST00000315366	ARSJ	0.521512	2.28087e-05	0.00606906
hsa-mir-205-prec	202790_at	hsa-miR-205	ENST00000354429	C17orf81	0.521423	2.28948e-05	0.00608541
hsa-mir-20bNo2	219372_at	hsa-miR-20b*	ENST00000242591	IFT81	0.521364	2.2953e-05	0.00609537
hsa-mir-105-2No1	219410_at	hsa-miR-105	ENST00000323523	TMEM45A	0.521235	2.30791e-05	0.00611775
hsa-mir-092-prec-X=092-2	221983_at	hsa-miR-92a	ENST00000273048	C2orf17	-0.521242	2.30719e-05	0.00611775
hsa-mir-485-5p	208106_x_at	hsa-miR-485-5p	ENST00000327495	PSG3	0.521185	2.31277e-05	0.00612509
hsa-mir-193bNo1	221080_s_at	hsa-miR-193b	ENST00000356762	CRB3	-0.521116	2.31964e-05	0.00613651
hsa-mir-29b-1No1	214119_s_at	hsa-miR-29b	ENST00000381724	FKBP1A	0.521099	2.32126e-05	0.00613651
hsa-mir-100No1	202440_s_at	hsa-miR-100	ENST00000357665	ST5	0.520906	2.34038e-05	0.00617911
hsa-mir-362No1	206256_at	hsa-miR-362-5p	ENST00000370418	CPN1	0.520894	2.34159e-05	0.00617911
hsa-let-7a-3-prec	215293_s_at	hsa-let-7a	ENST00000351018	RHOG	-0.520846	2.34635e-05	0.00618053
hsa-mir-100-1/2-prec	209147_s_at	hsa-miR-100	ENST00000264775	PPAP2A	0.520858	2.34514e-05	0.00618053
hsa-mir-30c-1No1	219338_s_at	hsa-miR-30c	ENST00000260382	LRRC49	-0.520797	2.35128e-05	0.00618796
hsa-mir-200a-prec	221516_s_at	hsa-miR-200b	ENST00000216171	SMCR7L	-0.520755	2.35541e-05	0.00619222
hsa_mir_95right	220326_s_at	hsa-miR-95	ENST00000360947	ZNF219	0.520738	2.35712e-05	0.00619222
hsa-mir-024-1-precNo2	203615_x_at	hsa-miR-24-1*	ENST00000338971 // ENST00000344620	SULT1A3 // GIYD2	-0.520706	2.3603e-05	0.00619503
hsa-mir-099-prec-21	217843_s_at	hsa-miR-99a	ENST00000378594	MED4	-0.52064	2.36701e-05	0.00620707
hsa-mir-220-prec	200625_s_at	hsa-miR-220	ENST00000372805 // ENST00000372802 // ENST00000372792	CAP1	0.520479	2.38315e-05	0.00624381
hsa-mir-339No2	208951_at	hsa-miR-339-3p	ENST00000297542	ALDH7A1	-0.520118	2.41989e-05	0.00633442
hsa-mir-142-prec	201063_at	hsa-miR-142-5p	ENST00000054950	RCN1	-0.520061	2.42579e-05	0.00634418
hsa-mir-024-2-prec	202587_s_at	hsa-miR-24	ENST00000373157	AK1	0.519927	2.43962e-05	0.00637466
hsa-mir-020-prec	201171_at	hsa-miR-20a	ENST00000265093	ATP6V0E1	-0.519847	2.44789e-05	0.00638029
hsa-mir-222-precNo1	210045_at	hsa-miR-222	ENST00000330062	IDH2	-0.519835	2.44913e-05	0.00638029
hsa-mir-025-prec	208178_x_at	hsa-miR-25	ENST00000344204	TRIO	-0.519864	2.44613e-05	0.00638029
hsa-mir-425No2	200996_at	hsa-miR-425	ENST00000263238	ACTR3	-0.519822	2.45048e-05	0.00638029
hsa-mir-106-prec-X	201876_at	hsa-miR-106a	ENST00000222572	PON2	-0.519667	2.46658e-05	0.00641233
hsa-mir-488No2	205872_x_at	hsa-miR-488	ENST00000313342 // ENST00000369348 // ENST00000369347	PDE4DIP	0.519661	2.46716e-05	0.00641233
hsa-mir-100-1/2-prec	202778_s_at	hsa-miR-100	ENST00000382883	ZMYM2	-0.519587	2.47492e-05	0.00642112
hsa-mir-203-precNo1	201645_at	hsa-miR-203	ENST00000350763	TNC	-0.519596	2.47401e-05	0.00642112
hsa-mir-021-prec-17No1	204674_at	hsa-miR-21	ENST00000354454	LRMP	-0.519509	2.48311e-05	0.00643668
hsa-mir-223-prec	200783_s_at	hsa-miR-223	ENST00000236291 // ENST00000374291	STMN1	0.519426	2.49183e-05	0.00645357
hsa-mir-200a-prec	201717_at	hsa-miR-200b	ENST00000377190	SYVN1	0.519312	2.50385e-05	0.00647898
hsa-mir-200a-prec	202141_s_at	hsa-miR-200b	ENST00000354371	COPS8	-0.519218	2.51385e-05	0.00649913
hsa-mir-330No2	208009_s_at	hsa-miR-330-5p	ENST00000340401 // ENST00000378378	ARHGEF16	0.519168	2.51916e-05	0.00650431
hsa-mir-380-3p	221029_s_at	hsa-miR-380	ENST00000310594	WNT5B	0.519157	2.5203e-05	0.00650431
hsa-mir-222-precNo1	206096_at	hsa-miR-222	ENST00000296092	ZNF35	-0.518912	2.54653e-05	0.00656046
hsa-mir-099b-prec-19No2	208206_s_at	hsa-miR-99b	ENST00000320253	RASGRP2	-0.518921	2.54553e-05	0.00656046
hsa-mir-101-1/2-precNo1	209019_s_at	hsa-miR-101*	ENST00000375048	DDOST	0.51879	2.55964e-05	0.00658846
hsa-mir-130a-precNo1	210031_at	hsa-miR-130a*	ENST00000362089 // ENST00000361719	CD247	0.518762	2.56271e-05	0.00659057
hsa-mir-023b-prec	213620_s_at	hsa-miR-23b	ENST00000225760	ICAM2	-0.518656	2.57423e-05	0.00661441
hsa-mir-010b-precNo1	210010_s_at	hsa-miR-10b	ENST00000215882	SLC25A1	0.518566	2.58394e-05	0.00663352
hsa-mir-203-precNo1	203509_at	hsa-miR-203	ENST00000260197	SORL1	0.518417	2.60027e-05	0.0066696
hsa-mir-506No1	212082_s_at	hsa-miR-506	ENST00000348108 // ENST00000293422	MYL6	-0.518252	2.61839e-05	0.00671021
hsa-mir-205-prec	206276_at	hsa-miR-205	ENST00000301263	LY6D	0.518144	2.63037e-05	0.00673496
hsa-mir-217-precNo2	215568_x_at	hsa-miR-217	ENST00000374503	LYPLA2	0.518123	2.63264e-05	0.00673496
hsa-mir-125a-precNo1	213457_at	hsa-miR-125a-5p	ENST00000276282	MFHAS1	-0.518098	2.63547e-05	0.00673632
hsa-mir-193-precNo1	216602_s_at	hsa-miR-193a-3p	ENST00000314606	FARSA	-0.517994	2.64703e-05	0.00675998
hsa-mir-203-precNo1	202974_at	hsa-miR-203	ENST00000369534	MPP1	-0.517928	2.6543e-05	0.00676702
hsa-mir-025-prec	209822_s_at	hsa-miR-25	ENST00000382131	VLDLR	-0.517927	2.6544e-05	0.00676702
hsa-mir-215-precNo1	201425_at	hsa-miR-215	ENST00000261733	ALDH2	0.517807	2.66792e-05	0.00679557
hsa-mir-106aNo1	218493_at	hsa-miR-106a	ENST00000262316	RHBDF1	0.517677	2.68248e-05	0.00682672
hsa-mir-222-precNo1	203937_s_at	hsa-miR-222	ENST00000378553	LRRC50	-0.517601	2.69109e-05	0.0068427
hsa-mir-135-2-prec	201829_at	hsa-miR-135a	ENST00000355029	NET1	0.517476	2.7053e-05	0.00687288
hsa-mir-100No1	218524_at	hsa-miR-100	ENST00000301727	E4F1	-0.5173	2.72533e-05	0.00691776
hsa-mir-216-precNo2	204655_at	hsa-miR-216a	ENST00000293272	CCL5	0.517256	2.73038e-05	0.00691859
hsa-mir-380-5p	212574_x_at	hsa-miR-380*	ENST00000234389	GRIN3B	0.517259	2.73001e-05	0.00691859
hsa-mir-497No2	220219_s_at	hsa-miR-497*	ENST00000339474	NR_002940.1	0.517207	2.73606e-05	0.006927
hsa-mir-26a-1No1	221916_at	hsa-miR-26a	ENST00000311854	NEFL	-0.517167	2.74065e-05	0.00693264
hsa-mir-019b-1-prec	207416_s_at	hsa-miR-19b	ENST00000346183	NFATC3	0.517108	2.74734e-05	0.00693952
hsa-mir-330No2	216641_s_at	hsa-miR-330-5p	ENST00000367313	LAD1	0.517102	2.7481e-05	0.00693952
hsa-mir-106-prec-X	201555_at	hsa-miR-106a	ENST00000229854	MCM3	0.517018	2.75784e-05	0.00695811
hsa-mir-125b-1	218509_at	hsa-miR-125b	ENST00000251473	NP_073574.1	0.516859	2.77619e-05	0.00699839
hsa-mir-030d-precNo2	213073_at	hsa-miR-30d	ENST00000347230	ZFYVE26	0.516818	2.78103e-05	0.00700456
hsa-mir-506No1	209625_at	hsa-miR-506	ENST00000329153	PLEKHH1	0.516725	2.7919e-05	0.0070259
hsa-let-7a-1-prec	221940_at	hsa-let-7a	ENST00000315616	RPUSD2	-0.516639	2.80195e-05	0.00703377
hsa-mir-21No1	210325_at	hsa-miR-21	ENST00000289429	CD1A	-0.516653	2.80032e-05	0.00703377
hsa-mir-023b-prec	210571_s_at	hsa-miR-23b	ENST00000377989	CMAH	-0.516637	2.80222e-05	0.00703377
hsa-let-7d-v2-precNo2	217057_s_at	hsa-let-7i	ENST00000371098	GNAS	-0.516486	2.81996e-05	0.00706452
hsa-mir-21No1	209295_at	hsa-miR-21	ENST00000276431	TNFRSF10B	0.516471	2.8217e-05	0.00706452
hsa-mir-485-5p	215821_x_at	hsa-miR-485-5p	ENST00000270059 // ENST00000306308 // ENST00000251275 // ENST00000327495	PSG5 // PSG11 // PSG2 // PSG3	0.516475	2.82124e-05	0.00706452
hsa-mir-106bNo1	205005_s_at	hsa-miR-106b	ENST00000378150	NMT2	-0.516389	2.83145e-05	0.00707683
hsa-mir-032-precNo2	212873_at	hsa-miR-32	ENST00000313093	HMHA1	0.516394	2.83082e-05	0.00707683
hsa-mir-219-prec	210763_x_at	hsa-miR-219-5p	ENST00000376100	LST1	-0.516024	2.87509e-05	0.0071798
hsa-mir-204-precNo1	207329_at	hsa-miR-204	ENST00000236826	MMP8	0.515975	2.8809e-05	0.00718819
hsa-mir-517a	211372_s_at	hsa-miR-517a	ENST00000332549	IL1R2	0.515861	2.89472e-05	0.00721651
hsa-mir-210-prec	209621_s_at	hsa-miR-210	ENST00000284770 // ENST00000284771	PDLIM3	-0.515791	2.90314e-05	0.00722108
hsa-mir-023a-prec	201999_s_at	hsa-miR-23a	ENST00000367089 // ENST00000367088	DYNLT1	0.515799	2.90219e-05	0.00722108
hsa-mir-519a-1	205892_s_at	hsa-miR-519a	ENST00000295834	FABP1	0.515783	2.90419e-05	0.00722108
hsa-mir-099-prec-21	202627_s_at	hsa-miR-99a	ENST00000223095	SERPINE1	0.515764	2.9064e-05	0.00722108
hsa-mir-135-2-prec	221925_s_at	hsa-miR-135a	ENST00000262210 // ENST00000389042	CSPP1	0.515638	2.92182e-05	0.00724098
hsa-mir-142-prec	207416_s_at	hsa-miR-142-5p	ENST00000346183 // ENST00000349223 // ENST00000329524	NFATC3	0.515664	2.91857e-05	0.00724098
hsa-mir-099-prec-21	221293_s_at	hsa-miR-99a	ENST00000316637	DEF6	-0.515654	2.9198e-05	0.00724098
hsa-mir-024-2-prec	214674_at	hsa-miR-24	ENST00000335373	USP19	-0.515535	2.93437e-05	0.00726594
hsa-mir-205-prec	210059_s_at	hsa-miR-205	ENST00000373766	MAPK13	0.51541	2.94969e-05	0.0072977
hsa-mir-129-precNo1	218913_s_at	hsa-miR-129-5p	ENST00000203556	GMIP	0.515319	2.96096e-05	0.00731941
hsa-mir-028-prec	221188_s_at	hsa-miR-28-5p	ENST00000258807	CIDEB	-0.51529	2.96459e-05	0.0073222
hsa-mir-010b-precNo1	211474_s_at	hsa-miR-10b	ENST00000380500	SERPINB6	0.51524	2.97079e-05	0.00733134
hsa-mir-202*	218977_s_at	hsa-miR-202*	ENST00000373830	TRSPAP1	-0.515203	2.97533e-05	0.00733637
hsa-mir-20bNo1	201471_s_at	hsa-miR-20b	ENST00000292586	NP_001017987.1	-0.515061	2.99297e-05	0.00737367
hsa-mir-501No2	205954_at	hsa-miR-501-3p	ENST00000359842	RXRG	0.515026	2.99735e-05	0.00737825
hsa-mir-024-2-prec	207416_s_at	hsa-miR-24	ENST00000251366	RBM35B	-0.515002	3.00041e-05	0.00737961
hsa-mir-497No2	217207_s_at	hsa-miR-497*	ENST00000342868	BTNL3	-0.514956	3.00614e-05	0.00738749
hsa-mir-200cNo1	201717_at	hsa-miR-200c	ENST00000377190	SYVN1	0.514548	3.0577e-05	0.00750033
hsa-mir-220-prec	219252_s_at	hsa-miR-220	ENST00000380523 // ENST00000332885	GEMIN8	-0.514569	3.05499e-05	0.00750033
hsa-mir-501No1	201525_at	hsa-miR-501-5p	ENST00000343267	APOD	0.514532	3.05973e-05	0.00750033
hsa-let-7d-prec	204590_x_at	hsa-let-7d	ENST00000267199	VPS33A	-0.51446	3.06894e-05	0.00750561
hsa-mir-339No1	203308_x_at	hsa-miR-339-5p	ENST00000361490	HPS1	-0.514455	3.06957e-05	0.00750561
hsa-mir-521-1No1	220155_s_at	hsa-miR-521	ENST00000323510	BRD9	-0.514466	3.06814e-05	0.00750561
hsa-mir-200bNo1	203786_s_at	hsa-miR-200b	ENST00000368402 // ENST00000368394 // ENST00000304877	TPD52L1	0.514371	3.08022e-05	0.00751447
hsa-mir-219-prec	209685_s_at	hsa-miR-219-5p	ENST00000303531	PRKCB1	-0.514366	3.08088e-05	0.00751447
hsa-mir-331No2	210064_s_at	hsa-miR-331-5p	ENST00000264234	UPK1B	0.514396	3.07706e-05	0.00751447
hsa-mir-337No2	219973_at	hsa-miR-337-5p	ENST00000315366	ARSJ	0.51431	3.08809e-05	0.00752579
hsa-mir-093-prec-7.1=093-1	213476_x_at	hsa-miR-93	ENST00000340384 // ENST00000380379	TUBB2C // BPHL	-0.514172	3.10591e-05	0.00756294
hsa-mir-027b-prec	202159_at	hsa-miR-27b	ENST00000314606	FARSA	-0.514115	3.11329e-05	0.00757462
hsa-mir-132-precNo1	215925_s_at	hsa-miR-132	ENST00000259633	CD72	-0.513972	3.13175e-05	0.00761321
hsa-mir-370No1	206240_s_at	hsa-miR-370	ENST00000343979	ZNF136	0.513898	3.14139e-05	0.00762402
hsa-mir-099b-prec-19No2	209244_s_at	hsa-miR-99b	ENST00000320785	KIF1C	0.513903	3.14079e-05	0.00762402
hsa-mir-101-1/2-precNo2	218383_at	hsa-miR-101	ENST00000347758	C14orf94	0.51361	3.17925e-05	0.00770951
hsa-mir-204-precNo1	208912_s_at	hsa-miR-204	ENST00000316603	DNAJC7	0.51357	3.18446e-05	0.00771377
hsa-mir-215-precNo1	203713_s_at	hsa-miR-215	ENST00000375227 // ENST00000167462	LLGL2	0.513557	3.18627e-05	0.00771377
hsa-mir-182-precNo2	219634_at	hsa-miR-182	ENST00000303694	CHST11	-0.513347	3.21407e-05	0.00777466
hsa-mir-027a-prec	208951_at	hsa-miR-27a	ENST00000297542	ALDH7A1	0.513294	3.2212e-05	0.00778548
hsa-mir-125b-1	222052_at	hsa-miR-125b	ENST00000378313	C19orf54	-0.513204	3.23323e-05	0.00780812
hsa-mir-028-prec	204174_at	hsa-miR-28-5p	ENST00000380490	ALOX5AP	-0.513084	3.24936e-05	0.00784062
hsa-mir-022-prec	202792_s_at	hsa-miR-22	ENST00000216061	SAPS2	-0.512975	3.26407e-05	0.00786962
hsa-mir-488No2	217445_s_at	hsa-miR-488	ENST00000381839	GART	0.512945	3.26817e-05	0.00787305
hsa-mir-105-2No1	203802_x_at	hsa-miR-105	ENST00000310326	NSUN5	-0.512825	3.28444e-05	0.00789347
hsa-mir-29b-1No1	210361_s_at	hsa-miR-29b	ENST00000379550	ELF2	-0.512828	3.28397e-05	0.00789347
hsa-mir-330No2	209792_s_at	hsa-miR-330-5p	ENST00000358789	KLK10	0.512823	3.28473e-05	0.00789347
hsa-mir-194-precNo1	212475_at	hsa-miR-194	ENST00000318709	KIAA0241	0.512729	3.29747e-05	0.00791303
hsa-mir-211-precNo1	203192_at	hsa-miR-211	ENST00000265316	ABCB6	0.512723	3.29826e-05	0.00791303
hsa-mir-128a-precNo2	201876_at	hsa-miR-128a	ENST00000222572	PON2	-0.51261	3.31372e-05	0.00792847
hsa-mir-142-prec	218875_s_at	hsa-miR-142-5p	ENST00000229758 // ENST00000367241	FBXO5	0.512577	3.31822e-05	0.00792847
hsa-mir-018-prec	217750_s_at	hsa-miR-18a	ENST00000389608	UBE2Z	-0.512601	3.315e-05	0.00792847
hsa-mir-023a-prec	218022_at	hsa-miR-23a	ENST00000316763	VRK3	-0.512594	3.316e-05	0.00792847
hsa-mir-489No1	208250_s_at	hsa-miR-489	ENST00000368915	DMBT1	0.512653	3.30787e-05	0.00792847
hsa-mir-219-prec	220050_at	hsa-miR-219-5p	ENST00000350499	C9orf9	-0.512539	3.32355e-05	0.00793472
hsa-mir-410No1	202559_x_at	hsa-miR-410	ENST00000368687	C1orf77	-0.512449	3.33596e-05	0.00795787
hsa-mir-135-2-prec	214149_s_at	hsa-miR-135a	ENST00000265093	ATP6V0E1	-0.512296	3.35709e-05	0.00800178
hsa-mir-100No1	209147_s_at	hsa-miR-100	ENST00000264775	PPAP2A	0.512238	3.36519e-05	0.00801456
hsa-mir-202-prec	203453_at	hsa-miR-202	ENST00000358945	SCNN1A	0.512214	3.3684e-05	0.00801456
hsa-mir-020-prec	203210_s_at	hsa-miR-20a	ENST00000315436	WSB2	0.512198	3.37065e-05	0.00801456
hsa-mir-019b-2-prec	209795_at	hsa-miR-19b	ENST00000228434	CD69	0.512088	3.38602e-05	0.00802516
hsa-mir-021-prec-17No1	204420_at	hsa-miR-21	ENST00000312562	FOSL1	0.512088	3.38606e-05	0.00802516
hsa-mir-223-prec	201697_s_at	hsa-miR-223	ENST00000359526	DNMT1	0.512145	3.3781e-05	0.00802516
hsa-mir-502No1	209686_at	hsa-miR-502-5p	ENST00000291700	S100B	0.512096	3.3849e-05	0.00802516
hsa-mir-024-2-prec	214574_x_at	hsa-miR-24	ENST00000376077	NCR3	-0.512052	3.39114e-05	0.0080307
hsa-mir-019b-1-prec	202302_s_at	hsa-miR-19b	ENST00000331738	RSRC2	0.512024	3.39502e-05	0.00803341
hsa-mir-106-prec-X	205905_s_at	hsa-miR-106a	ENST00000376222 // ENST00000364810 // ENST00000376219	MICA	-0.511974	3.40203e-05	0.00804349
hsa-mir-128a-precNo2	204306_s_at	hsa-miR-128a	ENST00000322008	CD151	-0.511879	3.41533e-05	0.00806025
hsa-mir-135-2-prec	203510_at	hsa-miR-135a	ENST00000318493	MET	-0.511865	3.41736e-05	0.00806025
hsa-mir-382	201389_at	hsa-miR-382	ENST00000293379	ITGA5	0.511878	3.41558e-05	0.00806025
hsa-mir-211-precNo1	209681_at	hsa-miR-211	ENST00000367802	SLC19A2	0.511811	3.42499e-05	0.00807175
hsa-mir-423No1	213823_at	hsa-miR-423-3p	ENST00000006015	HOXA11	-0.51175	3.43366e-05	0.00808568
hsa-mir-125b-2-precNo2	222052_at	hsa-miR-125b	ENST00000378313	C19orf54	-0.511693	3.44173e-05	0.00808803
hsa-mir-204-precNo1	220353_at	hsa-miR-204	ENST00000340537 // ENST00000309608	NR_003494.1 // FAM86B1	0.511684	3.44294e-05	0.00808803
hsa-mir-204-precNo1	65585_at	hsa-miR-204	ENST00000340537 // ENST00000309608	NR_003494.1 // FAM86B1	0.511709	3.43948e-05	0.00808803
hsa-mir-486	205391_x_at	hsa-miR-486-5p	ENST00000265709	ANK1	0.511656	3.44693e-05	0.00809092
hsa-mir-138-1-prec	212443_at	hsa-miR-138	ENST00000292309	NBEAL2	-0.511547	3.46254e-05	0.00810509
hsa-mir-196a-1No1	218795_at	hsa-miR-196a	ENST00000369238	ACP6	-0.511549	3.46223e-05	0.00810509
hsa-mir-363No1	205079_s_at	hsa-miR-363	ENST00000381022	MPDZ	0.511542	3.46329e-05	0.00810509
hsa-mir-093-prec-7.1=093-1	203975_s_at	hsa-miR-93	ENST00000301280	CHAF1A	0.511536	3.46402e-05	0.00810509
hsa-mir-100No1	34225_at	hsa-miR-100	ENST00000382882 // ENST00000333877	WHSC2	-0.511507	3.46819e-05	0.00810624
hsa-mir-010b-precNo1	211582_x_at	hsa-miR-10b	ENST00000376111 // ENST00000376099 // ENST00000376093 // ENST00000376092 // ENST00000376090	LST1	-0.511494	3.47004e-05	0.00810624
hsa-mir-101-prec-9	221712_s_at	hsa-miR-101	ENST00000278856	WDR74	0.511372	3.48753e-05	0.0081406
hsa-mir-20bNo1	201171_at	hsa-miR-20b	ENST00000265093	ATP6V0E1	-0.511347	3.49121e-05	0.00814272
hsa-let-7a-2-precNo2	218999_at	hsa-let-7a	ENST00000361743	C7orf49	-0.51126	3.5037e-05	0.0081524
hsa-mir-106bNo1	214953_s_at	hsa-miR-106b	ENST00000346798	APP	-0.511278	3.50114e-05	0.0081524
hsa-mir-093-prec-7.1=093-1	210830_s_at	hsa-miR-93	ENST00000222572	PON2	-0.511279	3.50096e-05	0.0081524
hsa-mir-221-prec	221410_x_at	hsa-miR-221	ENST00000239449	PCDHB14	-0.511198	3.51265e-05	0.00816673
hsa-mir-020-prec	218872_at	hsa-miR-20a	ENST00000335209	TESC	0.511142	3.52079e-05	0.00817916
hsa-mir-141-precNo1	219508_at	hsa-miR-141	ENST00000267857	GCNT3	0.511052	3.53389e-05	0.00820311
hsa-mir-518a-2	211165_x_at	hsa-miR-518a-3p	ENST00000374630	EPHB2	0.511011	3.53985e-05	0.00821044
hsa-let-7a-1-prec	205125_at	hsa-let-7a	ENST00000334661	PLCD1	-0.510973	3.5454e-05	0.0082168
hsa-mir-028-prec	220110_s_at	hsa-miR-28-5p	ENST00000372709	NXF3	-0.510932	3.55139e-05	0.00822419
hsa-mir-019b-2-prec	208636_at	hsa-miR-19b	ENST00000193403	ACTN1	-0.510875	3.55974e-05	0.00823052
hsa-mir-497No2	212302_at	hsa-miR-497*	ENST00000260373	RTF1	-0.51088	3.55893e-05	0.00823052
hsa-mir-204-precNo1	220451_s_at	hsa-miR-204	ENST00000370307	C20orf58	0.510827	3.56672e-05	0.00824016
hsa-mir-142-prec	210074_at	hsa-miR-142-5p	ENST00000259470	CTSL2	-0.510658	3.59164e-05	0.00829121
hsa-mir-101-2No1	209663_s_at	hsa-miR-101	ENST00000257880	ITGA7	0.510591	3.60153e-05	0.00830247
hsa-mir-105-2No1	217783_s_at	hsa-miR-105	ENST00000379520	YPEL5	0.510587	3.60219e-05	0.00830247
hsa-mir-106bNo1	202224_at	hsa-miR-106b	ENST00000300574	CRK	-0.510523	3.61161e-05	0.00830648
hsa-mir-024-1-precNo1	214674_at	hsa-miR-24	ENST00000335373	USP19	-0.510517	3.61242e-05	0.00830648
hsa-mir-099-prec-21	220865_s_at	hsa-miR-99a	ENST00000376203	PDSS1	-0.510535	3.60987e-05	0.00830648
hsa-mir-135-2-prec	213746_s_at	hsa-miR-135a	ENST00000369850 // ENST00000369854 // ENST00000369863 // ENST00000360319	FLNA	-0.510368	3.63464e-05	0.00833793
hsa-mir-339No1	209759_s_at	hsa-miR-339-5p	ENST00000301729	DCI	0.510397	3.63033e-05	0.00833793
hsa-mir-34bNo1	204781_s_at	hsa-miR-34b*	ENST00000371857 // ENST00000371875	FAS	0.510371	3.6342e-05	0.00833793
hsa-mir-451No1	205950_s_at	hsa-miR-451	ENST00000256119	CA1	0.510275	3.64854e-05	0.00836329
hsa-mir-200a-prec	204593_s_at	hsa-miR-200b	ENST00000216171	SMCR7L	-0.510199	3.65996e-05	0.00838291
hsa-mir-010b-precNo1	215633_x_at	hsa-miR-10b	ENST00000376111 // ENST00000376099 // ENST00000376093 // ENST00000376092 // ENST00000376090	LST1	-0.509808	3.71918e-05	0.00849458
hsa-mir-148aNo2	214486_x_at	hsa-miR-148a*	ENST00000340870	CFLAR	0.509827	3.7163e-05	0.00849458
hsa-mir-017-precNo2	202237_at	hsa-miR-17	ENST00000299964	NNMT	-0.509801	3.7203e-05	0.00849458
hsa-mir-504No1	214486_x_at	hsa-miR-504	ENST00000309955	CFLAR	0.509827	3.7163e-05	0.00849458
hsa-mir-093-prec-7.1=093-1	219594_at	hsa-miR-93	ENST00000305108	NINJ2	0.509721	3.73246e-05	0.00851569
hsa-mir-507No1	213418_at	hsa-miR-507	ENST00000367965	HSP77_HUMAN	0.509608	3.74983e-05	0.00854868
hsa-mir-500No1	209235_at	hsa-miR-500*	ENST00000382745	CLCN7	0.509548	3.75904e-05	0.00856302
hsa-mir-026b-prec	221685_s_at	hsa-miR-26b	ENST00000265295	CCDC99	-0.509491	3.7678e-05	0.00857631
hsa-mir-337No1	217904_s_at	hsa-miR-337-3p	ENST00000300650	RNF214	0.509436	3.77643e-05	0.00858929
hsa-mir-027b-prec	213620_s_at	hsa-miR-27b	ENST00000225760	ICAM2	-0.509355	3.78894e-05	0.00861107
hsa-mir-509No1	218631_at	hsa-miR-509-3p	ENST00000307157 // ENST00000370626	AVPI1	0.509263	3.80318e-05	0.00863673
hsa-mir-105-2No1	218368_s_at	hsa-miR-105	ENST00000326577	TNFRSF12A	0.509106	3.82778e-05	0.00866574
hsa-mir-019b-1-prec	201959_s_at	hsa-miR-19b	ENST00000360084	MYCBP2	0.509138	3.82266e-05	0.00866574
hsa-mir-020-prec	205904_at	hsa-miR-20a	ENST00000376222 // ENST00000364810 // ENST00000376219 // ENST00000376218	MICA	-0.509118	3.82588e-05	0.00866574
hsa-mir-410No1	203478_at	hsa-miR-410	ENST00000265500	NDUFC1	-0.509158	3.81963e-05	0.00866574
hsa-mir-219-prec	217771_at	hsa-miR-219-5p	ENST00000388711 // ENST00000257504	C9orf155	0.509066	3.83404e-05	0.00867322
hsa-mir-497No2	202753_at	hsa-miR-497*	ENST00000295901	PSMD6	0.50904	3.83804e-05	0.00867557
hsa-mir-125a-precNo1	203104_at	hsa-miR-125a-5p	ENST00000286301	CSF1R	-0.508995	3.84522e-05	0.00868509
hsa-mir-102-prec-1	210186_s_at	hsa-miR-29b	ENST00000381724	FKBP1A	0.508903	3.85971e-05	0.00871113
hsa-mir-495No1	202555_s_at	hsa-miR-495	ENST00000360304	MYLK	0.508858	3.86676e-05	0.00871596
hsa-mir-519e*	213958_at	hsa-miR-519e*	ENST00000313421	CD6	-0.508851	3.8678e-05	0.00871596
hsa-mir-219-prec	214853_s_at	hsa-miR-219-5p	ENST00000368441	SHC1	0.508811	3.87426e-05	0.0087238
hsa-mir-148-prec	201037_at	hsa-miR-148a	ENST00000224949	PITRM1	-0.508746	3.88454e-05	0.00874024
hsa-mir-106-prec-X	209822_s_at	hsa-miR-106a	ENST00000382100	VLDLR	-0.508713	3.88979e-05	0.00874535
hsa-mir-204-precNo1	218124_at	hsa-miR-204	ENST00000295802	RETSAT	0.508615	3.90542e-05	0.00877376
hsa-mir-330No2	204579_at	hsa-miR-330-5p	ENST00000292408	FGFR4	0.508535	3.91811e-05	0.00879554
hsa-mir-142-prec	213452_at	hsa-miR-142-5p	ENST00000211936 // ENST00000377419	ZNF184	0.508477	3.92747e-05	0.0088098
hsa-mir-147-prec	210719_s_at	hsa-miR-147	ENST00000333651	HMG20B	0.508386	3.94204e-05	0.00882759
hsa-mir-221-prec	211974_x_at	hsa-miR-221	ENST00000342295	RBPJ	0.508389	3.94159e-05	0.00882759
hsa-mir-331No1	40472_at	hsa-miR-331-3p	ENST00000314891	AGPAT7	0.508371	3.94444e-05	0.00882759
hsa-mir-337No1	218651_s_at	hsa-miR-337-3p	ENST00000299213	LARP6	0.508343	3.94905e-05	0.00883118
hsa-mir-26a-1No2	204310_s_at	hsa-miR-26a-1*	ENST00000342694	NPR2	-0.508196	3.97279e-05	0.00887492
hsa-mir-027b-prec	213804_at	hsa-miR-27b	ENST00000373026 // ENST00000373024 // ENST00000373023	INPP5B	-0.508166	3.97769e-05	0.00887492
hsa-mir-509No1	209392_at	hsa-miR-509-3p	ENST00000259486 // ENST00000075322	ENPP2	0.508169	3.97715e-05	0.00887492
hsa_mir_490_Hcd20right	218902_at	hsa-miR-490-3p	ENST00000371700 // ENST00000277541	NOTCH1	0.508104	3.98777e-05	0.00889063
hsa-mir-106aNo1	202302_s_at	hsa-miR-106a	ENST00000331738	RSRC2	0.508033	3.99924e-05	0.00890766
hsa-mir-146-prec	200958_s_at	hsa-miR-146a	ENST00000260130	SDCBP	0.508001	4.00452e-05	0.00890766
hsa-mir-096-prec-7No1	201163_s_at	hsa-miR-96*	ENST00000295666	IGFBP7	-0.508014	4.0024e-05	0.00890766
hsa-mir-125a-precNo1	204683_at	hsa-miR-125a-5p	ENST00000225760	ICAM2	-0.50794	4.0144e-05	0.00891751
hsa-mir-136-precNo1	211871_x_at	hsa-miR-136*	ENST00000261837	GNB5	0.507937	4.01503e-05	0.00891751
hsa-mir-100-1/2-prec	209191_at	hsa-miR-100	ENST00000317702	TUBB6	0.507898	4.0213e-05	0.00892468
hsa-mir-154-prec1No2	221276_s_at	hsa-miR-154*	ENST00000373493	RBBP4	0.507863	4.02702e-05	0.0089306
hsa-mir-337No2	202403_s_at	hsa-miR-337-5p	ENST00000297268	COL1A2	0.507818	4.03448e-05	0.00894039
hsa-mir-497No2	208087_s_at	hsa-miR-497*	ENST00000340462 // ENST00000371173	ZBP1	0.507796	4.03808e-05	0.00894161
hsa-mir-211-precNo1	209420_s_at	hsa-miR-211	ENST00000299402	APBB1	0.507749	4.04584e-05	0.00895202
hsa-mir-019b-1-prec	210206_s_at	hsa-miR-19b	ENST00000228264	DDX11	0.507728	4.04937e-05	0.00895307
hsa-mir-211-precNo1	202244_at	hsa-miR-211	ENST00000271715	POGZ	0.50764	4.06384e-05	0.00897829
hsa-mir-100No1	209287_s_at	hsa-miR-100	ENST00000295324	CDC42EP3	0.507607	4.06925e-05	0.00898349
hsa-mir-340No1	201131_s_at	hsa-miR-340*	ENST00000268794	CDH1	0.507566	4.07615e-05	0.00899194
hsa-mir-501No1	200793_s_at	hsa-miR-501-5p	ENST00000216254	ACO2	0.507417	4.10088e-05	0.00903969
hsa-mir-099b-prec-19No2	31874_at	hsa-miR-99b	ENST00000216101	RASL10A	0.507373	4.10824e-05	0.00904913
hsa-mir-148-prec	204928_s_at	hsa-miR-148a	ENST00000263512 // ENST00000369649	SLC10A3	-0.507323	4.1166e-05	0.00906073
hsa-mir-489No1	205781_at	hsa-miR-489	ENST00000389386	C16orf7	0.507239	4.13076e-05	0.00908507
hsa-mir-029c-prec	210811_s_at	hsa-miR-29c	ENST00000247003	DDX49	-0.507193	4.13845e-05	0.00909516
hsa-mir-015b-precNo1	202562_s_at	hsa-miR-15b	ENST00000256319	C14orf1	0.507174	4.14176e-05	0.00909561
hsa-mir-100No1	201969_at	hsa-miR-100	ENST00000372044	CCDC17	-0.507129	4.14928e-05	0.00910531
hsa-mir-105-2No1	205573_s_at	hsa-miR-105	ENST00000306121	SNX7	0.507098	4.15455e-05	0.00911006
hsa-mir-100No1	213251_at	hsa-miR-100	ENST00000283131	SMARCA5	-0.507025	4.16679e-05	0.00912497
hsa-mir-194-1No1	203453_at	hsa-miR-194	ENST00000358945	SCNN1A	0.507021	4.16758e-05	0.00912497
hsa-mir-219-prec	214123_s_at	hsa-miR-219-5p	ENST00000314262	NOL14	-0.506977	4.17506e-05	0.00913453
hsa-mir-142-prec	203874_s_at	hsa-miR-142-5p	ENST00000371122 // ENST00000371123	SMARCA1	-0.50681	4.20348e-05	0.00918302
hsa-mir-521-1No1	217223_s_at	hsa-miR-521	ENST00000344557	NP_997357.1	0.506812	4.20317e-05	0.00918302
hsa-mir-106aNo1	218491_s_at	hsa-miR-106a	ENST00000341541	THYN1	0.506701	4.2221e-05	0.00920755
hsa-mir-010b-precNo1	214181_x_at	hsa-miR-10b	ENST00000376111 // ENST00000376099 // ENST00000376093 // ENST00000376092 // ENST00000376090	LST1	-0.506689	4.22414e-05	0.00920755
hsa-mir-018-prec	201471_s_at	hsa-miR-18a	ENST00000292586	NP_001017987.1	-0.506726	4.21786e-05	0.00920755
hsa-mir-34aNo2	205715_at	hsa-miR-34a*	ENST00000382346	BST1	0.506652	4.23057e-05	0.00921472
hsa-let-7a-1-prec	206609_at	hsa-let-7a	ENST00000285879	MAGEC1	-0.506572	4.24426e-05	0.00923082
hsa-mir-525	219566_at	hsa-miR-525-5p	ENST00000299373	PLEKHF1	0.506576	4.24349e-05	0.00923082
hsa-mir-521-1No1	203639_s_at	hsa-miR-521	ENST00000328075 // ENST00000369060 // ENST00000369061	FGFR2	0.506552	4.24769e-05	0.00923144
hsa-mir-027b-prec	212315_s_at	hsa-miR-27b	ENST00000254508	NUP210	-0.506515	4.25408e-05	0.00923847
hsa-mir-220-prec	205781_at	hsa-miR-220	ENST00000389386	C16orf7	-0.506336	4.28514e-05	0.00929217
hsa-mir-489No1	209381_x_at	hsa-miR-489	ENST00000221494	SF3A2	-0.506336	4.28504e-05	0.00929217
hsa-mir-142-prec	201999_s_at	hsa-miR-142-5p	ENST00000367089 // ENST00000367088	DYNLT1	-0.506201	4.30867e-05	0.00932938
hsa-mir-023b-prec	213455_at	hsa-miR-23b	ENST00000358869	FAM114A1	0.506219	4.30555e-05	0.00932938
hsa-mir-100No1	209191_at	hsa-miR-100	ENST00000317702	TUBB6	0.506132	4.32079e-05	0.00934183
hsa-mir-220-prec	209339_at	hsa-miR-220	ENST00000312960	SIAH2	-0.506139	4.31941e-05	0.00934183
hsa-mir-007-2-precNo2	204214_s_at	hsa-miR-7	ENST00000367495	RAB32	-0.506097	4.32685e-05	0.00934804
hsa-mir-219-2No1	203226_s_at	hsa-miR-219-5p	ENST00000257904	CDK4	0.506023	4.33981e-05	0.00936913
hsa-mir-182-precNo2	200752_s_at	hsa-miR-182	ENST00000279247	CAPN1	0.505898	4.3618e-05	0.00940967
hsa-mir-034-precNo2	44702_at	hsa-miR-34a*	ENST00000263383	ILVBL	0.50588	4.36505e-05	0.00940977
hsa-mir-128b-precNo1	213398_s_at	hsa-miR-128a	ENST00000336353	C14orf124	0.505848	4.37073e-05	0.00941509
hsa-mir-204-precNo1	214449_s_at	hsa-miR-204	ENST00000281382	PIGF	0.50571	4.39522e-05	0.00945795
hsa-mir-518f*	211485_s_at	hsa-miR-518f*	ENST00000274625	FGF18	0.5057	4.39708e-05	0.00945795
hsa-mir-099b-prec-19No2	202501_at	hsa-miR-99b	ENST00000300249	MAPRE2	-0.50568	4.40048e-05	0.00945832
hsa-mir-513-2No1	220353_at	hsa-miR-513-5p	ENST00000262374 // ENST00000340333	ALG1 // NP_001015050.1	0.505649	4.40617e-05	0.00946362
hsa-mir-200bNo2	213147_at	hsa-miR-200b*	ENST00000283921	HOXA10	0.505612	4.41264e-05	0.00946364
hsa-mir-092-prec-13=092-1No2	202949_s_at	hsa-miR-92a	ENST00000344213 // ENST00000358129	FHL2	-0.50563	4.40949e-05	0.00946364
hsa-mir-20bNo1	219378_at	hsa-miR-20b	ENST00000379406	NARG1L	0.505385	4.45337e-05	0.00954402
hsa-mir-518a-2	221866_at	hsa-miR-518a-3p	ENST00000358871	TFEB	0.505328	4.46378e-05	0.00955296
hsa-mir-519a-2No1	221107_at	hsa-miR-519a	ENST00000310169	CHRNA9	0.505326	4.46406e-05	0.00955296
hsa-mir-142-prec	222122_s_at	hsa-miR-142-5p	ENST00000355725 // ENST00000245838	THOC2	0.505282	4.47202e-05	0.00955932
hsa-mir-509No1	203738_at	hsa-miR-509-3p	ENST00000325366	C5orf22	0.505273	4.47355e-05	0.00955932
hsa-mir-506No1	214210_at	hsa-miR-506	ENST00000263255	SLC25A17	0.505227	4.48191e-05	0.0095702
hsa-mir-125b-2-precNo2	213713_s_at	hsa-miR-125b	ENST00000339772	NP_612351.2	-0.505048	4.51454e-05	0.00963286
hsa-mir-521-1No1	214355_x_at	hsa-miR-521	ENST00000378115	NP_001003702.1	0.504971	4.52856e-05	0.00965575
hsa-mir-023b-prec	218450_at	hsa-miR-23b	ENST00000014930	HEBP1	0.504782	4.5633e-05	0.00972275
hsa-mir-125a-precNo1	205484_at	hsa-miR-125a-5p	ENST00000259608	SIT1	-0.504723	4.57411e-05	0.00973869
hsa-mir-107No1	36004_at	hsa-miR-107	ENST00000369609	IKBKG	-0.504667	4.58452e-05	0.00974997
hsa-mir-010b-precNo1	214574_x_at	hsa-miR-10b	ENST00000376111 // ENST00000376099 // ENST00000376093 // ENST00000376092 // ENST00000376090	LST1	-0.504623	4.5927e-05	0.00974997
hsa-mir-010b-precNo1	214369_s_at	hsa-miR-10b	ENST00000377489	RASGRP2	-0.504652	4.58719e-05	0.00974997
hsa-mir-330No2	218688_at	hsa-miR-330-5p	ENST00000311463	DAK	0.504637	4.58998e-05	0.00974997
hsa-mir-190-prec	201166_s_at	hsa-miR-190	ENST00000373741	PUM1	0.50457	4.60258e-05	0.00976387
hsa-mir-125b-1	219594_at	hsa-miR-125b	ENST00000305108	NINJ2	-0.504494	4.61656e-05	0.00978643
hsa-mir-100No1	202778_s_at	hsa-miR-100	ENST00000382883	ZMYM2	-0.504456	4.62373e-05	0.00979457
hsa-mir-424No2	218036_x_at	hsa-miR-424*	ENST00000351193	NMD3	-0.504419	4.63059e-05	0.00980201
hsa-mir-509No1	202000_at	hsa-miR-509-3p	ENST00000331989	NDUFA6	0.504363	4.64112e-05	0.00981721
hsa-mir-138-2-prec	201035_s_at	hsa-miR-138	ENST00000351726	HADH	-0.504319	4.64929e-05	0.00982739
hsa-mir-148-prec	204306_s_at	hsa-miR-148a	ENST00000322008	CD151	-0.504186	4.67441e-05	0.00987048
hsa-mir-019a-prec	219169_s_at	hsa-miR-19a	ENST00000367166	TFB1M	0.504175	4.67641e-05	0.00987048
hsa-mir-219-2No1	209602_s_at	hsa-miR-219-5p	ENST00000379328	GATA3	0.504108	4.68894e-05	0.00988982
hsa-let-7a-3-prec	34225_at	hsa-let-7a	ENST00000333877	WHSC2	-0.503957	4.71758e-05	0.00990377
hsa-mir-125b-1	213062_at	hsa-miR-125b	ENST00000287706	NTAN1	0.503958	4.71742e-05	0.00990377
hsa-mir-183-precNo1	201246_s_at	hsa-miR-183	ENST00000377790	OTUB1	0.504041	4.70174e-05	0.00990377
hsa-mir-211-precNo1	209093_s_at	hsa-miR-211	ENST00000327247	GBA	0.503963	4.71641e-05	0.00990377
hsa-mir-215-precNo1	218688_at	hsa-miR-215	ENST00000311463	DAK	0.504017	4.70625e-05	0.00990377
hsa-mir-024-2-prec	203162_s_at	hsa-miR-24	ENST00000379655 // ENST00000379661	KIFC3 // KATNB1	-0.503931	4.72258e-05	0.00990377
hsa-mir-26a-2No1	221805_at	hsa-miR-26a	ENST00000311854	NEFL	-0.503936	4.72167e-05	0.00990377
hsa_mir_95right	204512_at	hsa-miR-95	ENST00000379382	HIVEP1	0.504003	4.70884e-05	0.00990377
hsa-mir-125b-1	205573_s_at	hsa-miR-125b	ENST00000306121 // ENST00000370189	SNX7	0.503901	4.72831e-05	0.0099087
hsa-mir-130a-precNo1	205804_s_at	hsa-miR-130a*	ENST00000367026	TRAF3IP3	0.503871	4.73404e-05	0.0099115
hsa-mir-220-prec	216269_s_at	hsa-miR-220	ENST00000380562	ELN	-0.503858	4.73641e-05	0.0099115
hsa-mir-125a-precNo1	214450_at	hsa-miR-125a-5p	ENST00000338369	FIBP	-0.503652	4.77591e-05	0.00997352
hsa-mir-023a-prec	205995_x_at	hsa-miR-23a	ENST00000349820	IQCB1	-0.50365	4.77625e-05	0.00997352
hsa-mir-027b-prec	201999_s_at	hsa-miR-27b	ENST00000367089 // ENST00000367088	DYNLT1	0.503678	4.77092e-05	0.00997352
hsa-mir-145-prec	213640_s_at	hsa-miR-145	ENST00000231004	LOX	0.50359	4.78787e-05	0.0099828
hsa-mir-147-prec	220948_s_at	hsa-miR-147	ENST00000295598	ATP1A1	0.503579	4.79001e-05	0.0099828
hsa-mir-192-2/3No1	215732_s_at	hsa-miR-192	ENST00000360543	DTX2	0.503574	4.79091e-05	0.0099828
hsa-mir-093-prec-7.1=093-1	213610_s_at	hsa-miR-93	ENST00000295251		0.503534	4.79854e-05	0.0099916
hsa-mir-019b-2-prec	207416_s_at	hsa-miR-19b	ENST00000346183	NFATC3	0.50336	4.83238e-05	0.0100504
hsa-mir-023a-prec	207056_s_at	hsa-miR-23a	ENST00000358657	SLC4A8	-0.503336	4.83705e-05	0.0100504
hsa-mir-339No2	203615_x_at	hsa-miR-339-3p	ENST00000354723 // ENST00000360423	SULT1A3 // GIYD2	0.503339	4.83647e-05	0.0100504
hsa-mir-375	210130_s_at	hsa-miR-375	ENST00000279263	TM7SF2	0.503193	4.86496e-05	0.0101012
hsa-mir-032-precNo2	209012_at	hsa-miR-32	ENST00000344204	TRIO	-0.503159	4.87157e-05	0.0101078
hsa-mir-024-2-prec	218006_s_at	hsa-miR-24	ENST00000298299	ZNF22	-0.503109	4.88135e-05	0.0101137
hsa-mir-331No1	204990_s_at	hsa-miR-331-3p	ENST00000375188	GALK1	0.503113	4.88054e-05	0.0101137
hsa-mir-339No1	204608_at	hsa-miR-339-5p	ENST00000304874	ASL	0.503085	4.88608e-05	0.0101164
hsa-mir-200cNo1	203252_at	hsa-miR-200c	ENST00000301488	CDK2AP2	0.503065	4.88988e-05	0.0101171
hsa-mir-153-1-prec1	218533_s_at	hsa-miR-153	ENST00000354216 // ENST00000358711 // ENST00000369908	UCKL1	0.503044	4.89411e-05	0.0101187
hsa-mir-125a-precNo1	206337_at	hsa-miR-125a-5p	ENST00000246657	CCR7	-0.502978	4.90714e-05	0.0101385
hsa-mir-15aNo2	206538_at	hsa-miR-15a*	ENST00000289104	MRAS	0.502853	4.93173e-05	0.010175
hsa-mir-302cNo1	206918_s_at	hsa-miR-302c	ENST00000317619 // ENST00000317677 // ENST00000352393	RBM12	-0.502861	4.93019e-05	0.010175
hsa-mir-106aNo1	205905_s_at	hsa-miR-106a	ENST00000376222 // ENST00000364810 // ENST00000376219	MICA	-0.502779	4.94638e-05	0.010198
hsa-let-7f-2-prec2	204590_x_at	hsa-let-7f	ENST00000267199	VPS33A	-0.502754	4.95146e-05	0.0102013
hsa-mir-220-prec	205297_s_at	hsa-miR-220	ENST00000006750	CD79B	-0.502614	4.9793e-05	0.0102515
hsa-mir-010a-precNo1	201471_s_at	hsa-miR-10a	ENST00000376929 // ENST00000360718 // ENST00000292586	NP_001017987.1	0.502561	4.98983e-05	0.010266
hsa-mir-099-prec-21	209244_s_at	hsa-miR-99a	ENST00000320785	KIF1C	0.502493	5.00343e-05	0.0102867
hsa-mir-330No2	218928_s_at	hsa-miR-330-5p	ENST00000352133	SLC37A1	0.502472	5.00774e-05	0.0102884
hsa-mir-100No1	209244_s_at	hsa-miR-100	ENST00000320785	KIF1C	0.502351	5.03203e-05	0.0103023
hsa-mir-101-prec-9	207830_s_at	hsa-miR-101	ENST00000311772 // ENST00000236412	PPP1R8	0.502382	5.02579e-05	0.0103023
hsa-mir-105-2No1	34225_at	hsa-miR-105	ENST00000333877	WHSC2	-0.502351	5.03211e-05	0.0103023
hsa-mir-203-precNo1	201163_s_at	hsa-miR-203	ENST00000381227	POLR2B	-0.502386	5.0249e-05	0.0103023
hsa-mir-34bNo1	211833_s_at	hsa-miR-34b*	ENST00000293288	BAX	0.502416	5.01888e-05	0.0103023
hsa-mir-125a-precNo1	37796_at	hsa-miR-125a-5p	ENST00000342773	Q8TEE9_HUMAN	-0.502331	5.03615e-05	0.0103034
hsa-mir-211-precNo1	204015_s_at	hsa-miR-211	ENST00000240100	DUSP4	0.50228	5.04634e-05	0.0103171
hsa-mir-1-2No1	204294_at	hsa-miR-1	ENST00000273588	AMT	0.502231	5.05635e-05	0.0103231
hsa-mir-137-prec	201189_s_at	hsa-miR-137	ENST00000374316	ITPR3	-0.502231	5.05629e-05	0.0103231
hsa-mir-18bNo1	214472_at	hsa-miR-18b	ENST00000377831	HIST1H3A	0.502152	5.07228e-05	0.0103422
hsa-mir-019b-1-prec	212036_s_at	hsa-miR-19b	ENST00000216832	PNN	0.502137	5.07545e-05	0.0103422
hsa-mir-029a-2No1	209358_at	hsa-miR-29a	ENST00000361288	TAF11	-0.502132	5.07628e-05	0.0103422
hsa-mir-017-precNo2	218418_s_at	hsa-miR-17	ENST00000355150	ANKRD25	-0.502073	5.08836e-05	0.0103596
hsa-mir-185-precNo1	221408_x_at	hsa-miR-185	ENST00000231134	PCDHB5	-0.502055	5.09209e-05	0.01036
hsa-mir-106aNo1	204249_s_at	hsa-miR-106a	ENST00000257818	LMO2	0.502008	5.10167e-05	0.0103723
hsa-mir-193-precNo1	210734_x_at	hsa-miR-193a-3p	ENST00000284165	MAX	-0.501977	5.10795e-05	0.0103779
hsa-mir-200a-prec	209872_s_at	hsa-miR-200b	ENST00000331563	PKP3	0.501935	5.1166e-05	0.0103811
hsa-mir-027b-prec	218589_at	hsa-miR-27b	ENST00000345941 // ENST00000378434	P2RY5	-0.501944	5.11479e-05	0.0103811
hsa-mir-106bNo1	204249_s_at	hsa-miR-106b	ENST00000257818	LMO2	0.501868	5.13022e-05	0.0104015
hsa-mir-521-1No1	201344_at	hsa-miR-521	ENST00000253815	UBE2D2	0.501822	5.13978e-05	0.0104137
hsa-mir-018-prec	204688_at	hsa-miR-18a	ENST00000379889	SGCE	-0.50175	5.15448e-05	0.0104362
hsa-mir-024-1-precNo1	210474_s_at	hsa-miR-24	ENST00000378675	MMP23A	-0.501722	5.16042e-05	0.0104411
hsa-mir-017-precNo2	201043_s_at	hsa-miR-17	ENST00000358235	ANP32A	0.501561	5.19371e-05	0.0105012
hsa-mir-330No2	202732_at	hsa-miR-330-5p	ENST00000372891	PKIG	-0.501521	5.2019e-05	0.0105105
hsa-mir-194-1No1	202806_at	hsa-miR-194	ENST00000323249	PRR7	-0.501478	5.21089e-05	0.0105142
hsa-mir-093-prec-7.1=093-1	205967_at	hsa-miR-93	ENST00000377803	HIST1H4C	0.501487	5.20912e-05	0.0105142
hsa-mir-106-prec-X	212142_at	hsa-miR-106a	ENST00000262105	MCM4	0.501409	5.22537e-05	0.0105351
hsa-mir-147-prec	203759_at	hsa-miR-147	ENST00000227495 // ENST00000356132	ST3GAL4	0.501378	5.23189e-05	0.0105351
hsa-mir-018-prec	214149_s_at	hsa-miR-18a	ENST00000265093	ATP6V0E1	-0.50136	5.23563e-05	0.0105351
hsa_mir_95right	214454_at	hsa-miR-95	ENST00000251582	ADAMTS2	0.501366	5.23423e-05	0.0105351
hsa-mir-019b-1-prec	204688_at	hsa-miR-19b	ENST00000379889	SGCE	-0.501331	5.24172e-05	0.0105401
hsa-mir-21No1	34210_at	hsa-miR-21	ENST00000374211	AIM1L	-0.501273	5.2537e-05	0.010557
hsa-mir-216-precNo2	201059_at	hsa-miR-216a	ENST00000376561	CTTN	-0.50119	5.27118e-05	0.0105848
hsa-mir-019b-2-prec	212627_s_at	hsa-miR-19b	ENST00000265564	EXOSC7	0.501067	5.29713e-05	0.0106224
hsa-mir-025-prec	211456_x_at	hsa-miR-25	ENST00000294916	MT1P2	-0.501072	5.29608e-05	0.0106224
hsa-mir-215-precNo1	217744_s_at	hsa-miR-215	ENST00000265603	PERP	0.500972	5.31724e-05	0.0106554
hsa-mir-019a-prec	202184_s_at	hsa-miR-19a	ENST00000261396	NUP133	0.500901	5.33234e-05	0.0106762
hsa-mir-028-prec	206804_at	hsa-miR-28-5p	ENST00000292144	CD3G	-0.500889	5.33487e-05	0.0106762
hsa-mir-29b-2=102prec7.1=7.2	210186_s_at	hsa-miR-29b	ENST00000381724	FKBP1A	0.500756	5.36324e-05	0.0107256
hsa-mir-017-precNo2	212142_at	hsa-miR-17	ENST00000262105	MCM4	0.500712	5.37264e-05	0.010732
hsa-mir-093-prec-7.1=093-1	208898_at	hsa-miR-93	ENST00000216442	ATP6V1D	-0.500707	5.37378e-05	0.010732
hsa-mir-019b-1-prec	201876_at	hsa-miR-19b	ENST00000222572	PON2	-0.500494	5.41949e-05	0.010816
hsa-mir-204-precNo1	45572_s_at	hsa-miR-204	ENST00000381756	GGA1	0.500452	5.42859e-05	0.0108268
hsa-mir-194-1No1	200715_x_at	hsa-miR-194	ENST00000270634	RPL13A	0.500298	5.46211e-05	0.0108862
hsa-mir-015a-2-precNo1	205278_at	hsa-miR-15a	ENST00000358196 // ENST00000375273	GAD1	-0.500225	5.47789e-05	0.0109102
hsa-mir-509No1	217848_s_at	hsa-miR-509-3p	ENST00000373232	PPA1	-0.500165	5.49106e-05	0.010929
hsa-mir-513-2No1	202244_at	hsa-miR-513-5p	ENST00000271715	POGZ	0.500128	5.49918e-05	0.0109378
hsa-mir-010a-precNo1	208406_s_at	hsa-miR-10a	ENST00000344138	GRAP2	-0.500054	5.51526e-05	0.0109623
hsa-let-7g-precNo1	221220_s_at	hsa-let-7g	ENST00000360820	SCYL2	-0.500034	5.51981e-05	0.0109639
hsa-mir-142-prec	204030_s_at	hsa-miR-142-5p	ENST00000337808	SCHIP1	-0.500001	5.52705e-05	0.0109709
hsa-mir-028-prec	222311_s_at	hsa-miR-28-5p	ENST00000286835	SFRS15	-0.499958	5.53656e-05	0.0109823
hsa-mir-509No2	217487_x_at	hsa-miR-509-5p	ENST00000343844	FOLH1	0.499857	5.55871e-05	0.0110188
hsa-mir-106aNo1	217750_s_at	hsa-miR-106a	ENST00000290330	SNF8	-0.499805	5.57029e-05	0.0110343
hsa-mir-302aNo1	206268_at	hsa-miR-302a	ENST00000272134	LEFTY1	0.499751	5.58231e-05	0.0110506
hsa-let-7g-precNo1	205125_at	hsa-let-7g	ENST00000334661	PLCD1	-0.499718	5.58957e-05	0.0110575
hsa-mir-017-precNo2	219378_at	hsa-miR-17	ENST00000379406	NARG1L	0.499676	5.59896e-05	0.0110686
hsa-mir-296No1	205606_at	hsa-miR-296-5p	ENST00000261349	LRP6	-0.499609	5.6139e-05	0.0110907
hsa-mir-100No1	211509_s_at	hsa-miR-100	ENST00000317610 // ENST00000356458	RTN4 // Q6ZMW3_HUMAN	0.499577	5.621e-05	0.0110973
hsa-mir-019b-1-prec	209190_s_at	hsa-miR-19b	ENST00000389057	DIAPH1	0.499552	5.62645e-05	0.0111005
hsa-mir-125a-precNo2	208240_s_at	hsa-miR-125a-3p	ENST00000337706 // ENST00000359370	FGF1	-0.499474	5.64397e-05	0.0111276
hsa-mir-509No1	218625_at	hsa-miR-509-3p	ENST00000244766	NRN1	0.49945	5.64947e-05	0.011131
hsa-mir-020-prec	219378_at	hsa-miR-20a	ENST00000379406	NARG1L	0.499343	5.67343e-05	0.0111641
hsa-mir-302dNo2	208153_s_at	hsa-miR-302d*	ENST00000261800	FAT2	0.499341	5.67389e-05	0.0111641
hsa-mir-010b-precNo1	210629_x_at	hsa-miR-10b	ENST00000376111 // ENST00000376099 // ENST00000376093 // ENST00000376092 // ENST00000376090	LST1	-0.499205	5.70456e-05	0.0112094
hsa-mir-502No1	200793_s_at	hsa-miR-502-5p	ENST00000216254	ACO2	0.499221	5.70089e-05	0.0112094
hsa-mir-007-2-precNo2	204115_at	hsa-miR-7	ENST00000248564	GNG11	-0.499144	5.71834e-05	0.0112289
hsa-mir-133a-2	205531_s_at	hsa-miR-133a	ENST00000311966	GLS2	0.499087	5.73146e-05	0.0112472
hsa-mir-125b-2-precNo2	205774_at	hsa-miR-125b	ENST00000253496	F12	-0.498737	5.81136e-05	0.0113963
hsa-mir-019b-1-prec	209795_at	hsa-miR-19b	ENST00000228434	CD69	0.498595	5.84416e-05	0.011444
hsa-mir-20bNo2	221928_at	hsa-miR-20b*	ENST00000338432	ACACB	0.498581	5.8474e-05	0.011444
hsa-mir-024-1-precNo1	214574_x_at	hsa-miR-24	ENST00000376077	NCR3	-0.498595	5.84427e-05	0.011444
hsa-mir-211-precNo1	206132_at	hsa-miR-211	ENST00000379630	MCC	0.498443	5.87942e-05	0.011499
hsa-mir-183-precNo1	209873_s_at	hsa-miR-183	ENST00000332725	SIGIRR	0.498326	5.90667e-05	0.0115411
hsa-mir-219-prec	218589_at	hsa-miR-219-5p	ENST00000378434	P2RY5	-0.498317	5.90881e-05	0.0115411
hsa-mir-200cNo1	202143_s_at	hsa-miR-200c	ENST00000354371	COPS8	-0.498277	5.91821e-05	0.0115518
hsa-mir-375	219153_s_at	hsa-miR-375	ENST00000355327	THSD4	0.498246	5.92557e-05	0.0115585
hsa-mir-423No2	214097_at	hsa-miR-423-5p	ENST00000370592	RPS21	-0.498226	5.93023e-05	0.0115599
hsa-mir-106bNo1	211986_at	hsa-miR-106b	ENST00000378024	AHNAK	-0.498054	5.97072e-05	0.0115649
hsa-mir-010a-precNo1	210892_s_at	hsa-miR-10a	ENST00000324896	GTF2I	-0.498194	5.93766e-05	0.0115649
hsa-mir-136-precNo1	210625_s_at	hsa-miR-136*	ENST00000337714	AKAP1	0.49816	5.94581e-05	0.0115649
hsa-mir-020-prec	201043_s_at	hsa-miR-20a	ENST00000358235	ANP32A	0.498086	5.96318e-05	0.0115649
hsa-mir-409-3p	206116_s_at	hsa-miR-409-3p	ENST00000358278 // ENST00000267996	TPM1	0.498069	5.96725e-05	0.0115649
hsa-mir-506No1	221601_s_at	hsa-miR-506	ENST00000367095	IL24	0.498089	5.96237e-05	0.0115649
hsa-mir-519e*	206804_at	hsa-miR-519e*	ENST00000292144	CD3G	-0.49812	5.95521e-05	0.0115649
hsa-mir-092-prec-13=092-1No2	205379_at	hsa-miR-92a	ENST00000290354	CBR3	-0.498074	5.96602e-05	0.0115649
hsa-mir-092-prec-X=092-2	243_g_at	hsa-miR-92a	ENST00000348968	DHX30	-0.498047	5.97225e-05	0.0115649
hsa_mir_95right	204345_at	hsa-miR-95	ENST00000373672	COL16A1	0.498075	5.9658e-05	0.0115649
hsa-mir-009-1No1	207443_at	hsa-miR-9	ENST00000368983	NR2E1	0.497999	5.98374e-05	0.0115795
hsa-mir-192-2/3No1	209641_s_at	hsa-miR-192	ENST00000285238	ABCC3	0.497956	5.99393e-05	0.0115915
hsa-mir-010a-precNo1	211832_s_at	hsa-miR-10a	ENST00000258149	MDM2	-0.49787	6.01438e-05	0.0116234
hsa-mir-18bNo2	205269_at	hsa-miR-18b*	ENST00000046794	LCP2	0.497764	6.03956e-05	0.0116567
hsa-mir-514-1No1	210114_at	hsa-miR-514	ENST00000262457	INVS	0.497776	6.0367e-05	0.0116567
hsa-mir-010b-precNo1	218132_s_at	hsa-miR-10b	ENST00000302937	TSEN34	0.497619	6.07412e-05	0.0116768
hsa-mir-155-prec	41858_at	hsa-miR-155	ENST00000351018	RHOG	-0.497669	6.06218e-05	0.0116768
hsa-mir-210-prec	220116_at	hsa-miR-210	ENST00000389446 // ENST00000264773	KCNN2	-0.497612	6.07587e-05	0.0116768
hsa-mir-219-2No1	207334_s_at	hsa-miR-219-5p	ENST00000359013	TGFBR2	0.497604	6.07785e-05	0.0116768
hsa-mir-024-2-prec	207714_s_at	hsa-miR-24	ENST00000358171	SERPINH1	0.497698	6.05538e-05	0.0116768
hsa-mir-025-prec	203367_at	hsa-miR-25	ENST00000292964	DUSP14	-0.497651	6.06642e-05	0.0116768
hsa-mir-26a-2No1	221916_at	hsa-miR-26a	ENST00000311854	NEFL	-0.497642	6.06858e-05	0.0116768
hsa-mir-507No1	207351_s_at	hsa-miR-507	ENST00000368199	SH2D2A	0.497568	6.08641e-05	0.0116798
hsa_mir_95right	216100_s_at	hsa-miR-95	ENST00000325993	TOR1AIP1	0.497564	6.08738e-05	0.0116798
hsa-mir-128a-precNo2	204420_at	hsa-miR-128a	ENST00000312579	CCDC85B	-0.497513	6.09977e-05	0.0116806
hsa-mir-489No1	214282_at	hsa-miR-489	ENST00000296051	HPS3	0.497528	6.0961e-05	0.0116806
hsa-mir-502No2	205098_at	hsa-miR-502-3p	ENST00000296140	CCR1	0.497535	6.09436e-05	0.0116806
hsa-mir-200cNo1	201219_at	hsa-miR-200c	ENST00000334808 // ENST00000309035	CTBP2	0.497404	6.12597e-05	0.0117231
hsa-mir-181b-1No1	208928_at	hsa-miR-181b	ENST00000265302	POR	-0.49722	6.17064e-05	0.0117932
hsa-mir-019b-2-prec	210555_s_at	hsa-miR-19b	ENST00000346183	NFATC3	0.497225	6.16943e-05	0.0117932
hsa-mir-125b-2-precNo2	201613_s_at	hsa-miR-125b	ENST00000288014	THTPA	-0.497181	6.18012e-05	0.0118022
hsa-mir-373No2	202398_at	hsa-miR-373*	ENST00000336418	AP3S2	-0.497167	6.18339e-05	0.0118022
hsa-mir-125a-precNo1	212090_at	hsa-miR-125a-5p	ENST00000313269 // ENST00000330077	GRINA	0.497044	6.21361e-05	0.0118476
hsa-mir-16-1No2	206866_at	hsa-miR-16-1*	ENST00000360469	CDH4	0.497018	6.21984e-05	0.0118476
hsa-mir-20bNo1	206316_s_at	hsa-miR-20b	ENST00000333479	KNTC1	0.497007	6.22262e-05	0.0118476
hsa-mir-093-prec-7.1=093-1	218872_at	hsa-miR-93	ENST00000335209	TESC	0.497004	6.22333e-05	0.0118476
hsa-mir-339No2	214097_at	hsa-miR-339-3p	ENST00000370592	RPS21	-0.496955	6.2354e-05	0.0118629
hsa-mir-100No1	209832_s_at	hsa-miR-100	ENST00000301019	CDT1	-0.496894	6.25048e-05	0.0118801
hsa-mir-489No1	217023_x_at	hsa-miR-489	ENST00000339687	TRYA1_HUMAN	0.496885	6.25257e-05	0.0118801
hsa-mir-020-prec	202302_s_at	hsa-miR-20a	ENST00000331738	RSRC2	0.49685	6.26133e-05	0.0118891
hsa-mir-147-prec	221865_at	hsa-miR-147	ENST00000374049	C9orf91	0.496744	6.28745e-05	0.0119309
hsa-mir-148-prec	210968_s_at	hsa-miR-148a	ENST00000317610 // ENST00000337526 // ENST00000357376	RTN4	-0.496686	6.30177e-05	0.0119477
hsa-mir-021-prec-17No1	214691_x_at	hsa-miR-21	ENST00000316848	FAM63B	-0.496675	6.30442e-05	0.0119477
hsa-mir-132-precNo1	219040_at	hsa-miR-132	ENST00000251166	CORO7	-0.496595	6.3244e-05	0.0119778
hsa-mir-34bNo1	216252_x_at	hsa-miR-34b*	ENST00000371857 // ENST00000371875	FAS	0.496575	6.32952e-05	0.0119797
hsa-mir-219-prec	221641_s_at	hsa-miR-219-5p	ENST00000336430 // ENST00000379297 // ENST00000379295	ACOT9	0.496512	6.3451e-05	0.0119941
hsa-mir-488No2	200676_s_at	hsa-miR-488	ENST00000342192	UBE2L3	0.496511	6.34528e-05	0.0119941
hsa-mir-125b-1	214181_x_at	hsa-miR-125b	ENST00000376099 // ENST00000376092 // ENST00000376090 // ENST00000303757	LST1	-0.496361	6.38283e-05	0.0120159
hsa-mir-132-precNo1	212868_x_at	hsa-miR-132	ENST00000202788	MAPKAPK5	-0.496354	6.38469e-05	0.0120159
hsa-mir-148-prec	204479_at	hsa-miR-148a	ENST00000346234	OSTF1	0.496369	6.38097e-05	0.0120159
hsa-mir-181b-1No1	208812_x_at	hsa-miR-181b	ENST00000376237	HLA-C	0.496334	6.38959e-05	0.0120159
hsa-mir-018-prec	209949_at	hsa-miR-18a	ENST00000367536	NCF2	-0.496399	6.3733e-05	0.0120159
hsa-mir-200a-prec	52940_at	hsa-miR-200b	ENST00000331563	PKP3	0.496382	6.3777e-05	0.0120159
hsa-mir-220-prec	214725_at	hsa-miR-220	ENST00000360973	NP_694957.2	-0.496341	6.38796e-05	0.0120159
hsa-mir-024-2-prec	34260_at	hsa-miR-24	ENST00000262319	TELO2	-0.496369	6.38092e-05	0.0120159
hsa-mir-138-2-prec	222147_s_at	hsa-miR-138	ENST00000243903	ACTR5	-0.496318	6.39373e-05	0.0120159
hsa-miR-302b*No2	206300_s_at	hsa-miR-302b	ENST00000201015	PTHLH	-0.4962	6.42334e-05	0.0120587
hsa-mir-497No2	216865_at	hsa-miR-497*	ENST00000297848 // ENST00000309791	COL14A1	0.496195	6.42471e-05	0.0120587
hsa-mir-378No2	204142_at	hsa-miR-378	ENST00000319815 // ENST00000251101	ENOSF1	0.49584	6.51491e-05	0.0122202
hsa-mir-200cNo1	203603_s_at	hsa-miR-200c	ENST00000303660	ZEB2	-0.495763	6.53461e-05	0.0122493
hsa-mir-019b-2-prec	204688_at	hsa-miR-19b	ENST00000379889	SGCE	-0.495711	6.54794e-05	0.0122664
hsa-mir-024-1-precNo1	207714_s_at	hsa-miR-24	ENST00000358171	SERPINH1	0.495636	6.5673e-05	0.0122779
hsa-mir-302bNo2	205606_at	hsa-miR-302b*	ENST00000261349	LRP6	0.495626	6.56979e-05	0.0122779
hsa-mir-514-1No1	221601_s_at	hsa-miR-514	ENST00000294984 // ENST00000367093	IL24	0.495618	6.57193e-05	0.0122779
hsa-mir-514-1No1	217868_s_at	hsa-miR-514	ENST00000358154	METTL9	0.495606	6.57497e-05	0.0122779
hsa-mir-093-prec-7.1=093-1	212019_at	hsa-miR-93	ENST00000355674	RSL1D1	0.495671	6.55826e-05	0.0122779
hsa-mir-106bNo1	215136_s_at	hsa-miR-106b	ENST00000356185	FAM48A	0.495555	6.58826e-05	0.0122948
hsa-mir-200cNo1	209341_s_at	hsa-miR-200c	ENST00000342222	IKBKB	-0.495486	6.60615e-05	0.0123204
hsa-mir-023b-prec	207056_s_at	hsa-miR-23b	ENST00000358657 // ENST00000319957	SLC4A8	-0.49546	6.61288e-05	0.012323
hsa-mir-519a-1	211905_s_at	hsa-miR-519a	ENST00000200181	ITGB4	0.495448	6.61595e-05	0.012323
hsa-mir-107-prec-10	200808_s_at	hsa-miR-107	ENST00000322764 // ENST00000275815	ZYX // EPHA1	-0.495379	6.63397e-05	0.0123462
hsa-mir-024-1-precNo1	204647_at	hsa-miR-24	ENST00000247003	DDX49	0.495368	6.63686e-05	0.0123462
hsa-mir-007-3-precNo2	202331_at	hsa-miR-7	ENST00000269980 // ENST00000358267	TMEM91	0.495305	6.6532e-05	0.0123688
hsa-mir-216-precNo2	209068_at	hsa-miR-216a	ENST00000295470	HNRPDL	0.495193	6.6824e-05	0.0124152
hsa-mir-219-prec	200673_at	hsa-miR-219-5p	ENST00000175091	LAPTM4A	0.495133	6.69811e-05	0.0124365
hsa-mir-337No1	200925_at	hsa-miR-337-3p	ENST00000373526 // ENST00000229379	Q5T8I0_HUMAN // COX6A1	-0.494963	6.7429e-05	0.0125117
hsa-mir-194-2No1	40446_at	hsa-miR-194	ENST00000374516	PHF1	-0.494847	6.77366e-05	0.0125609
hsa-mir-125a-precNo1	213431_x_at	hsa-miR-125a-5p	ENST00000382162	SFI1	-0.494741	6.80188e-05	0.0125905
hsa-mir-200a-prec	213844_at	hsa-miR-200b	ENST00000222726	HOXA5	0.494738	6.80253e-05	0.0125905
hsa-mir-505No2	203281_s_at	hsa-miR-505*	ENST00000333323	C3orf54	0.494743	6.80133e-05	0.0125905
hsa-mir-023a-prec	210571_s_at	hsa-miR-23a	ENST00000377989	CMAH	-0.494516	6.8618e-05	0.0126922
hsa-mir-024-1-precNo2	1294_at	hsa-miR-24-1*	ENST00000333486	UBE1L	-0.49438	6.8984e-05	0.0127519
hsa-mir-20bNo1	210830_s_at	hsa-miR-20b	ENST00000222572	PON2	-0.494315	6.91589e-05	0.0127601
hsa-mir-030d-precNo1	214214_s_at	hsa-miR-30d*	ENST00000225698	C1QBP	-0.494325	6.91345e-05	0.0127601
hsa-mir-375	212146_at	hsa-miR-375	ENST00000375799 // ENST00000375793	PLEKHM2	-0.494338	6.90971e-05	0.0127601
hsa-mir-027b-prec	208198_x_at	hsa-miR-27b	ENST00000342519		-0.494127	6.96698e-05	0.0128462
hsa-mir-099b-prec-19No2	202878_s_at	hsa-miR-99b	ENST00000246006	CD93	-0.494056	6.9863e-05	0.0128738
hsa-mir-017-precNo2	214149_s_at	hsa-miR-17	ENST00000265093	ATP6V0E1	-0.494016	6.99735e-05	0.0128779
hsa-mir-200a-prec	212990_at	hsa-miR-200b	ENST00000322229	SYNJ1	-0.494017	6.99692e-05	0.0128779
hsa-mir-027b-prec	203135_at	hsa-miR-27b	ENST00000230354	TBP	-0.493975	7.00839e-05	0.0128902
hsa-mir-024-1-precNo1	209528_s_at	hsa-miR-24	ENST00000262319	TELO2	-0.493944	7.017e-05	0.0128979
hsa-mir-128b-precNo1	201759_at	hsa-miR-128a	ENST00000320865	B3GNTL1	0.493855	7.04146e-05	0.0129109
hsa-mir-024-1-precNo1	202587_s_at	hsa-miR-24	ENST00000373157	AK1	0.493889	7.03213e-05	0.0129109
hsa-miR-302b*No2	206918_s_at	hsa-miR-302b	ENST00000317619 // ENST00000317677 // ENST00000352393	RBM12	-0.493854	7.0417e-05	0.0129109
hsa-mir-516-45p	205172_x_at	hsa-miR-516b	ENST00000310418	CLTB	0.493854	7.04158e-05	0.0129109
hsa-mir-092-prec-13=092-1No2	211926_s_at	hsa-miR-92a	ENST00000216181	MYH9	-0.493827	7.04905e-05	0.0129163
hsa-mir-093-prec-7.1=093-1	210474_s_at	hsa-miR-93	ENST00000378675	MMP23A	0.493798	7.05695e-05	0.0129227
hsa-mir-019b-1-prec	202252_at	hsa-miR-19b	ENST00000368575	RAB13	-0.493762	7.06697e-05	0.0129249
hsa-mir-495No1	207000_s_at	hsa-miR-495	ENST00000240139 // ENST00000289963	PPP3CC	0.493778	7.06266e-05	0.0129249
hsa-mir-219-prec	201822_at	hsa-miR-219-5p	ENST00000367287	TIMM17A	-0.493674	7.09139e-05	0.0129615
hsa-mir-20bNo1	210555_s_at	hsa-miR-20b	ENST00000379165	NFATC3	0.493655	7.09643e-05	0.0129626
hsa-mir-135-2-prec	221584_s_at	hsa-miR-135a	ENST00000286628	KCNMA1	-0.493638	7.10139e-05	0.0129636
hsa-mir-099b-prec-19No2	213242_x_at	hsa-miR-99b	ENST00000251181	KIAA0284	0.493531	7.13098e-05	0.0130095
hsa-mir-518a-2	207565_s_at	hsa-miR-518a-3p	ENST00000367580 // ENST00000367579	MR1	0.49351	7.13685e-05	0.0130121
hsa-mir-010b-precNo1	44790_s_at	hsa-miR-10b	ENST00000378797	C13orf18	-0.493492	7.1419e-05	0.0130133
hsa-mir-099-prec-21	204718_at	hsa-miR-99a	ENST00000359396	TRPV6	-0.493406	7.16571e-05	0.0130485
hsa-mir-20bNo2	213623_at	hsa-miR-20b*	ENST00000378735 // ENST00000253756	KIF3A	0.493323	7.189e-05	0.0130763
hsa-mir-028-prec	210325_at	hsa-miR-28-5p	ENST00000289429	CD1A	-0.49332	7.18989e-05	0.0130763
hsa-mir-200cNo1	221516_s_at	hsa-miR-200c	ENST00000216171	SMCR7L	-0.493255	7.20819e-05	0.0130934
hsa-mir-493No2	209785_s_at	hsa-miR-493	ENST00000354276	PLA2G4C	0.49326	7.20676e-05	0.0130934
hsa-mir-125b-1	205774_at	hsa-miR-125b	ENST00000253496	F12	-0.49323	7.215e-05	0.0130976
hsa-mir-200a-prec	205079_s_at	hsa-miR-200b	ENST00000381022	MPDZ	-0.493163	7.23401e-05	0.0131021
hsa-mir-092-prec-13=092-1No2	209290_s_at	hsa-miR-92a	ENST00000380924	NFIB	-0.493163	7.23394e-05	0.0131021
hsa-mir-093-prec-7.1=093-1	200977_s_at	hsa-miR-93	ENST00000265393	TAX1BP1	-0.493158	7.23533e-05	0.0131021
hsa-mir-099-prec-21	213251_at	hsa-miR-99a	ENST00000283131	SMARCA5	-0.493161	7.23439e-05	0.0131021
hsa-mir-106bNo1	218275_at	hsa-miR-106b	ENST00000331531	SLC25A10	0.493125	7.24463e-05	0.0131108
hsa-mir-453No1	219928_s_at	hsa-miR-453	ENST00000361867	CABYR	-0.493102	7.25108e-05	0.0131144
hsa-mir-15aNo1	205278_at	hsa-miR-15a	ENST00000358196 // ENST00000375273	GAD1	-0.493077	7.25825e-05	0.0131193
hsa-mir-020-prec	222036_s_at	hsa-miR-20a	ENST00000262105	MCM4	0.493003	7.27906e-05	0.0131488
hsa-mir-371No2	212024_x_at	hsa-miR-371-5p	ENST00000327031	FLII	-0.492984	7.28464e-05	0.0131508
hsa-mir-502No2	205099_s_at	hsa-miR-502-3p	ENST00000296140	CCR1	0.492949	7.29447e-05	0.0131604
hsa-mir-032-precNo2	212453_at	hsa-miR-32	ENST00000361983	KIAA1279	-0.492915	7.304e-05	0.0131628
hsa-mir-093-prec-7.1=093-1	205005_s_at	hsa-miR-93	ENST00000378150	NMT2	-0.492913	7.30477e-05	0.0131628
hsa-mir-023b-prec	218022_at	hsa-miR-23b	ENST00000316763	VRK3	-0.492877	7.31485e-05	0.0131728
hsa-mir-34bNo1	208478_s_at	hsa-miR-34b*	ENST00000293288	BAX	0.492736	7.35523e-05	0.0132316
hsa-mir-489No1	211227_s_at	hsa-miR-489	ENST00000333703	PCDH11Y	0.492731	7.35652e-05	0.0132316
hsa-mir-455No2	37652_at	hsa-miR-455-3p	ENST00000263119	CABIN_HUMAN	-0.492541	7.41103e-05	0.0133215
hsa-mir-125b-1	211582_x_at	hsa-miR-125b	ENST00000376099 // ENST00000376092 // ENST00000376090 // ENST00000303757	LST1	-0.492446	7.43846e-05	0.0133626
hsa-mir-125b-1	211581_x_at	hsa-miR-125b	ENST00000376099 // ENST00000376092 // ENST00000376090 // ENST00000303757	LST1	-0.492366	7.46157e-05	0.0133959
hsa-mir-100No1	214629_x_at	hsa-miR-100	ENST00000317610 // ENST00000356458	RTN4 // Q6ZMW3_HUMAN	0.492287	7.48448e-05	0.0134288
hsa-mir-017-precNo2	202238_s_at	hsa-miR-17	ENST00000299964	NNMT	-0.492215	7.5056e-05	0.0134503
hsa-mir-219-2No1	203384_s_at	hsa-miR-219-5p	ENST00000353214	ARPC5L	0.492229	7.50146e-05	0.0134503
hsa-mir-153-1-prec1	214882_s_at	hsa-miR-153	ENST00000341249	NP_001073979.2	0.492199	7.51023e-05	0.0134503
hsa-mir-102-prec-1	204114_at	hsa-miR-29b	ENST00000216286	NID2	-0.492133	7.52938e-05	0.0134735
hsa-mir-488No2	209127_s_at	hsa-miR-488	ENST00000228284	SART3	0.492123	7.53235e-05	0.0134735
hsa-mir-138-1-prec	201035_s_at	hsa-miR-138	ENST00000351726	HADH	-0.492081	7.54479e-05	0.0134857
hsa-mir-023b-prec	212185_x_at	hsa-miR-23b	ENST00000245185	MT2A	0.492068	7.54839e-05	0.0134857
hsa-mir-500No1	213836_s_at	hsa-miR-500*	ENST00000355179	ARSG	0.491964	7.57897e-05	0.0135321
hsa-let-7d-v2-precNo2	218314_s_at	hsa-let-7i	ENST00000280352	C11orf57	-0.491913	7.59396e-05	0.0135506
hsa-mir-375	210515_at	hsa-miR-375	ENST00000257555 // ENST00000340577	TCF1	0.491864	7.60861e-05	0.0135625
hsa-mir-093-prec-7.1=093-1	213734_at	hsa-miR-93	ENST00000315436	WSB2	-0.491859	7.60985e-05	0.0135625
hsa-mir-190-prec	201165_s_at	hsa-miR-190	ENST00000373741	PUM1	0.491779	7.63364e-05	0.0135715
hsa-mir-192-2/3No1	220310_at	hsa-miR-192	ENST00000380419	TUBAL3	0.491764	7.63804e-05	0.0135715
hsa-mir-221-prec	215649_s_at	hsa-miR-221	ENST00000228510	MVK	-0.491777	7.63425e-05	0.0135715
hsa-mir-378No2	204143_s_at	hsa-miR-378	ENST00000319815 // ENST00000251101	ENOSF1	0.491814	7.62333e-05	0.0135715
hsa-mir-092-prec-13=092-1No1	214203_s_at	hsa-miR-92a-1*	ENST00000331444 // ENST00000334029	DGCR6 // PRODH	-0.491805	7.62599e-05	0.0135715
hsa-mir-367No1	217294_s_at	hsa-miR-367	ENST00000234590	ENO1	-0.491716	7.6522e-05	0.0135884
hsa-mir-506No1	220948_s_at	hsa-miR-506	ENST00000295598	ATP1A1	0.491524	7.70955e-05	0.0136819
hsa-mir-215-precNo1	209641_s_at	hsa-miR-215	ENST00000285238	ABCC3	0.491469	7.72594e-05	0.0137027
hsa-mir-138-1-prec	213412_at	hsa-miR-138	ENST00000262968	TJP3	-0.491406	7.74466e-05	0.0137276
hsa-mir-182-precNo2	206120_at	hsa-miR-182	ENST00000262262	CD33	-0.491348	7.76218e-05	0.0137338
hsa-mir-192-2/3No1	219173_at	hsa-miR-192	ENST00000317905	RECQL5	0.491359	7.7588e-05	0.0137338
hsa-mir-449No1	210328_at	hsa-miR-449a	ENST00000372808	GNMT	0.491354	7.76031e-05	0.0137338
hsa-mir-020-prec	212142_at	hsa-miR-20a	ENST00000262105	MCM4	0.491287	7.78045e-05	0.0137578
hsa-mir-219-prec	214415_at	hsa-miR-219-5p	ENST00000366924	PLG	-0.491272	7.78522e-05	0.0137579
hsa-mir-029a-2No1	212056_at	hsa-miR-29a	ENST00000253462	GINS2	-0.491232	7.79708e-05	0.0137706
hsa-mir-367No1	222258_s_at	hsa-miR-367	ENST00000322950	SH3BP4	-0.491215	7.80225e-05	0.0137714
hsa-mir-106aNo1	205024_s_at	hsa-miR-106a	ENST00000382643	RAD51	0.491179	7.81325e-05	0.0137825
hsa-mir-200cNo1	218921_at	hsa-miR-200c	ENST00000331563	PKP3	0.491159	7.81934e-05	0.013785
hsa-mir-142-prec	208778_s_at	hsa-miR-142-5p	ENST00000367048	ACAT2	0.491066	7.84744e-05	0.0138179
hsa-mir-200a-prec	219055_at	hsa-miR-200b	ENST00000263736	SRBD1	-0.491079	7.84348e-05	0.0138179
hsa-mir-220-prec	212105_s_at	hsa-miR-220	ENST00000367549	DHX9	-0.491016	7.86269e-05	0.0138364
hsa-mir-220-prec	206184_at	hsa-miR-220	ENST00000354336	CRKL	-0.490958	7.8802e-05	0.0138506
hsa-mir-524*	205533_s_at	hsa-miR-524-5p	ENST00000265071	CDH6	0.490962	7.87889e-05	0.0138506
hsa-mir-513-2No1	200978_at	hsa-miR-513-5p	ENST00000233114	MDH1	0.490922	7.89125e-05	0.0138617
hsa-mir-26a-1No1	221801_x_at	hsa-miR-26a	ENST00000311854	NEFL	-0.490759	7.94108e-05	0.0139409
hsa-mir-513-2No1	216033_s_at	hsa-miR-513-5p	ENST00000368678 // ENST00000368667 // ENST00000354650	FYN	0.490647	7.97545e-05	0.0139929
hsa-mir-370No1	204960_at	hsa-miR-370	ENST00000312629	RPS6KB2	0.49058	7.99628e-05	0.014021
hsa-mir-019a-prec	217912_at	hsa-miR-19a	ENST00000320548	GPS1	0.490512	8.0173e-05	0.0140495
hsa-mir-208-prec	41386_i_at	hsa-miR-208	ENST00000254846	JMJD3	-0.490467	8.03134e-05	0.0140657
hsa_mir_95right	219602_s_at	hsa-miR-95	ENST00000285141	FAM38B	0.490421	8.04546e-05	0.014082
hsa-mir-101-prec-9	221481_x_at	hsa-miR-101	ENST00000313899	HNRPD	0.490403	8.05103e-05	0.0140833
hsa-mir-092-prec-X=092-2	218001_at	hsa-miR-92a	ENST00000371785	MRPS2	0.490291	8.08602e-05	0.0141361
hsa-mir-220-prec	210643_at	hsa-miR-220	ENST00000239849 // ENST00000358545	TNFSF11	-0.490203	8.1136e-05	0.0141506
hsa-mir-220-prec	204261_s_at	hsa-miR-220	ENST00000366783 // ENST00000272148	PSEN2	-0.490221	8.1079e-05	0.0141506
hsa_mir_490_Hcd20right	204174_at	hsa-miR-490-3p	ENST00000380490	ALOX5AP	0.490209	8.11144e-05	0.0141506
hsa-mir-093-prec-7.1=093-1	209822_s_at	hsa-miR-93	ENST00000382100	VLDLR	-0.490239	8.1022e-05	0.0141506
hsa-mir-412No1	205449_at	hsa-miR-412	ENST00000340252	NAALADL1	-0.490185	8.11896e-05	0.0141515
hsa-mir-497No2	201165_s_at	hsa-miR-497*	ENST00000373742 // ENST00000373741	PUM1	-0.490167	8.12474e-05	0.0141532
hsa-mir-022-prec	214674_at	hsa-miR-22	ENST00000335373	USP19	-0.490132	8.13578e-05	0.014164
hsa-mir-375	202712_s_at	hsa-miR-375	ENST00000299992 // ENST00000381686	STRC // LOC652517	0.490092	8.14819e-05	0.0141772
hsa-mir-331No1	202947_s_at	hsa-miR-331-3p	ENST00000259254	GYPC	-0.490021	8.17074e-05	0.014208
hsa-mir-125b-2-precNo2	219188_s_at	hsa-miR-125b	ENST00000377790	OTUB1	-0.489949	8.19324e-05	0.0142302
hsa-mir-192-2/3No1	59375_at	hsa-miR-192	ENST00000317905	RECQL5	0.489961	8.18945e-05	0.0142302
hsa-mir-106-prec-X	214866_at	hsa-miR-106a	ENST00000339082	PLAUR	-0.489833	8.23004e-05	0.0142857
hsa-mir-135-2-prec	200859_x_at	hsa-miR-135a	ENST00000369850 // ENST00000369854 // ENST00000369863 // ENST00000360319	FLNA	-0.489767	8.25096e-05	0.0142996
hsa-mir-142-prec	210116_at	hsa-miR-142-5p	ENST00000360027	SH2D1A	0.489761	8.25292e-05	0.0142996
hsa-mir-017-precNo2	209822_s_at	hsa-miR-17	ENST00000382092 // ENST00000382100	VLDLR	-0.489781	8.24659e-05	0.0142996
hsa-mir-202-prec	219513_s_at	hsa-miR-202	ENST00000245908	SH2D3A	0.489747	8.25755e-05	0.0142996
hsa-mir-26a-2No2	204487_s_at	hsa-miR-26a-2*	ENST00000345015	KCNQ1	-0.489707	8.27002e-05	0.0143127
hsa-mir-099-prec-21	202628_s_at	hsa-miR-99a	ENST00000223095	SERPINE1	0.489667	8.28281e-05	0.0143264
hsa-mir-203-precNo1	204067_at	hsa-miR-203	ENST00000266971	SUOX	0.489609	8.30126e-05	0.0143498
hsa-mir-125b-2-precNo2	213062_at	hsa-miR-125b	ENST00000287706	NTAN1	0.489501	8.33589e-05	0.0144012
hsa-mir-376bNo1	44790_s_at	hsa-miR-376b	ENST00000378784	C13orf18	0.489411	8.36484e-05	0.0144088
hsa-mir-489No1	216810_at	hsa-miR-489	ENST00000332991		0.489434	8.35748e-05	0.0144088
hsa-mir-520gNo1	218563_at	hsa-miR-520g	ENST00000339150	TFPT	0.489433	8.35793e-05	0.0144088
hsa-mir-092-prec-13=092-1No2	209289_at	hsa-miR-92a	ENST00000380924	NFIB	-0.489434	8.35742e-05	0.0144088
hsa-mir-099b-prec-19No2	214106_s_at	hsa-miR-99b	ENST00000380815	GMDS	-0.489418	8.36271e-05	0.0144088
hsa-mir-024-1-precNo1	211289_x_at	hsa-miR-24	ENST00000378675	MMP23A	-0.489341	8.38738e-05	0.0144391
hsa-mir-125a-precNo1	39248_at	hsa-miR-125a-5p	ENST00000297991	AQP3	-0.48927	8.41041e-05	0.0144703
hsa-let-7e-prec	34225_at	hsa-let-7e	ENST00000382882 // ENST00000333877	WHSC2	-0.48923	8.42353e-05	0.0144843
hsa-mir-200bNo1	202142_at	hsa-miR-200b	ENST00000354371	COPS8	-0.489183	8.43879e-05	0.0145021
hsa-mir-024-2-prec	209528_s_at	hsa-miR-24	ENST00000262319	TELO2	-0.489165	8.44439e-05	0.0145031
hsa-mir-032-precNo2	202636_at	hsa-miR-32	ENST00000237455	RNF103	-0.48915	8.44928e-05	0.0145031
hsa-mir-019b-2-prec	201171_at	hsa-miR-19b	ENST00000265093	ATP6V0E1	-0.489089	8.46913e-05	0.0145201
hsa-mir-204-precNo1	201954_at	hsa-miR-204	ENST00000252725	ARPC1B	0.489103	8.46464e-05	0.0145201
hsa-mir-106bNo1	212142_at	hsa-miR-106b	ENST00000262105	MCM4	0.488872	8.54031e-05	0.0146336
hsa-mir-019b-1-prec	201171_at	hsa-miR-19b	ENST00000265093	ATP6V0E1	-0.488777	8.5715e-05	0.0146699
hsa-mir-024-2-prec	210053_at	hsa-miR-24	ENST00000351396 // ENST00000369839	TAF5	-0.48879	8.56705e-05	0.0146699
hsa-let-7iNo2	39729_at	hsa-let-7i*	ENST00000334482 // ENST00000301522	PRDX2	-0.488708	8.59424e-05	0.0147003
hsa-mir-220-prec	207194_s_at	hsa-miR-220	ENST00000340992	ICAM4	-0.48859	8.63329e-05	0.0147584
hsa-mir-219-prec	220725_x_at	hsa-miR-219-5p	ENST00000261383	DNAH3	-0.488518	8.65714e-05	0.0147906
hsa-mir-027b-prec	221540_x_at	hsa-miR-27b	ENST00000330280 // ENST00000380729 // ENST00000274400	NP_001035955.1 // DKFZP686M0199 // GTF2H2	-0.48846	8.67652e-05	0.0148065
hsa-mir-488No2	218938_at	hsa-miR-488	ENST00000369956 // ENST00000224862	FBXL15	0.488469	8.67322e-05	0.0148065
hsa-mir-024-2-prec	211289_x_at	hsa-miR-24	ENST00000378675	MMP23A	-0.488421	8.68935e-05	0.0148197
hsa-mir-181a-precNo1	219905_at	hsa-miR-181a	ENST00000372517 // ENST00000328249	ERMAP	-0.488367	8.70726e-05	0.0148416
hsa-mir-106bNo1	205006_s_at	hsa-miR-106b	ENST00000378150	NMT2	-0.488339	8.71675e-05	0.0148492
hsa-mir-223-prec	201833_at	hsa-miR-223	ENST00000368632	HDAC2	0.488174	8.77205e-05	0.0149347
hsa-mir-105-2No1	220865_s_at	hsa-miR-105	ENST00000359909	PDSS1	-0.488148	8.78089e-05	0.014938
hsa-mir-148aNo1	217911_s_at	hsa-miR-148a	ENST00000369085	BAG3	-0.488123	8.7893e-05	0.014938
hsa-mir-019b-2-prec	212626_x_at	hsa-miR-19b	ENST00000317869	HNRPCL1	0.488133	8.78583e-05	0.014938
hsa-mir-142-prec	200080_s_at	hsa-miR-142-5p	ENST00000375183	H33_HUMAN	0.488038	8.8181e-05	0.014961
hsa-mir-019b-1-prec	203221_at	hsa-miR-19b	ENST00000355002 // ENST00000376499	TLE1	-0.488055	8.81234e-05	0.014961
hsa-mir-024-1-precNo1	212713_at	hsa-miR-24	ENST00000299612	MAPK7	-0.488041	8.81695e-05	0.014961
hsa-mir-514-1No1	209093_s_at	hsa-miR-514	ENST00000368374 // ENST00000313929 // ENST00000327247	GBAP // GBA	0.487958	8.84514e-05	0.0149982
hsa-mir-506No1	201137_s_at	hsa-miR-506	ENST00000308461	HLA-DPB1	0.487939	8.8513e-05	0.0149999
hsa-mir-019b-1-prec	202281_at	hsa-miR-19b	ENST00000314167 // ENST00000334874	GAK	0.487909	8.86147e-05	0.0150085
hsa-mir-140No1	208198_x_at	hsa-miR-140-5p	ENST00000339924 // ENST00000360233	KIR2DL1	0.487887	8.86918e-05	0.0150129
hsa-mir-21No1	207688_s_at	hsa-miR-21	ENST00000321014	Q5T6S7_HUMAN	-0.48787	8.87484e-05	0.0150138
hsa-mir-020-prec	218493_at	hsa-miR-20a	ENST00000262316	RHBDF1	0.487736	8.9205e-05	0.0150823
hsa-mir-489No1	206568_at	hsa-miR-489	ENST00000236979	TNP1	0.4876	8.96725e-05	0.0151526
hsa-mir-126No1	220330_s_at	hsa-miR-126*	ENST00000285670 // ENST00000389440	SAMSN1	0.487528	8.99186e-05	0.0151855
hsa-let-7d-prec	205125_at	hsa-let-7d	ENST00000334661	PLCD1	-0.48746	9.01532e-05	0.0152163
hsa-mir-220-prec	207522_s_at	hsa-miR-220	ENST00000359983	ATP2A3	-0.48736	9.0498e-05	0.0152603
hsa-mir-096-prec-7No1	200082_s_at	hsa-miR-96*	ENST00000304921	RPS7	0.487354	9.0518e-05	0.0152603
hsa-mir-145-prec	216230_x_at	hsa-miR-145	ENST00000342245	SMPD1	0.487324	9.06214e-05	0.015269
hsa-mir-21No1	201506_at	hsa-miR-21	ENST00000305126	TGFBI	0.487293	9.07313e-05	0.0152699
hsa-mir-009-3No2	214633_at	hsa-miR-9*	ENST00000370536	SOX3	0.487304	9.06926e-05	0.0152699
hsa-mir-020-prec	210555_s_at	hsa-miR-20a	ENST00000379165	NFATC3	0.48726	9.08456e-05	0.0152716
hsa-mir-20bNo1	204249_s_at	hsa-miR-20b	ENST00000257818	LMO2	0.487269	9.08149e-05	0.0152716
hsa-mir-019b-2-prec	210206_s_at	hsa-miR-19b	ENST00000228264	DDX11	0.487219	9.0987e-05	0.0152866
hsa-mir-141-precNo2	209904_at	hsa-miR-141*	ENST00000232975	TNNC1	0.487197	9.10645e-05	0.0152909
hsa-mir-099b-prec-19No2	203110_at	hsa-miR-99b	ENST00000346049	PTK2B	-0.487098	9.1411e-05	0.0153403
hsa-mir-020-prec	209822_s_at	hsa-miR-20a	ENST00000382092 // ENST00000382100	VLDLR	-0.487017	9.1693e-05	0.0153788
hsa-mir-489No1	214038_at	hsa-miR-489	ENST00000225840	CCL8	0.486971	9.18546e-05	0.0153971
hsa-mir-135a-1No1	210681_s_at	hsa-miR-135a	ENST00000280377	USP15	0.486861	9.22418e-05	0.0154038
hsa-mir-138-1-prec	211569_s_at	hsa-miR-138	ENST00000351726	HADH	-0.486825	9.23673e-05	0.0154038
hsa-mir-015a-2-precNo1	215706_x_at	hsa-miR-15a	ENST00000322764 // ENST00000275815	ZYX // EPHA1	-0.486832	9.23444e-05	0.0154038
hsa-mir-193bNo1	202252_at	hsa-miR-193b	ENST00000368575	RAB13	0.486914	9.2056e-05	0.0154038
hsa-mir-220-prec	203783_x_at	hsa-miR-220	ENST00000215591	POLRMT	-0.486851	9.22751e-05	0.0154038
hsa-mir-338No1	201510_at	hsa-miR-338-3p	ENST00000310044 // ENST00000359651	ELF3	0.486874	9.21958e-05	0.0154038
hsa-mir-495No1	211575_s_at	hsa-miR-495	ENST00000232165	UBE3A	-0.486842	9.23069e-05	0.0154038
hsa-mir-509No2	209621_s_at	hsa-miR-509-5p	ENST00000284771	PDLIM3	0.486876	9.21886e-05	0.0154038
hsa-mir-099-prec-21	201499_s_at	hsa-miR-99a	ENST00000381886 // ENST00000344836	USP7	-0.486864	9.22308e-05	0.0154038
hsa-mir-424No1	220017_x_at	hsa-miR-424	ENST00000260682	CYP2C9	0.486688	9.28509e-05	0.0154756
hsa-mir-019b-1-prec	217843_s_at	hsa-miR-19b	ENST00000258648	MED4	0.486667	9.29254e-05	0.0154793
hsa-mir-030b-precNo1	215873_x_at	hsa-miR-30b	ENST00000372530 // ENST00000244533	ABCC10	-0.486641	9.30195e-05	0.0154861
hsa-mir-009-1No2	201485_s_at	hsa-miR-9*	ENST00000320963	RCN2	0.486609	9.31312e-05	0.0154959
hsa-mir-15aNo2	205249_at	hsa-miR-15a*	ENST00000242480	EGR2	0.486521	9.34464e-05	0.0155396
hsa-mir-019b-2-prec	201876_at	hsa-miR-19b	ENST00000222572	PON2	-0.486425	9.37873e-05	0.0155786
hsa-mir-375	218066_at	hsa-miR-375	ENST00000343658	SLC12A7	0.486426	9.37834e-05	0.0155786
hsa-mir-010a-precNo1	206472_s_at	hsa-miR-10a	ENST00000317509	TLE3	-0.486394	9.38995e-05	0.0155884
hsa-mir-106aNo1	210830_s_at	hsa-miR-106a	ENST00000222572	PON2	-0.486319	9.41668e-05	0.0156239
hsa-mir-106bNo1	201586_s_at	hsa-miR-106b	ENST00000357214	SFPQ	0.486284	9.42932e-05	0.015636
hsa-mir-106bNo1	214866_at	hsa-miR-106b	ENST00000339082	PLAUR	-0.486232	9.44829e-05	0.0156531
hsa-mir-181c-precNo1	212471_at	hsa-miR-181c	ENST00000318709	KIAA0241	-0.486211	9.45562e-05	0.0156531
hsa-mir-222-precNo1	222078_at	hsa-miR-222	ENST00000342741	PKLR	-0.486223	9.4513e-05	0.0156531
hsa-mir-125b-1	215633_x_at	hsa-miR-125b	ENST00000376099 // ENST00000376092 // ENST00000376090 // ENST00000303757	LST1	-0.486187	9.46424e-05	0.0156585
hsa-mir-378No2	209651_at	hsa-miR-378	ENST00000361773	TGFB1I1	-0.486132	9.48412e-05	0.0156826
hsa-mir-148-prec	214629_x_at	hsa-miR-148a	ENST00000317610 // ENST00000337526 // ENST00000357376	RTN4	-0.486077	9.50393e-05	0.0157065
hsa-mir-125b-2-precNo2	205573_s_at	hsa-miR-125b	ENST00000306121 // ENST00000370189	SNX7	0.48599	9.53574e-05	0.0157413
hsa-mir-34cNo2	203506_s_at	hsa-miR-34c-3p	ENST00000374102 // ENST00000374080	MED12	-0.485995	9.53379e-05	0.0157413
hsa-mir-194-1No1	221039_s_at	hsa-miR-194	ENST00000343135	DDEF1	-0.485927	9.55844e-05	0.0157568
hsa-mir-506No1	213056_at	hsa-miR-506	ENST00000264546	FRMD4B	0.485948	9.55096e-05	0.0157568
hsa-mir-524*	219252_s_at	hsa-miR-524-5p	ENST00000380526 // ENST00000380523 // ENST00000332885	GEMIN8	0.48592	9.56125e-05	0.0157568
hsa-mir-34aNo1	209508_x_at	hsa-miR-34a	ENST00000309955	CFLAR	0.485885	9.5738e-05	0.0157597
hsa-mir-099-prec-21	202778_s_at	hsa-miR-99a	ENST00000382870 // ENST00000382871 // ENST00000382883	ZMYM2	-0.485886	9.57365e-05	0.0157597
hsa-mir-182-precNo1	213804_at	hsa-miR-182*	ENST00000373026	INPP5B	0.485859	9.58346e-05	0.0157655
hsa-mir-202-prec	205348_s_at	hsa-miR-202	ENST00000324972	DYNC1I1	-0.485818	9.59818e-05	0.0157655
hsa-mir-342No1	204778_x_at	hsa-miR-342-3p	ENST00000239144	HOXB8	-0.48584	9.59038e-05	0.0157655
hsa-mir-375	221408_x_at	hsa-miR-375	ENST00000231134	PCDHB5	0.485817	9.59879e-05	0.0157655
hsa-mir-106-prec-X	204249_s_at	hsa-miR-106a	ENST00000257818	LMO2	0.485712	9.63708e-05	0.0158106
hsa-mir-20bNo1	205024_s_at	hsa-miR-20b	ENST00000382643	RAD51	0.485726	9.63208e-05	0.0158106
hsa-mir-010a-precNo1	210010_s_at	hsa-miR-10a	ENST00000215882	SLC25A1	0.485593	9.68076e-05	0.015844
hsa-mir-135-2-prec	221773_at	hsa-miR-135a	ENST00000228741	ELK3	-0.485586	9.68339e-05	0.015844
hsa-mir-142-prec	220917_s_at	hsa-miR-142-5p	ENST00000288634	WDR19	0.485583	9.68444e-05	0.015844
hsa-mir-034-precNo2	205479_s_at	hsa-miR-34a*	ENST00000372762	PLAU	0.485625	9.66917e-05	0.015844
hsa-mir-519e	220302_at	hsa-miR-519e	ENST00000354489	MAK	0.485602	9.67737e-05	0.015844
hsa-mir-495No1	220295_x_at	hsa-miR-495	ENST00000370962	DEPDC1	0.485543	9.69909e-05	0.0158591
hsa-mir-130a-precNo1	214906_x_at	hsa-miR-130a*	ENST00000380133	NP_438169.2	0.485484	9.72123e-05	0.0158865
hsa-mir-099b-prec-19No2	206437_at	hsa-miR-99b	ENST00000246115	EDG6	-0.485468	9.7269e-05	0.0158869
hsa-mir-020-prec	214866_at	hsa-miR-20a	ENST00000339082	PLAUR	-0.485426	9.74268e-05	0.0158949
hsa-mir-375	213693_s_at	hsa-miR-375	ENST00000368395 // ENST00000368393	MUC1	0.485432	9.7404e-05	0.0158949
hsa-mir-518a-2	204425_at	hsa-miR-518a-3p	ENST00000370049	AVPR2	0.485405	9.75021e-05	0.0158984
hsa-mir-010b-precNo1	219360_s_at	hsa-miR-10b	ENST00000252826	TRPM4	-0.485076	9.87282e-05	0.0160894
hsa-mir-029a-2No1	203026_at	hsa-miR-29a	ENST00000307750	ZBTB5	-0.485041	9.88619e-05	0.0161001
hsa-mir-093-prec-7.1=093-1	201680_x_at	hsa-miR-93	ENST00000347433	ARS2_HUMAN	0.48503	9.89038e-05	0.0161001
hsa-mir-20bNo1	209214_s_at	hsa-miR-20b	ENST00000331029	EWSR1	0.484987	9.90629e-05	0.016117
hsa-mir-122a-prec	220818_s_at	hsa-miR-122	ENST00000379705	TRPC4	0.484946	9.92183e-05	0.0161333
hsa-miR-126*No2	206655_s_at	hsa-miR-126	ENST00000332481	SEPT5	0.484789	9.98104e-05	0.0162117
hsa-mir-142-prec	215136_s_at	hsa-miR-142-5p	ENST00000356185	FAM48A	0.484789	9.9811e-05	0.0162117
hsa-mir-019b-2-prec	208924_at	hsa-miR-19b	ENST00000242719	RNF11	-0.484701	0.000100145	0.016257
hsa-mir-125b-2-precNo2	218960_at	hsa-miR-125b	ENST00000339018	TMPRSS4	-0.484512	0.000100865	0.016359
hsa-mir-092-prec-X=092-2	209290_s_at	hsa-miR-92a	ENST00000380924	NFIB	-0.484505	0.000100892	0.016359
hsa-mir-099b-prec-19No2	201680_x_at	hsa-miR-99b	ENST00000322458 // ENST00000388761	UFSP1_HUMAN	-0.484492	0.000100941	0.016359
hsa-mir-135-2-prec	43977_at	hsa-miR-135a	ENST00000162044	TMEM161A	0.484472	0.000101019	0.0163627
hsa-mir-337No2	202404_s_at	hsa-miR-337-5p	ENST00000297268	COL1A2	0.484351	0.000101483	0.0164287
hsa-mir-30c-2No1	215873_x_at	hsa-miR-30c	ENST00000372530 // ENST00000244533	ABCC10	-0.484281	0.000101754	0.0164588
hsa-mir-375	214746_s_at	hsa-miR-375	ENST00000302017	ZNF467	0.484273	0.000101781	0.0164588
hsa-mir-101-2No1	218727_at	hsa-miR-101	ENST00000219320	NP_060701.1	0.484213	0.000102013	0.0164599
hsa-mir-101-2No1	211084_x_at	hsa-miR-101	ENST00000379066	PRKD3	0.484225	0.000101969	0.0164599
hsa-mir-128b-precNo1	221423_s_at	hsa-miR-128a	ENST00000377986	YIPF5	-0.484224	0.000101971	0.0164599
hsa-mir-019b-2-prec	203440_at	hsa-miR-19b	ENST00000269141	CDH2	-0.484222	0.00010198	0.0164599
hsa-mir-010a-precNo1	214098_at	hsa-miR-10a	ENST00000370378	KIAA1107	-0.484165	0.000102201	0.016476
hsa-mir-142-prec	203675_at	hsa-miR-142-5p	ENST00000323688	NUCB2	0.484137	0.000102307	0.016476
hsa-mir-142-prec	208116_s_at	hsa-miR-142-5p	ENST00000368466	MAN1A1	0.484157	0.000102229	0.016476
hsa-mir-514-2&3No1	206609_at	hsa-miR-514	ENST00000285879	MAGEC1	0.48413	0.000102337	0.016476
hsa-mir-219-prec	209602_s_at	hsa-miR-219-5p	ENST00000379328	GATA3	-0.484112	0.000102406	0.016478
hsa-mir-125b-1	209651_at	hsa-miR-125b	ENST00000361773	TGFB1I1	0.484022	0.000102755	0.0165251
hsa-mir-106-prec-X	201305_x_at	hsa-miR-106a	ENST00000339399	ANP32B	0.48394	0.000103076	0.0165677
hsa-mir-220-prec	219947_at	hsa-miR-220	ENST00000229332	CLEC4A	-0.483867	0.000103359	0.016604
hsa-mir-497No2	207793_s_at	hsa-miR-497*	ENST00000373800	EPB41	0.483775	0.000103718	0.0166527
hsa-mir-342No1	203589_s_at	hsa-miR-342-3p	ENST00000317104 // ENST00000310282	TFDP2	0.483744	0.000103842	0.0166633
hsa-mir-024-1-precNo1	212647_at	hsa-miR-24	ENST00000246792	RRAS	0.483727	0.00010391	0.0166652
hsa-mir-129-2No2	209692_at	hsa-miR-129-3p	ENST00000372063 // ENST00000357410 // ENST00000327619	EYA2	0.483698	0.000104023	0.0166741
hsa-mir-100-1/2-prec	209287_s_at	hsa-miR-100	ENST00000295324	CDC42EP3	0.483664	0.000104158	0.0166776
hsa-mir-107No1	215706_x_at	hsa-miR-107	ENST00000322764 // ENST00000275815	ZYX // EPHA1	-0.483674	0.000104117	0.0166776
hsa-mir-029c-prec	203743_s_at	hsa-miR-29c	ENST00000266775	TDG	-0.483644	0.000104237	0.016681
hsa-mir-221-prec	201097_s_at	hsa-miR-221	ENST00000303436	ARF4	0.483534	0.000104669	0.0167411
hsa-mir-193-precNo1	217829_s_at	hsa-miR-193a-3p	ENST00000323701	USP39	-0.483402	0.000105194	0.0168068
hsa-mir-497No1	216841_s_at	hsa-miR-497	ENST00000337404	SOD2	0.483403	0.000105188	0.0168068
hsa-mir-223-prec	218164_at	hsa-miR-223	ENST00000006658	SPATA20	-0.48337	0.00010532	0.0168177
hsa-mir-148bNo2	221638_s_at	hsa-miR-148b*	ENST00000312283	NPEPL1	0.483329	0.000105484	0.0168348
hsa-mir-030c-prec	215873_x_at	hsa-miR-30c	ENST00000372530 // ENST00000244533	ABCC10	-0.483311	0.000105557	0.0168372
hsa-mir-100No1	220865_s_at	hsa-miR-100	ENST00000376203	PDSS1	-0.483273	0.000105705	0.0168517
hsa-mir-024-1-precNo2	215299_x_at	hsa-miR-24-1*	ENST00000338971 // ENST00000344620	SULT1A3 // GIYD2	-0.483196	0.000106013	0.0168916
hsa-mir-220-prec	207302_at	hsa-miR-220	ENST00000218867	SGCG	-0.483176	0.000106095	0.0168955
hsa-mir-106aNo1	219378_at	hsa-miR-106a	ENST00000379406	NARG1L	0.483137	0.000106253	0.0169023
hsa-mir-380-3p	217904_s_at	hsa-miR-380	ENST00000300650	RNF214	0.483139	0.000106244	0.0169023
hsa-mir-219-2No1	218432_at	hsa-miR-219-5p	ENST00000265651	FBXO3	0.483038	0.000106649	0.0169553
hsa-mir-023b-prec	208808_s_at	hsa-miR-23b	ENST00000296503	HMGB2	-0.483025	0.000106702	0.0169553
hsa-mir-220-prec	201666_at	hsa-miR-220	ENST00000377018	TIMP1	0.482993	0.000106829	0.0169663
hsa-mir-362No1	205957_at	hsa-miR-362-5p	ENST00000361971	PLXNB3	0.482898	0.000107212	0.0170179
hsa-mir-152-precNo1	219401_at	hsa-miR-152	ENST00000017003	XYLT2	0.482879	0.000107289	0.0170209
hsa-mir-130a-precNo1	211342_x_at	hsa-miR-130a*	ENST00000374102 // ENST00000374080	MED12	0.482744	0.000107839	0.0170912
hsa-mir-34bNo1	220952_s_at	hsa-miR-34b*	ENST00000317589	PLEKHA5	0.482741	0.000107849	0.0170912
hsa-mir-010b-precNo1	204789_at	hsa-miR-10b	ENST00000328118	FMNL1	-0.482707	0.00010799	0.0171043
hsa-mir-106-prec-X	218872_at	hsa-miR-106a	ENST00000335209	TESC	0.482663	0.000108168	0.0171232
hsa-mir-410No1	209492_x_at	hsa-miR-410	ENST00000304312	ATP5I	-0.482568	0.000108555	0.0171752
hsa-mir-29b-2=102prec7.1=7.2	204114_at	hsa-miR-29b	ENST00000216286	NID2	-0.482544	0.000108654	0.0171816
hsa-mir-103-prec-5=103-1	200808_s_at	hsa-miR-103	ENST00000322764 // ENST00000275815	ZYX // EPHA1	-0.482499	0.000108838	0.0171998
hsa-mir-488No2	218441_s_at	hsa-miR-488	ENST00000304330	RPAP1	0.482487	0.000108886	0.0171998
hsa-mir-028-prec	211986_at	hsa-miR-28-5p	ENST00000378024	AHNAK	0.48244	0.00010908	0.0172211
hsa-mir-296No2	222173_s_at	hsa-miR-296-3p	ENST00000375066	TBC1D2	0.482419	0.000109167	0.0172256
hsa-mir-138-1-prec	209264_s_at	hsa-miR-138	ENST00000346501	TSPAN4	0.482334	0.000109516	0.0172714
hsa-mir-148-prec	217837_s_at	hsa-miR-148a	ENST00000263856	VPS24	-0.482278	0.000109749	0.0172987
hsa-mir-099b-prec-19No2	210506_at	hsa-miR-99b	ENST00000314412	FUT7	-0.482251	0.00010986	0.017307
hsa-mir-017-precNo2	201585_s_at	hsa-miR-17	ENST00000357214	SFPQ	0.482144	0.000110306	0.0173664
hsa-mir-027b-prec	203358_s_at	hsa-miR-27b	ENST00000320356	EZH2	-0.482132	0.000110355	0.0173664
hsa-mir-125b-2-precNo2	210264_at	hsa-miR-125b	ENST00000373311	GPR35	-0.482019	0.000110822	0.0174304
hsa-mir-365-2No1	220099_s_at	hsa-miR-365	ENST00000263545	LUC7L2	-0.481945	0.000111131	0.0174697
hsa-mir-181a-precNo1	210424_s_at	hsa-miR-181a	ENST00000327271 // ENST00000341650 // ENST00000359187	GOLGA8A	-0.481882	0.000111397	0.0174928
hsa-mir-452*	218827_s_at	hsa-miR-452*	ENST00000325971	CEP192	0.481895	0.000111343	0.0174928
hsa-mir-099-prec-21	221080_s_at	hsa-miR-99a	ENST00000308243	CRB3	-0.481824	0.000111641	0.0175216
hsa-mir-106bNo1	208778_s_at	hsa-miR-106b	ENST00000367048	ACAT2	0.481808	0.000111707	0.0175227
hsa-mir-019b-1-prec	217963_s_at	hsa-miR-19b	ENST00000372645 // ENST00000361298 // ENST00000372635 // ENST00000372634	NGFRAP1	-0.481751	0.000111948	0.0175391
hsa-mir-023b-prec	205995_x_at	hsa-miR-23b	ENST00000349820	IQCB1	-0.48174	0.000111991	0.0175391
hsa-mir-495No1	201331_s_at	hsa-miR-495	ENST00000300131	NAB2	-0.481754	0.000111934	0.0175391
hsa-mir-024-2-prec	201680_x_at	hsa-miR-24	ENST00000241069	ACHE	-0.481724	0.000112058	0.0175402
hsa-mir-093-prec-7.1=093-1	202336_s_at	hsa-miR-93	ENST00000304400	PAM	-0.481682	0.000112236	0.0175587
hsa-let-7c-prec	222258_s_at	hsa-let-7c	ENST00000322950	SH3BP4	0.481582	0.000112658	0.0176043
hsa-mir-299No1	218975_at	hsa-miR-299-5p	ENST00000264828	COL5A3	0.481571	0.000112708	0.0176043
hsa-mir-507No1	217475_s_at	hsa-miR-507	ENST00000340552	LIMK2	0.481587	0.00011264	0.0176043
hsa-mir-491No2	40489_at	hsa-miR-491-3p	ENST00000356654	ATN1	-0.48155	0.000112794	0.0176084
hsa-mir-010a-precNo1	203650_at	hsa-miR-10a	ENST00000374477	PROCR	0.481471	0.00011313	0.017642
hsa-mir-202*	207535_s_at	hsa-miR-202*	ENST00000369966	NFKB2	0.481476	0.000113111	0.017642
hsa-mir-182-precNo1	205881_at	hsa-miR-182*	ENST00000357502	ZNF74	0.481441	0.000113259	0.0176434
hsa-mir-222-precNo1	213271_s_at	hsa-miR-222	ENST00000349129	DOPEY1	-0.48145	0.000113222	0.0176434
hsa-mir-200cNo1	202332_at	hsa-miR-200c	ENST00000359867	CSNK1E	-0.481348	0.000113655	0.0176957
hsa-mir-519e*	219670_at	hsa-miR-519e*	ENST00000371833	C1orf165	-0.481225	0.000114178	0.0177677
hsa-mir-18bNo1	209695_at	hsa-miR-18b	ENST00000329397	PTP4A3	0.481194	0.000114313	0.0177735
hsa-mir-21No1	206414_s_at	hsa-miR-21	ENST00000355346 // ENST00000360635	ITGB1BP1	0.481188	0.000114337	0.0177735
hsa-mir-093-prec-7.1=093-1	213244_at	hsa-miR-93	ENST00000316097	SCAMP4	-0.481153	0.000114488	0.0177875
hsa-mir-020-prec	214149_s_at	hsa-miR-20a	ENST00000265093	ATP6V0E1	-0.481118	0.00011464	0.0177941
hsa-mir-21No1	212731_at	hsa-miR-21	ENST00000335659	ANKRD46	-0.481115	0.000114652	0.0177941
hsa-mir-219-2No1	205155_s_at	hsa-miR-219-5p	ENST00000309996	SPTBN2	0.481075	0.000114826	0.0178023
hsa-mir-488No2	210681_s_at	hsa-miR-488	ENST00000280377	USP15	0.481084	0.000114786	0.0178023
hsa-mir-135-2-prec	214752_x_at	hsa-miR-135a	ENST00000369850 // ENST00000369854 // ENST00000369863 // ENST00000360319	FLNA	-0.481031	0.000115015	0.0178127
hsa-mir-223-prec	209387_s_at	hsa-miR-223	ENST00000305366 // ENST00000383054	TM4SF1	-0.481036	0.000114991	0.0178127
hsa-mir-140No2	206949_s_at	hsa-miR-140-3p	ENST00000368354 // ENST00000368352	RUSC1	-0.480937	0.000115423	0.0178665
hsa-mir-220-prec	219433_at	hsa-miR-220	ENST00000342274	BCOR	-0.480884	0.000115648	0.0178919
hsa-mir-216-precNo2	200748_s_at	hsa-miR-216a	ENST00000314893		-0.480861	0.000115751	0.0178984
hsa-mir-221-prec	208876_s_at	hsa-miR-221	ENST00000344488	Q59FN2_HUMAN	-0.480799	0.000116019	0.0179304
hsa-mir-30c-1No1	202402_s_at	hsa-miR-30c	ENST00000380525	CARS	-0.480747	0.000116243	0.0179535
hsa-mir-032-precNo2	201021_s_at	hsa-miR-32	ENST00000246069	DSTN	-0.480723	0.000116352	0.0179535
hsa-mir-093-prec-7.1=093-1	221641_s_at	hsa-miR-93	ENST00000379303	ACOT9	-0.480732	0.00011631	0.0179535
hsa-mir-519e	206435_at	hsa-miR-519e	ENST00000379218	SLC26A10	0.480651	0.000116665	0.0179922
hsa-mir-101-prec-9	205526_s_at	hsa-miR-101	ENST00000335643 // ENST00000335647 // ENST00000367411	KATNA1	0.480593	0.000116918	0.0179978
hsa-mir-135-2-prec	209450_at	hsa-miR-135a	ENST00000206542	OSGEP	0.480615	0.000116824	0.0179978
hsa-mir-21No1	212885_at	hsa-miR-21	ENST00000244230	MPHOSPH10	-0.480587	0.000116946	0.0179978
hsa-mir-30c-1No2	213240_s_at	hsa-miR-30c-1*	ENST00000293774	KRT4	-0.4806	0.000116886	0.0179978
hsa-mir-18bNo2	204504_s_at	hsa-miR-18b*	ENST00000279394	TAOK2	0.48053	0.000117195	0.0180267
hsa-mir-101-prec-9	218798_at	hsa-miR-101	ENST00000309469	ATG4D	0.480482	0.000117406	0.0180402
hsa-mir-211-precNo1	211787_s_at	hsa-miR-211	ENST00000293831	EIF4A1	0.480482	0.000117406	0.0180402
hsa-mir-20bNo1	205905_s_at	hsa-miR-20b	ENST00000376222 // ENST00000364810 // ENST00000376219	MICA	-0.480425	0.000117654	0.0180688
hsa-mir-431No1	219506_at	hsa-miR-431	ENST00000369102	C1orf54	0.480349	0.000117992	0.0181112
hsa-mir-1-1No1	218424_s_at	hsa-miR-1	ENST00000354888	STEAP3	-0.480257	0.000118397	0.0181638
hsa-mir-518a-1*	57540_at	hsa-miR-518a-5p	ENST00000302188	RBKS	0.480201	0.000118645	0.0181923
hsa-mir-028-prec	221081_s_at	hsa-miR-28-5p	ENST00000369752	DENND2D	-0.480151	0.000118871	0.018208
hsa-mir-501No1	212327_at	hsa-miR-501-5p	ENST00000313875	NP_055803.1	-0.480163	0.000118816	0.018208
hsa-mir-489No1	205564_at	hsa-miR-489	ENST00000376141 // ENST00000376130	PAGE4	0.480127	0.000118975	0.0182144
hsa-mir-125b-1	201613_s_at	hsa-miR-125b	ENST00000288014	THTPA	-0.480039	0.000119367	0.0182649
hsa-mir-024-1-precNo1	203163_at	hsa-miR-24	ENST00000379655 // ENST00000379661	KIFC3 // KATNB1	-0.47998	0.00011963	0.0182877
hsa-mir-028-prec	218686_s_at	hsa-miR-28-5p	ENST00000383018	C16orf33	0.479964	0.000119703	0.0182877
hsa-mir-009-2No1	204204_at	hsa-miR-9	ENST00000374220 // ENST00000259392	SLC31A2	-0.479975	0.000119653	0.0182877
hsa-miR-373*No1	214044_at	hsa-miR-373*	ENST00000366574	RYR2	0.479948	0.000119776	0.0182893
hsa-mir-010b-precNo1	206472_s_at	hsa-miR-10b	ENST00000317509	TLE3	-0.479879	0.000120084	0.0183268
hsa-mir-093-prec-7.1=093-1	201760_s_at	hsa-miR-93	ENST00000315436	WSB2	-0.479842	0.00012025	0.0183426
hsa-mir-010b-precNo1	213138_at	hsa-miR-10b	ENST00000357485	ARID5A	-0.479769	0.000120577	0.018382
hsa-mir-194-precNo1	201110_s_at	hsa-miR-194	ENST00000260356	THBS1	-0.479757	0.000120634	0.018382
hsa-mir-135-2-prec	201887_at	hsa-miR-135a	ENST00000371637	IL13RA1	-0.479721	0.000120796	0.0183876
hsa-mir-219-prec	220903_at	hsa-miR-219-5p	ENST00000312756	GFM1	-0.479729	0.000120758	0.0183876
hsa-mir-194-1No1	219100_at	hsa-miR-194	ENST00000224950	OBFC1	0.479568	0.000121485	0.0184828
hsa-mir-106bNo1	203234_at	hsa-miR-106b	ENST00000331803	UPP1	-0.479461	0.000121972	0.018502
hsa-mir-181a-precNo1	214459_x_at	hsa-miR-181a	ENST00000376237	HLA-C	0.479465	0.000121957	0.018502
hsa-mir-20bNo1	214149_s_at	hsa-miR-20b	ENST00000265093	ATP6V0E1	-0.479457	0.000121989	0.018502
hsa-mir-367No1	221650_s_at	hsa-miR-367	ENST00000373842	MED18	0.479523	0.000121692	0.018502
hsa-mir-380-5p	41329_at	hsa-miR-380*	ENST00000359326	C1orf112	0.479499	0.000121801	0.018502
hsa-mir-099b-prec-19No2	204718_at	hsa-miR-99b	ENST00000359396	TRPV6	-0.479469	0.000121935	0.018502
hsa-mir-20bNo1	218493_at	hsa-miR-20b	ENST00000262316	RHBDF1	0.479386	0.000122315	0.0185322
hsa-mir-514-1No1	59705_at	hsa-miR-514	ENST00000373332	SCLY	0.479399	0.000122257	0.0185322
hsa-mir-021-prec-17No1	204759_at	hsa-miR-21	ENST00000344532	RCBTB2	-0.479333	0.000122558	0.018533
hsa-mir-220-prec	209432_s_at	hsa-miR-220	ENST00000378103	GBA2	0.479355	0.000122455	0.018533
hsa-mir-513-2No1	200846_s_at	hsa-miR-513-5p	ENST00000312989 // ENST00000376745	PPP1CA	-0.479357	0.000122447	0.018533
hsa-mir-092-prec-X=092-2	209289_at	hsa-miR-92a	ENST00000380924	NFIB	-0.47933	0.000122573	0.018533
hsa-mir-192-2/3No1	221610_s_at	hsa-miR-192	ENST00000221856	FSD1	0.479258	0.000122899	0.0185727
hsa-let-7a-1-prec	203663_s_at	hsa-let-7a	ENST00000322347	COX5A	-0.479194	0.000123194	0.0185981
hsa-mir-092-prec-X=092-2	209832_s_at	hsa-miR-92a	ENST00000378364	APRT	0.479199	0.00012317	0.0185981
hsa-mir-223-prec	201207_at	hsa-miR-223	ENST00000003607	POLDIP2	-0.479116	0.000123552	0.0186426
hsa_mir_490_Hcd20right	206589_at	hsa-miR-490-3p	ENST00000370332 // ENST00000294702	GFI1	0.479067	0.000123779	0.0186672
hsa-mir-299No1	200082_s_at	hsa-miR-299-5p	ENST00000304921	RPS7	-0.479034	0.000123932	0.0186806
hsa-mir-130a-precNo1	211738_x_at	hsa-miR-130a*	ENST00000374659	ELA3A	0.479007	0.000124056	0.0186897
hsa-mir-20bNo1	222036_s_at	hsa-miR-20b	ENST00000262105	MCM4	0.47896	0.000124273	0.0187129
hsa-mir-105-2No1	207765_s_at	hsa-miR-105	ENST00000378554	KIAA1539	0.478905	0.000124529	0.0187291
hsa-mir-127-prec	218931_at	hsa-miR-127-3p	ENST00000264601	RAB17	-0.478896	0.000124573	0.0187291
hsa-mir-017-precNo2	209651_at	hsa-miR-17	ENST00000361773	TGFB1I1	-0.478911	0.000124499	0.0187291
hsa-mir-200bNo1	218656_s_at	hsa-miR-200b	ENST00000379589	LHFP	-0.478836	0.00012485	0.018733
hsa-mir-204-precNo1	50277_at	hsa-miR-204	ENST00000381756	GGA1	0.478847	0.0001248	0.018733
hsa-mir-219-2No1	218318_s_at	hsa-miR-219-5p	ENST00000262393	NLK	0.478835	0.000124854	0.018733
hsa-mir-507No1	208282_x_at	hsa-miR-507	ENST00000303652 // ENST00000306922	DAZ1	0.478846	0.000124803	0.018733
hsa-mir-29b-1No1	219706_at	hsa-miR-29b	ENST00000246041	C20orf29	0.478778	0.000125119	0.0187632
hsa-mir-017-precNo2	202302_s_at	hsa-miR-17	ENST00000331738	RSRC2	0.478728	0.000125353	0.0187637
hsa-mir-202-prec	216267_s_at	hsa-miR-202	ENST00000232508	CYB561D2	-0.478725	0.000125367	0.0187637
hsa-mir-299No1	204221_x_at	hsa-miR-299-5p	ENST00000229214	KRR1	0.478751	0.000125244	0.0187637
hsa-mir-488No2	205578_at	hsa-miR-488	ENST00000375708	ROR2	0.478722	0.000125379	0.0187637
hsa-mir-092-prec-13=092-1No2	218333_at	hsa-miR-92a	ENST00000158771	DERL2	-0.478645	0.000125739	0.018808
hsa-mir-296No2	221629_x_at	hsa-miR-296-3p	ENST00000347708 // ENST00000325348 // ENST00000334724	C8orf30A // Q96BK8_HUMAN	-0.478585	0.000126021	0.0188405
hsa-mir-339No2	212062_at	hsa-miR-339-3p	ENST00000338821	ATP9A	-0.478565	0.000126118	0.0188454
hsa-mir-024-2-prec	219627_at	hsa-miR-24	ENST00000378044	Q6UVX0_HUMAN	-0.478533	0.000126267	0.0188581
hsa-mir-099-prec-21	216902_s_at	hsa-miR-99a	ENST00000198767	RRN3	-0.478406	0.000126863	0.0189375
hsa-mir-128b-precNo1	210830_s_at	hsa-miR-128a	ENST00000222572	PON2	-0.478385	0.000126964	0.0189419
hsa-mir-007-1-prec	204115_at	hsa-miR-7	ENST00000248564	GNG11	-0.478373	0.000127022	0.0189419
hsa-mir-15aNo1	202562_s_at	hsa-miR-15a	ENST00000256319	C14orf1	0.478298	0.000127377	0.0189852
hsa-mir-140No1	205714_s_at	hsa-miR-140-5p	ENST00000360165	ZMYND10	0.478239	0.000127653	0.0189934
hsa-mir-148bNo1	202444_s_at	hsa-miR-148b	ENST00000370408	CHUK	-0.478231	0.000127691	0.0189934
hsa-mir-017-precNo2	201876_at	hsa-miR-17	ENST00000222572	PON2	-0.478266	0.000127527	0.0189934
hsa-mir-365-1No1	203896_s_at	hsa-miR-365	ENST00000278655 // ENST00000334005	PLCB4	0.47825	0.000127601	0.0189934
hsa_mir_490_Hcd20right	48825_at	hsa-miR-490-3p	ENST00000341550	ING4	0.478195	0.000127864	0.0190094
hsa-mir-125b-1	214574_x_at	hsa-miR-125b	ENST00000376099 // ENST00000376092 // ENST00000376090 // ENST00000303757	LST1	-0.478169	0.000127989	0.0190183
hsa-mir-220-prec	210721_s_at	hsa-miR-220	ENST00000378429	PAK7	-0.478147	0.000128091	0.0190238
hsa-let-7c-prec	204590_x_at	hsa-let-7c	ENST00000267199	VPS33A	-0.478104	0.000128296	0.0190448
hsa-mir-105-2No1	216267_s_at	hsa-miR-105	ENST00000232508	CYB561D2	0.478053	0.00012854	0.0190618
hsa-mir-509No1	220484_at	hsa-miR-509-3p	ENST00000341115	MCOLN3	0.478053	0.000128541	0.0190618
hsa-mir-010a-precNo1	219360_s_at	hsa-miR-10a	ENST00000252826	TRPM4	-0.477972	0.000128928	0.0190999
hsa-mir-025-prec	205085_at	hsa-miR-25	ENST00000371568 // ENST00000371566	ORC1L	0.477977	0.000128902	0.0190999
hsa-mir-185-precNo1	210100_s_at	hsa-miR-185	ENST00000341511 // ENST00000355090	ABCA2	-0.477819	0.000129661	0.0191794
hsa-mir-29b-1No1	210186_s_at	hsa-miR-29b	ENST00000381724	FKBP1A	0.477838	0.000129572	0.0191794
hsa-mir-096-prec-7No2	202071_at	hsa-miR-96	ENST00000372733	SDC4	-0.477831	0.000129605	0.0191794
hsa-mir-15aNo1	215706_x_at	hsa-miR-15a	ENST00000322764 // ENST00000275815	ZYX // EPHA1	-0.477724	0.000130121	0.019228
hsa-mir-020-prec	201202_at	hsa-miR-20a	ENST00000379160	PCNA	0.477726	0.000130113	0.019228
hsa-mir-102-prec-1	203743_s_at	hsa-miR-29b	ENST00000266775	TDG	-0.477663	0.000130414	0.0192616
hsa-mir-128a-precNo2	212169_at	hsa-miR-128a	ENST00000242209	FKBP9	-0.477635	0.000130552	0.0192714
hsa-mir-496No1	204222_s_at	hsa-miR-496	ENST00000266659	GLIPR1	-0.477623	0.000130612	0.0192714
hsa-mir-133a-2	208277_at	hsa-miR-133a	ENST00000370002	PITX3	0.477572	0.000130858	0.0192947
hsa-mir-200bNo2	213150_at	hsa-miR-200b*	ENST00000283921	HOXA10	0.477544	0.000130992	0.0192947
hsa-mir-021-prec-17No1	212698_s_at	hsa-miR-21	ENST00000334001 // ENST00000356688 // ENST00000352314	SEPT10	0.477527	0.000131076	0.0192947
hsa-mir-365-2No1	203896_s_at	hsa-miR-365	ENST00000278655 // ENST00000334005	PLCB4	0.47751	0.000131156	0.0192947
hsa-mir-367No1	208983_s_at	hsa-miR-367	ENST00000375748	PECAM1	0.477509	0.000131165	0.0192947
hsa-mir-373No2	210144_at	hsa-miR-373*	ENST00000337137	TBC1D22A	-0.477523	0.000131097	0.0192947
hsa-mir-194-2No1	219194_at	hsa-miR-194	ENST00000370236 // ENST00000318364	MRPL43	0.477451	0.000131446	0.0193264
hsa-mir-125b-1	203499_at	hsa-miR-125b	ENST00000358432	EPHA2	0.477361	0.000131888	0.0193816
hsa-mir-141-precNo1	207719_x_at	hsa-miR-141	ENST00000336415 // ENST00000272037	CEP170L // CEP170	-0.477314	0.000132114	0.0194051
hsa-mir-515-15p	219858_s_at	hsa-miR-515-5p	ENST00000281416	NP_060164.3	0.477274	0.000132314	0.0194053
hsa-mir-516-2No2	217834_s_at	hsa-miR-516a-5p	ENST00000369622	SYNCRIP	0.477279	0.000132287	0.0194053
hsa-mir-092-prec-13=092-1No2	200012_x_at	hsa-miR-92a	ENST00000311549	RPL21	0.477275	0.000132306	0.0194053
[truncated: 1,576 more rows]
