# Supplementary material for: Correlation of expression profiles between microRNAs and mRNA targets using NCI-60 data
Source: BMC Genomics. 2009 May 12;10:218. doi: 10.1186/1471-2164-10-218 (PMC2686738; doi:10.1186/1471-2164-10-218)
Supplement: Additional file 3 — Probe-probe correlations for GenMiR++ predicted miRNA-target pairs. Significantly correlated microarray probe pairs, data taken from GenMiR++. Pearson correlation coefficients, p-values and Benjamini and Hochberg adjusted p-values are listed. [file 1471-2164-10-218-S3.xls]

## Sheet: Sheet1
Human_miRNA	Human_target	Score_percentile	Classification	miRNA_Probe	Affy_HG_U133A_ID	Corr_Coefficient	p_value	BH_adjusted_p_value
hsa-miR-125b	SP1	100	High-confidence	hsa-mir-125b-2-precNo2	214732_at	-0.273584	0.0360237	0.303204
hsa-miR-125b	SP1	100	High-confidence	hsa-mir-125b-1	214732_at	-0.243591	0.0630082	0.38775
hsa-miR-16	TLE4	99.9843	High-confidence	hsa-mir-016b-chr3	214688_at	-0.210239	0.109989	0.475025
hsa-miR-16	TLE4	99.9843	High-confidence	hsa-mir-16-1No1	214688_at	-0.154043	0.244067	0.643689
hsa-miR-16	TLE4	99.9843	High-confidence	hsa-mir-016a-chr13	214688_at	-0.14779	0.263972	0.663344
hsa-miR-16	TLE4	99.9843	High-confidence	hsa-mir-16-2No1	214688_at	-0.139368	0.292457	0.690271
hsa-miR-16	TLE4	99.9843	High-confidence	hsa-mir-016b-chr3	204872_at	-0.0811194	0.541354	0.842316
hsa-miR-16	TLE4	99.9843	High-confidence	hsa-mir-16-2No1	216997_x_at	0.0610622	0.645932	0.888271
hsa-miR-16	TLE4	99.9843	High-confidence	hsa-mir-016a-chr13	204872_at	-0.0450014	0.735033	0.923468
hsa-miR-16	TLE4	99.9843	High-confidence	hsa-mir-16-1No1	204872_at	-0.032333	0.807925	0.946748
hsa-miR-16	TLE4	99.9843	High-confidence	hsa-mir-16-2No1	204872_at	-0.0211253	0.873817	0.967052
hsa-miR-16	TLE4	99.9843	High-confidence	hsa-mir-016b-chr3	216997_x_at	-0.0200283	0.88032	0.969062
hsa-miR-16	TLE4	99.9843	High-confidence	hsa-mir-16-1No1	216997_x_at	0.016884	0.899002	0.972487
hsa-miR-16	TLE4	99.9843	High-confidence	hsa-mir-016a-chr13	216997_x_at	0.0130669	0.921753	0.97926
hsa-miR-24	SP1	99.9687	High-confidence	hsa-mir-024-2-prec	214732_at	-0.0638864	0.630721	0.88344
hsa-miR-24	SP1	99.9687	High-confidence	hsa-mir-024-1-precNo1	214732_at	-0.060564	0.64863	0.889178
hsa-miR-125a	SP1	99.9374	High-confidence	hsa-mir-125a-precNo1	214732_at	-0.0639758	0.630242	0.883147
hsa-miR-29a	SP1	99.9217	High-confidence	hsa-mir-029a-2No1	214732_at	-0.288847	0.0265049	0.264211
hsa-miR-193	SP1	99.9061	High-confidence	hsa-mir-193-precNo1	214732_at	0.0808183	0.542861	0.843262
hsa-miR-26a	EPAS1	99.8904	High-confidence	hsa-mir-26a-2No1	200879_s_at	-0.190439	0.148528	0.539192
hsa-miR-26a	EPAS1	99.8904	High-confidence	hsa-mir-26a-1No1	200878_at	-0.153842	0.244692	0.644135
hsa-miR-26a	EPAS1	99.8904	High-confidence	hsa-mir-26a-2No1	200878_at	-0.152878	0.247695	0.647198
hsa-miR-26a	EPAS1	99.8904	High-confidence	hsa-mir-26a-1No1	200879_s_at	-0.123179	0.352652	0.736175
hsa-miR-26a	EPAS1	99.8904	High-confidence	hsa-mir-026a-precNo1	200879_s_at	-0.0848403	0.5229	0.833508
hsa-miR-26a	EPAS1	99.8904	High-confidence	hsa-mir-026a-precNo1	200878_at	0.0396697	0.765469	0.935233
hsa-miR-26b	EPAS1	99.8747	High-confidence	hsa-mir-026b-prec	200878_at	-0.167508	0.204761	0.603005
hsa-miR-26b	EPAS1	99.8747	High-confidence	hsa-mir-026b-prec	200879_s_at	0.0890345	0.502483	0.824623
hsa-miR-29c	SP1	99.8591	High-confidence	hsa-mir-029c-prec	214732_at	-0.171668	0.193578	0.592688
hsa-miR-200c	PAPOLA	99.8434	High-confidence	hsa-mir-200cNo1	222035_s_at	0.179175	0.174515	0.572576
hsa-miR-200c	PAPOLA	99.8434	High-confidence	hsa-mir-200cNo1	209388_at	0.172097	0.192451	0.591154
hsa-miR-200c	PAPOLA	99.8434	High-confidence	hsa-mir-200cNo1	212718_at	0.0809312	0.542296	0.842562
hsa-miR-200c	PAPOLA	99.8434	High-confidence	hsa-mir-200cNo1	212720_at	0.0308254	0.816722	0.949857
hsa-miR-29b	SP1	99.8278	High-confidence	hsa-mir-102-prec-1	214732_at	-0.129906	0.32677	0.718227
hsa-miR-29b	SP1	99.8278	High-confidence	hsa-mir-29b-1No1	214732_at	-0.113688	0.391251	0.75948
hsa-miR-29b	SP1	99.8278	High-confidence	hsa-mir-29b-2=102prec7.1=7.2	214732_at	-0.0787048	0.553497	0.847571
hsa-miR-26a	DAPK1	99.8121	High-confidence	hsa-mir-026a-precNo1	203139_at	0.0914631	0.490851	0.819391
hsa-miR-26a	DAPK1	99.8121	High-confidence	hsa-mir-26a-1No1	203139_at	-0.0649894	0.624821	0.880562
hsa-miR-26a	DAPK1	99.8121	High-confidence	hsa-mir-26a-2No1	203139_at	-0.0431369	0.745634	0.927285
hsa-miR-23b	EPAS1	99.7808	High-confidence	hsa-mir-023b-prec	200878_at	0.395705	0.0019214	0.0642683
hsa-miR-23b	EPAS1	99.7808	High-confidence	hsa-mir-023b-prec	200879_s_at	0.0406058	0.760099	0.933402
hsa-miR-194	FOXA1	99.7651	High-confidence	hsa-mir-194-precNo1	204667_at	0.175816	0.182867	0.581343
hsa-miR-194	FOXA1	99.7651	High-confidence	hsa-mir-194-1No1	204667_at	0.0621872	0.639855	0.886711
hsa-miR-194	FOXA1	99.7651	High-confidence	hsa-mir-194-2No1	204667_at	-0.0283202	0.83139	0.953745
hsa-miR-15b	TLE4	99.7495	High-confidence	hsa-mir-015b-precNo1	214688_at	-0.227581	0.0830051	0.427226
hsa-miR-15b	TLE4	99.7495	High-confidence	hsa-mir-015b-precNo1	216997_x_at	-0.195106	0.138647	0.523904
hsa-miR-15b	TLE4	99.7495	High-confidence	hsa-mir-015b-precNo1	204872_at	-0.191664	0.145884	0.5367
hsa-miR-26a	SALL1	99.7338	High-confidence	hsa-mir-26a-1No1	206893_at	-0.12496	0.34568	0.732546
hsa-miR-26a	SALL1	99.7338	High-confidence	hsa-mir-26a-2No1	206893_at	-0.102148	0.441392	0.790076
hsa-miR-26a	SALL1	99.7338	High-confidence	hsa-mir-026a-precNo1	206893_at	-0.0583041	0.660927	0.894677
hsa-miR-21	DLX2	99.7182	High-confidence	hsa-mir-21No1	207147_at	0.0881912	0.506555	0.825566
hsa-miR-21	DLX2	99.7182	High-confidence	hsa-mir-021-prec-17No1	207147_at	0.061967	0.641042	0.886892
hsa-miR-21	DLX2	99.7182	High-confidence	hsa-mir-21No1	215685_s_at	-0.0133698	0.919945	0.979072
hsa-miR-21	DLX2	99.7182	High-confidence	hsa-mir-021-prec-17No1	215685_s_at	0.0111648	0.933115	0.982577
hsa-miR-26a	CDC2L5	99.7025	High-confidence	hsa-mir-026a-precNo1	207318_s_at	-0.202207	0.124572	0.501106
hsa-miR-26a	CDC2L5	99.7025	High-confidence	hsa-mir-026a-precNo1	210965_x_at	0.157935	0.232211	0.633367
hsa-miR-26a	CDC2L5	99.7025	High-confidence	hsa-mir-26a-1No1	207318_s_at	-0.154651	0.242189	0.642659
hsa-miR-26a	CDC2L5	99.7025	High-confidence	hsa-mir-26a-2No1	207319_s_at	-0.134726	0.308985	0.705558
hsa-miR-26a	CDC2L5	99.7025	High-confidence	hsa-mir-26a-2No1	207318_s_at	-0.127698	0.335131	0.723314
hsa-miR-26a	CDC2L5	99.7025	High-confidence	hsa-mir-26a-2No1	210965_x_at	0.0847702	0.523245	0.833733
hsa-miR-26a	CDC2L5	99.7025	High-confidence	hsa-mir-26a-1No1	210965_x_at	0.081843	0.537741	0.840892
hsa-miR-26a	CDC2L5	99.7025	High-confidence	hsa-mir-26a-1No1	207319_s_at	-0.0692499	0.602253	0.870192
hsa-miR-26a	CDC2L5	99.7025	High-confidence	hsa-mir-026a-precNo1	207319_s_at	-0.0612172	0.645093	0.887889
hsa-miR-23a	EPAS1	99.6869	High-confidence	hsa-mir-023a-prec	200878_at	0.426123	0.000765262	0.0373247
hsa-miR-23a	EPAS1	99.6869	High-confidence	hsa-mir-023a-prec	200879_s_at	0.0442511	0.739293	0.92447
hsa-miR-195	TLE4	99.6712	High-confidence	hsa-mir-195-prec	214688_at	-0.159577	0.227332	0.626444
hsa-miR-195	TLE4	99.6712	High-confidence	hsa-mir-195-prec	216997_x_at	0.085889	0.517757	0.830649
hsa-miR-195	TLE4	99.6712	High-confidence	hsa-mir-195-prec	204872_at	-0.000429446	0.997424	0.998919
hsa-miR-200c	RNF5	99.6556	High-confidence	hsa-mir-200cNo1	209111_at	-0.235915	0.0720485	0.407395
hsa-miR-200c	RNF5	99.6556	High-confidence	hsa-mir-200cNo1	216018_at	0.18239	0.166782	0.561822
hsa-miR-26b	CDC2L5	99.6399	High-confidence	hsa-mir-026b-prec	210965_x_at	0.198241	0.132292	0.512531
hsa-miR-26b	CDC2L5	99.6399	High-confidence	hsa-mir-026b-prec	207319_s_at	0.141473	0.285156	0.683532
hsa-miR-26b	CDC2L5	99.6399	High-confidence	hsa-mir-026b-prec	207318_s_at	-0.0801448	0.54624	0.84423
hsa-miR-15a	TLE4	99.6242	High-confidence	hsa-mir-015a-2-precNo1	214688_at	-0.25142	0.0547507	0.363541
hsa-miR-15a	TLE4	99.6242	High-confidence	hsa-mir-015a-2-precNo1	204872_at	-0.200929	0.127021	0.505582
hsa-miR-15a	TLE4	99.6242	High-confidence	hsa-mir-15aNo1	214688_at	-0.18885	0.152007	0.542604
hsa-miR-15a	TLE4	99.6242	High-confidence	hsa-mir-15aNo1	204872_at	-0.124301	0.34825	0.733717
hsa-miR-15a	TLE4	99.6242	High-confidence	hsa-mir-015a-2-precNo1	216997_x_at	-0.103478	0.435439	0.787674
hsa-miR-15a	TLE4	99.6242	High-confidence	hsa-mir-15aNo1	216997_x_at	-0.0681149	0.60823	0.873421
hsa-miR-22	SP1	99.6086	High-confidence	hsa-mir-022-prec	214732_at	-0.144785	0.273913	0.672795
hsa-miR-23a	TLE4	99.5929	High-confidence	hsa-mir-023a-prec	216997_x_at	-0.188634	0.152486	0.543601
hsa-miR-23a	TLE4	99.5929	High-confidence	hsa-mir-023a-prec	204872_at	-0.113391	0.392498	0.759741
hsa-miR-23a	TLE4	99.5929	High-confidence	hsa-mir-023a-prec	214688_at	0.0630722	0.635091	0.884768
hsa-miR-23b	TLE4	99.5773	High-confidence	hsa-mir-023b-prec	214688_at	0.125911	0.341991	0.728824
hsa-miR-23b	TLE4	99.5773	High-confidence	hsa-mir-023b-prec	216997_x_at	-0.103258	0.436422	0.787888
hsa-miR-23b	TLE4	99.5773	High-confidence	hsa-mir-023b-prec	204872_at	-0.0181771	0.891312	0.97072
hsa-miR-200c	RPS6KA3	99.5616	High-confidence	hsa-mir-200cNo1	203843_at	-0.326095	0.0117187	0.178481
hsa-miR-21	CART1	99.546	High-confidence	hsa-mir-21No1	206837_at	0.0354866	0.7896	0.941568
hsa-miR-21	CART1	99.546	High-confidence	hsa-mir-021-prec-17No1	206837_at	0.0347396	0.793931	0.942196
hsa-miR-103	TLE4	99.5146	High-confidence	hsa-mir-103-prec-5=103-1	204872_at	-0.191047	0.147212	0.537781
hsa-miR-103	TLE4	99.5146	High-confidence	hsa-mir-103-prec-5=103-1	214688_at	-0.0456192	0.731532	0.922628
hsa-miR-103	TLE4	99.5146	High-confidence	hsa-mir-103-prec-5=103-1	216997_x_at	-0.0450327	0.734856	0.923415
hsa-miR-26b	DAPK1	99.4833	High-confidence	hsa-mir-026b-prec	203139_at	-0.122582	0.355008	0.737773
hsa-let-7b	RNF5	99.4677	High-confidence	hsa-let-7b-prec	209111_at	-0.0830998	0.531493	0.838801
hsa-let-7b	RNF5	99.4677	High-confidence	hsa-let-7b-prec	216018_at	-0.0347522	0.793858	0.942196
hsa-let-7a	RNF5	99.4364	High-confidence	hsa-let-7a-2-precNo2	216018_at	-0.16638	0.20787	0.606584
hsa-let-7a	RNF5	99.4364	High-confidence	hsa-let-7a-2-precNo2	209111_at	-0.104579	0.430541	0.784947
hsa-let-7a	RNF5	99.4364	High-confidence	hsa-let-7a-1-prec	209111_at	-0.0769467	0.562418	0.852033
hsa-let-7a	RNF5	99.4364	High-confidence	hsa-let-7a-3-prec	209111_at	-0.0720338	0.587702	0.862377
hsa-let-7a	RNF5	99.4364	High-confidence	hsa-let-7a-3-prec	216018_at	-0.0173355	0.896315	0.97205
hsa-let-7a	RNF5	99.4364	High-confidence	hsa-let-7a-1-prec	216018_at	0.0145944	0.91264	0.976071
hsa-let-7c	RNF5	99.4207	High-confidence	hsa-let-7c-prec	209111_at	-0.0591514	0.656306	0.893281
hsa-let-7c	RNF5	99.4207	High-confidence	hsa-let-7c-prec	216018_at	-0.0310834	0.815215	0.949406
hsa-miR-26b	SALL1	99.405	High-confidence	hsa-mir-026b-prec	206893_at	-0.201151	0.126594	0.505494
hsa-miR-200c	PPP1R10	99.3894	High-confidence	hsa-mir-200cNo1	201703_s_at	-0.0758197	0.568173	0.855459
hsa-miR-200b	PAPOLA	99.3737	High-confidence	hsa-mir-200bNo1	209388_at	0.0809999	0.541952	0.842555
hsa-miR-200b	PAPOLA	99.3737	High-confidence	hsa-mir-200a-prec	212720_at	-0.0692067	0.60248	0.870239
hsa-miR-200b	PAPOLA	99.3737	High-confidence	hsa-mir-200a-prec	222035_s_at	0.0666055	0.616218	0.877342
hsa-miR-200b	PAPOLA	99.3737	High-confidence	hsa-mir-200bNo1	222035_s_at	0.0584614	0.660068	0.894255
hsa-miR-200b	PAPOLA	99.3737	High-confidence	hsa-mir-200a-prec	209388_at	0.0298462	0.822448	0.951609
hsa-miR-200b	PAPOLA	99.3737	High-confidence	hsa-mir-200bNo1	212718_at	0.0245562	0.853533	0.961264
hsa-miR-200b	PAPOLA	99.3737	High-confidence	hsa-mir-200bNo1	212720_at	-0.0237003	0.858585	0.963139
hsa-miR-200b	PAPOLA	99.3737	High-confidence	hsa-mir-200a-prec	212718_at	0.0163004	0.902475	0.972832
hsa-miR-107	TLE4	99.3581	High-confidence	hsa-mir-107-prec-10	204872_at	-0.254504	0.0517489	0.353212
hsa-miR-107	TLE4	99.3581	High-confidence	hsa-mir-107No1	204872_at	-0.229218	0.0807551	0.423493
hsa-miR-107	TLE4	99.3581	High-confidence	hsa-mir-107No1	214688_at	-0.108919	0.411548	0.772449
hsa-miR-107	TLE4	99.3581	High-confidence	hsa-mir-107-prec-10	214688_at	-0.0699514	0.598571	0.868126
hsa-miR-107	TLE4	99.3581	High-confidence	hsa-mir-107No1	216997_x_at	-0.0652103	0.623642	0.87994
hsa-miR-107	TLE4	99.3581	High-confidence	hsa-mir-107-prec-10	216997_x_at	-0.0345384	0.795098	0.942196
hsa-miR-16	B4GALT1	99.3424	High-confidence	hsa-mir-16-1No1	201883_s_at	-0.30283	0.0197351	0.229525
hsa-miR-16	B4GALT1	99.3424	High-confidence	hsa-mir-016a-chr13	201883_s_at	-0.264944	0.0425677	0.325877
hsa-miR-16	B4GALT1	99.3424	High-confidence	hsa-mir-16-2No1	201883_s_at	-0.25099	0.05518	0.365665
hsa-miR-16	B4GALT1	99.3424	High-confidence	hsa-mir-016b-chr3	201883_s_at	-0.236232	0.0716557	0.40655
hsa-miR-16	B4GALT1	99.3424	High-confidence	hsa-mir-016b-chr3	211631_x_at	0.206611	0.116405	0.488764
hsa-miR-16	B4GALT1	99.3424	High-confidence	hsa-mir-016a-chr13	211631_x_at	0.162688	0.218281	0.617609
hsa-miR-16	B4GALT1	99.3424	High-confidence	hsa-mir-16-2No1	211631_x_at	0.156693	0.235951	0.636295
hsa-miR-16	B4GALT1	99.3424	High-confidence	hsa-mir-16-2No1	216627_s_at	0.15014	0.256367	0.655742
hsa-miR-16	B4GALT1	99.3424	High-confidence	hsa-mir-016b-chr3	216627_s_at	0.141456	0.285213	0.683532
hsa-miR-16	B4GALT1	99.3424	High-confidence	hsa-mir-16-1No1	201882_x_at	-0.116305	0.380365	0.752193
hsa-miR-16	B4GALT1	99.3424	High-confidence	hsa-mir-016b-chr3	201882_x_at	-0.102378	0.44036	0.789751
hsa-miR-16	B4GALT1	99.3424	High-confidence	hsa-mir-016a-chr13	216627_s_at	0.098135	0.459635	0.799791
hsa-miR-16	B4GALT1	99.3424	High-confidence	hsa-mir-16-1No1	211631_x_at	0.0976069	0.462066	0.801165
hsa-miR-16	B4GALT1	99.3424	High-confidence	hsa-mir-16-1No1	216627_s_at	0.0900506	0.497599	0.822911
hsa-miR-16	B4GALT1	99.3424	High-confidence	hsa-mir-16-2No1	201882_x_at	-0.0774447	0.559885	0.851057
hsa-miR-16	B4GALT1	99.3424	High-confidence	hsa-mir-016a-chr13	201882_x_at	-0.0733873	0.580686	0.860214
hsa-miR-200c	NR2C2	99.3268	High-confidence	hsa-mir-200cNo1	206038_s_at	-0.0988719	0.456255	0.798406
hsa-miR-20	TLE4	99.3111	High-confidence	hsa-mir-020-prec	204872_at	-0.253264	0.0529387	0.358956
hsa-miR-20	TLE4	99.3111	High-confidence	hsa-mir-020-prec	214688_at	-0.138394	0.295875	0.69379
hsa-miR-20	TLE4	99.3111	High-confidence	hsa-mir-020-prec	216997_x_at	-0.0500507	0.706577	0.913137
hsa-miR-29a	INA	99.2954	High-confidence	hsa-mir-029a-2No1	204465_s_at	-0.154912	0.241385	0.641585
hsa-miR-29a	SLC30A3	99.2641	High-confidence	hsa-mir-029a-2No1	207035_at	0.0468634	0.724496	0.919471
hsa-miR-29c	INA	99.2485	High-confidence	hsa-mir-029c-prec	204465_s_at	-0.146299	0.268873	0.668126
hsa-miR-200c	GFI1	99.2328	High-confidence	hsa-mir-200cNo1	206589_at	-0.0941657	0.478074	0.811516
hsa-miR-200b	RNF5	99.2172	High-confidence	hsa-mir-200a-prec	209111_at	-0.250244	0.0559316	0.368856
hsa-miR-200b	RNF5	99.2172	High-confidence	hsa-mir-200a-prec	216018_at	0.133277	0.314262	0.708887
hsa-miR-200b	RNF5	99.2172	High-confidence	hsa-mir-200bNo1	209111_at	-0.128601	0.331696	0.720646
hsa-miR-200b	RNF5	99.2172	High-confidence	hsa-mir-200bNo1	216018_at	0.10843	0.413664	0.772991
hsa-miR-141	TLE4	99.2015	High-confidence	hsa-mir-141-precNo1	214688_at	0.0880758	0.507113	0.825566
hsa-miR-141	TLE4	99.2015	High-confidence	hsa-mir-141-precNo1	216997_x_at	-0.073819	0.578456	0.859128
hsa-miR-141	TLE4	99.2015	High-confidence	hsa-mir-141-precNo1	204872_at	-0.0676323	0.610779	0.874341
hsa-miR-221	INA	99.1858	High-confidence	hsa-mir-221-prec	204465_s_at	0.114244	0.388922	0.759473
hsa-miR-29b	INA	99.1702	High-confidence	hsa-mir-102-prec-1	204465_s_at	-0.211498	0.107827	0.470718
hsa-miR-29b	INA	99.1702	High-confidence	hsa-mir-29b-1No1	204465_s_at	-0.151046	0.253476	0.652421
hsa-miR-29b	INA	99.1702	High-confidence	hsa-mir-29b-2=102prec7.1=7.2	204465_s_at	-0.0855143	0.519592	0.831404
hsa-miR-30d	NR5A2	99.1545	High-confidence	hsa-mir-030d-precNo2	208343_s_at	0.303846	0.0193066	0.227788
hsa-miR-30d	NR5A2	99.1545	High-confidence	hsa-mir-030d-precNo2	210174_at	0.096959	0.465057	0.802924
hsa-miR-145	RREB1	99.1389	High-confidence	hsa-mir-145-prec	215032_at	-0.0781913	0.556096	0.848754
hsa-miR-21	RPS6KA3	99.1232	High-confidence	hsa-mir-021-prec-17No1	203843_at	0.100984	0.446644	0.793074
hsa-miR-21	RPS6KA3	99.1232	High-confidence	hsa-mir-21No1	203843_at	0.08312	0.531393	0.838724
hsa-miR-29c	SLC30A3	99.1076	High-confidence	hsa-mir-029c-prec	207035_at	0.0638093	0.631134	0.883652
hsa-miR-26a	B4GALT1	99.0762	High-confidence	hsa-mir-26a-2No1	201883_s_at	-0.191346	0.146567	0.537108
hsa-miR-26a	B4GALT1	99.0762	High-confidence	hsa-mir-26a-1No1	201883_s_at	-0.170501	0.196669	0.594996
hsa-miR-26a	B4GALT1	99.0762	High-confidence	hsa-mir-26a-1No1	211631_x_at	0.136044	0.30423	0.703007
hsa-miR-26a	B4GALT1	99.0762	High-confidence	hsa-mir-026a-precNo1	211631_x_at	0.118802	0.370152	0.744566
hsa-miR-26a	B4GALT1	99.0762	High-confidence	hsa-mir-26a-2No1	211631_x_at	0.118038	0.37326	0.746794
hsa-miR-26a	B4GALT1	99.0762	High-confidence	hsa-mir-026a-precNo1	216627_s_at	0.069702	0.599879	0.869182
hsa-miR-26a	B4GALT1	99.0762	High-confidence	hsa-mir-026a-precNo1	201882_x_at	0.0613745	0.644242	0.887889
hsa-miR-26a	B4GALT1	99.0762	High-confidence	hsa-mir-026a-precNo1	201883_s_at	-0.0169049	0.898877	0.972487
hsa-miR-26a	B4GALT1	99.0762	High-confidence	hsa-mir-26a-1No1	201882_x_at	0.0123394	0.926097	0.980558
hsa-miR-26a	B4GALT1	99.0762	High-confidence	hsa-mir-26a-1No1	216627_s_at	0.0121106	0.927464	0.980978
hsa-miR-26a	B4GALT1	99.0762	High-confidence	hsa-mir-26a-2No1	216627_s_at	-0.011813	0.929241	0.981491
hsa-miR-26a	B4GALT1	99.0762	High-confidence	hsa-mir-26a-2No1	201882_x_at	4.02004e-05	0.999759	0.999781
hsa-miR-200c	ADAMTS3	99.0606	High-confidence	hsa-mir-200cNo1	214913_at	0.126009	0.341613	0.728824
hsa-miR-93	TLE4	99.0293	High-confidence	hsa-mir-093-prec-7.1=093-1	204872_at	-0.297023	0.0223429	0.24443
hsa-miR-93	TLE4	99.0293	High-confidence	hsa-mir-093-prec-7.1=093-1	214688_at	-0.056146	0.672754	0.898923
hsa-miR-93	TLE4	99.0293	High-confidence	hsa-mir-093-prec-7.1=093-1	216997_x_at	0.0417665	0.753454	0.930693
hsa-miR-20	EPAS1	99.0136	High-confidence	hsa-mir-020-prec	200878_at	-0.379255	0.00305332	0.083293
hsa-miR-20	EPAS1	99.0136	High-confidence	hsa-mir-020-prec	200879_s_at	0.0474843	0.720993	0.918086
hsa-miR-29b	SLC30A3	98.998	High-confidence	hsa-mir-102-prec-1	207035_at	0.0719695	0.588037	0.862426
hsa-miR-29b	SLC30A3	98.998	High-confidence	hsa-mir-29b-1No1	207035_at	0.0347339	0.793964	0.942196
hsa-miR-29b	SLC30A3	98.998	High-confidence	hsa-mir-29b-2=102prec7.1=7.2	207035_at	0.0338105	0.799326	0.943931
hsa-miR-200b	RPS6KA3	98.9823	High-confidence	hsa-mir-200a-prec	203843_at	-0.310237	0.0167879	0.212184
hsa-miR-200b	RPS6KA3	98.9823	High-confidence	hsa-mir-200bNo1	203843_at	-0.29476	0.0234357	0.251186
hsa-miR-24	NELL2	98.9667	High-confidence	hsa-mir-024-1-precNo1	203413_at	0.0546812	0.680827	0.903286
hsa-miR-24	NELL2	98.9667	High-confidence	hsa-mir-024-2-prec	203413_at	-0.0119318	0.928532	0.981348
hsa-miR-199a*	RREB1	98.951	High-confidence	hsa-mir-199a-2-prec	215032_at	0.111176	0.401866	0.766234
hsa-miR-30d	IL1A	98.9353	High-confidence	hsa-mir-030d-precNo2	210118_s_at	-0.239866	0.0672744	0.397868
hsa-miR-106a	TLE4	98.904	High-confidence	hsa-mir-106-prec-X	204872_at	-0.246934	0.0593672	0.378161
hsa-miR-106a	TLE4	98.904	High-confidence	hsa-mir-106aNo1	204872_at	-0.18676	0.156679	0.54724
hsa-miR-106a	TLE4	98.904	High-confidence	hsa-mir-106-prec-X	214688_at	-0.130137	0.325905	0.717922
hsa-miR-106a	TLE4	98.904	High-confidence	hsa-mir-106aNo1	214688_at	-0.0924533	0.486149	0.816459
hsa-miR-106a	TLE4	98.904	High-confidence	hsa-mir-106aNo1	216997_x_at	-0.0320777	0.809413	0.947408
hsa-miR-106a	TLE4	98.904	High-confidence	hsa-mir-106-prec-X	216997_x_at	-0.0183326	0.890387	0.970479
hsa-miR-16	PEX13	98.8884	High-confidence	hsa-mir-16-1No1	205246_at	0.0794861	0.549553	0.845736
hsa-miR-16	PEX13	98.8884	High-confidence	hsa-mir-016a-chr13	205246_at	-0.0475344	0.720711	0.918059
hsa-miR-16	PEX13	98.8884	High-confidence	hsa-mir-016b-chr3	205246_at	-0.0334918	0.801179	0.944206
hsa-miR-16	PEX13	98.8884	High-confidence	hsa-mir-16-2No1	205246_at	-0.000847357	0.994918	0.99888
hsa-miR-200c	FGD1	98.8727	High-confidence	hsa-mir-200cNo1	204819_at	-0.525126	1.95406e-05	0.00330136
hsa-miR-20	RBL1	98.8571	High-confidence	hsa-mir-020-prec	205296_at	0.0442329	0.739397	0.92447
hsa-miR-21	SMARCD1	98.8414	High-confidence	hsa-mir-21No1	209518_at	-0.372655	0.00365305	0.093834
hsa-miR-21	SMARCD1	98.8414	High-confidence	hsa-mir-021-prec-17No1	209518_at	-0.30292	0.019697	0.22942
hsa-miR-21	SMARCD1	98.8414	High-confidence	hsa-mir-21No1	203183_s_at	-0.233348	0.0752935	0.412403
hsa-miR-21	SMARCD1	98.8414	High-confidence	hsa-mir-021-prec-17No1	203183_s_at	-0.179846	0.17288	0.570036
hsa-miR-23a	RREB1	98.8257	High-confidence	hsa-mir-023a-prec	215032_at	-0.0345539	0.795009	0.942196
hsa-miR-26a	ALDH5A1	98.8101	High-confidence	hsa-mir-26a-2No1	203608_at	0.239933	0.0671948	0.397685
hsa-miR-26a	ALDH5A1	98.8101	High-confidence	hsa-mir-26a-1No1	203608_at	0.173707	0.188259	0.587111
hsa-miR-26a	ALDH5A1	98.8101	High-confidence	hsa-mir-026a-precNo1	203608_at	0.1269	0.338183	0.726612
hsa-miR-17-5p	TLE4	98.7944	High-confidence	hsa-mir-017-precNo2	204872_at	-0.234514	0.0738057	0.410388
hsa-miR-17-5p	TLE4	98.7944	High-confidence	hsa-mir-017-precNo2	214688_at	-0.144112	0.276173	0.67538
hsa-miR-17-5p	TLE4	98.7944	High-confidence	hsa-mir-017-precNo2	216997_x_at	-0.0335661	0.800747	0.944206
hsa-miR-15b	B4GALT1	98.7788	High-confidence	hsa-mir-015b-precNo1	216627_s_at	0.13408	0.311332	0.707416
hsa-miR-15b	B4GALT1	98.7788	High-confidence	hsa-mir-015b-precNo1	201882_x_at	-0.102559	0.43955	0.78958
hsa-miR-15b	B4GALT1	98.7788	High-confidence	hsa-mir-015b-precNo1	211631_x_at	0.0965539	0.466933	0.804383
hsa-miR-15b	B4GALT1	98.7788	High-confidence	hsa-mir-015b-precNo1	201883_s_at	-0.0563025	0.671894	0.898811
hsa-miR-23b	RREB1	98.7475	High-confidence	hsa-mir-023b-prec	215032_at	-0.0213711	0.872361	0.966369
hsa-miR-26a	ATF2	98.7318	High-confidence	hsa-mir-26a-2No1	205446_s_at	-0.192098	0.144958	0.534919
hsa-miR-26a	ATF2	98.7318	High-confidence	hsa-mir-26a-1No1	205446_s_at	-0.159039	0.228924	0.628199
hsa-miR-26a	ATF2	98.7318	High-confidence	hsa-mir-026a-precNo1	205446_s_at	-0.15177	0.25118	0.650042
hsa-miR-26a	ATF2	98.7318	High-confidence	hsa-mir-26a-1No1	212984_at	-0.130732	0.323678	0.717434
hsa-miR-26a	ATF2	98.7318	High-confidence	hsa-mir-26a-2No1	212984_at	-0.0529549	0.690386	0.906865
hsa-miR-26a	ATF2	98.7318	High-confidence	hsa-mir-026a-precNo1	212984_at	-0.0152248	0.908882	0.975013
hsa-let-7f	RNF5	98.7005	High-confidence	hsa-let-7f-2-prec2	209111_at	-0.118955	0.369531	0.743784
hsa-let-7f	RNF5	98.7005	High-confidence	hsa-let-7f-1-precNo2	216018_at	0.069326	0.601853	0.869921
hsa-let-7f	RNF5	98.7005	High-confidence	hsa-let-7f-2-prec2	216018_at	0.0663903	0.617361	0.87801
hsa-let-7f	RNF5	98.7005	High-confidence	hsa-let-7f-1-precNo2	209111_at	0.0277933	0.834482	0.955043
hsa-miR-30d	PAPOLA	98.6848	High-confidence	hsa-mir-030d-precNo2	212720_at	-0.139283	0.292754	0.690271
hsa-miR-30d	PAPOLA	98.6848	High-confidence	hsa-mir-030d-precNo2	222035_s_at	-0.13595	0.30457	0.703295
hsa-miR-30d	PAPOLA	98.6848	High-confidence	hsa-mir-030d-precNo2	209388_at	-0.09672	0.466163	0.803905
hsa-miR-30d	PAPOLA	98.6848	High-confidence	hsa-mir-030d-precNo2	212718_at	-0.0551289	0.678355	0.901591
hsa-miR-19b	CDC2L5	98.6692	High-confidence	hsa-mir-019b-1-prec	207318_s_at	0.0901984	0.496891	0.822862
hsa-miR-19b	CDC2L5	98.6692	High-confidence	hsa-mir-019b-2-prec	207318_s_at	0.0346012	0.794734	0.942196
hsa-miR-19b	CDC2L5	98.6692	High-confidence	hsa-mir-019b-2-prec	210965_x_at	0.0345765	0.794877	0.942196
hsa-miR-19b	CDC2L5	98.6692	High-confidence	hsa-mir-019b-1-prec	207319_s_at	0.0220253	0.868487	0.96519
hsa-miR-19b	CDC2L5	98.6692	High-confidence	hsa-mir-019b-1-prec	210965_x_at	-0.0102692	0.938469	0.983832
hsa-miR-19b	CDC2L5	98.6692	High-confidence	hsa-mir-019b-2-prec	207319_s_at	0.00643252	0.961435	0.991298
hsa-miR-20	EPHA5	98.6535	High-confidence	hsa-mir-020-prec	215664_s_at	0.0284411	0.830681	0.95349
hsa-miR-200b	ADAMTS3	98.6379	High-confidence	hsa-mir-200bNo1	214913_at	0.17818	0.176958	0.575182
hsa-miR-200b	ADAMTS3	98.6379	High-confidence	hsa-mir-200a-prec	214913_at	0.151105	0.253287	0.652139
hsa-miR-16	SMARCD2	98.6222	High-confidence	hsa-mir-16-1No1	201827_at	-0.045616	0.731549	0.922628
hsa-miR-16	SMARCD2	98.6222	High-confidence	hsa-mir-016a-chr13	201827_at	0.0384348	0.772571	0.93711
hsa-miR-16	SMARCD2	98.6222	High-confidence	hsa-mir-016b-chr3	201827_at	0.0261659	0.844049	0.957294
hsa-miR-16	SMARCD2	98.6222	High-confidence	hsa-mir-16-2No1	201827_at	0.00881925	0.947144	0.986026
hsa-miR-200a	CDC2L5	98.6065	High-confidence	hsa-mir-200a-prec	207318_s_at	-0.175781	0.182957	0.581516
hsa-miR-200a	CDC2L5	98.6065	High-confidence	hsa-mir-200a-prec	210965_x_at	0.172116	0.1924	0.591154
hsa-miR-200a	CDC2L5	98.6065	High-confidence	hsa-mir-200a-prec	207319_s_at	-0.0940238	0.478741	0.811803
hsa-miR-142-3p	GFI1	98.5909	High-confidence	hsa-mir-142-prec	206589_at	0.581426	1.37279e-06	0.000725721
hsa-miR-199a	SMARCD1	98.5596	High-confidence	hsa-mir-199a-1-prec	203183_s_at	-0.228381	0.0819004	0.425147
hsa-miR-199a	SMARCD1	98.5596	High-confidence	hsa-mir-199a-1-prec	209518_at	-0.16053	0.224533	0.622999
hsa-miR-16	CNTNAP1	98.5439	High-confidence	hsa-mir-016b-chr3	219400_at	-0.224589	0.0872447	0.433657
hsa-miR-16	CNTNAP1	98.5439	High-confidence	hsa-mir-16-2No1	219400_at	-0.197858	0.133057	0.513792
hsa-miR-16	CNTNAP1	98.5439	High-confidence	hsa-mir-016a-chr13	219400_at	-0.18236	0.166853	0.561822
hsa-miR-16	CNTNAP1	98.5439	High-confidence	hsa-mir-16-1No1	219400_at	-0.180523	0.17124	0.567423
hsa-miR-125b	ZNF76	98.5283	High-confidence	hsa-mir-125b-2-precNo2	207494_s_at	0.0543579	0.682613	0.904231
hsa-miR-125b	ZNF76	98.5283	High-confidence	hsa-mir-125b-1	207494_s_at	0.0345673	0.794931	0.942196
hsa-miR-200b	PPP1R10	98.5126	High-confidence	hsa-mir-200a-prec	201703_s_at	-0.0842696	0.52571	0.835711
hsa-miR-200b	PPP1R10	98.5126	High-confidence	hsa-mir-200bNo1	201703_s_at	0.0449049	0.735581	0.923668
hsa-miR-20	SLC30A3	98.4969	High-confidence	hsa-mir-020-prec	207035_at	0.00577935	0.965349	0.991673
hsa-miR-26a	ABHD2	98.4813	High-confidence	hsa-mir-026a-precNo1	221815_at	-0.134853	0.308525	0.705535
hsa-miR-26a	ABHD2	98.4813	High-confidence	hsa-mir-026a-precNo1	63825_at	-0.133358	0.313967	0.708425
hsa-miR-26a	ABHD2	98.4813	High-confidence	hsa-mir-026a-precNo1	87100_at	-0.0831579	0.531205	0.838724
hsa-miR-26a	ABHD2	98.4813	High-confidence	hsa-mir-26a-2No1	205566_at	0.0618873	0.641473	0.886892
hsa-miR-26a	ABHD2	98.4813	High-confidence	hsa-mir-26a-1No1	205566_at	0.053646	0.686553	0.905525
hsa-miR-26a	ABHD2	98.4813	High-confidence	hsa-mir-26a-1No1	63825_at	0.0475626	0.720552	0.918059
hsa-miR-26a	ABHD2	98.4813	High-confidence	hsa-mir-026a-precNo1	205566_at	-0.0442167	0.739489	0.92447
hsa-miR-26a	ABHD2	98.4813	High-confidence	hsa-mir-26a-1No1	87100_at	0.0405594	0.760365	0.933467
hsa-miR-26a	ABHD2	98.4813	High-confidence	hsa-mir-26a-2No1	87100_at	0.0355057	0.78949	0.941568
hsa-miR-26a	ABHD2	98.4813	High-confidence	hsa-mir-26a-1No1	221815_at	0.0340803	0.797758	0.943068
hsa-miR-26a	ABHD2	98.4813	High-confidence	hsa-mir-26a-2No1	63825_at	0.0292312	0.826049	0.952285
hsa-miR-26a	ABHD2	98.4813	High-confidence	hsa-mir-26a-2No1	221815_at	0.0127496	0.923648	0.979978
hsa-miR-199a	YAF2	98.4343	High-confidence	hsa-mir-199a-1-prec	206238_s_at	0.27072	0.0380938	0.308196
hsa-miR-200c	SMARCD1	98.4187	High-confidence	hsa-mir-200cNo1	209518_at	-0.255438	0.0508665	0.349371
hsa-miR-200c	SMARCD1	98.4187	High-confidence	hsa-mir-200cNo1	203183_s_at	-0.139559	0.291789	0.689675
hsa-miR-200b	GFI1	98.403	High-confidence	hsa-mir-200a-prec	206589_at	-0.17353	0.188715	0.587484
hsa-miR-200b	GFI1	98.403	High-confidence	hsa-mir-200bNo1	206589_at	-0.0502221	0.705618	0.912825
hsa-miR-200b	NR2C2	98.3873	High-confidence	hsa-mir-200a-prec	206038_s_at	-0.192841	0.143378	0.531964
hsa-miR-200b	NR2C2	98.3873	High-confidence	hsa-mir-200bNo1	206038_s_at	-0.0810058	0.541923	0.842555
hsa-miR-21	BCL2	98.3717	High-confidence	hsa-mir-21No1	203685_at	-0.392794	0.00208909	0.0667419
hsa-miR-21	BCL2	98.3717	High-confidence	hsa-mir-021-prec-17No1	203685_at	-0.299356	0.0212623	0.237848
hsa-miR-21	BCL2	98.3717	High-confidence	hsa-mir-21No1	207004_at	-0.0954808	0.471922	0.807964
hsa-miR-21	BCL2	98.3717	High-confidence	hsa-mir-021-prec-17No1	207004_at	-0.0577066	0.664193	0.895987
hsa-miR-26a	CDH4	98.356	High-confidence	hsa-mir-26a-1No1	206866_at	-0.210087	0.110253	0.475025
hsa-miR-26a	CDH4	98.356	High-confidence	hsa-mir-26a-1No1	220227_at	-0.19865	0.13148	0.511317
hsa-miR-26a	CDH4	98.356	High-confidence	hsa-mir-26a-2No1	206866_at	-0.110635	0.404176	0.767691
hsa-miR-26a	CDH4	98.356	High-confidence	hsa-mir-026a-precNo1	206866_at	-0.106603	0.421625	0.778691
hsa-miR-26a	CDH4	98.356	High-confidence	hsa-mir-026a-precNo1	220227_at	-0.102007	0.442026	0.790475
hsa-miR-26a	CDH4	98.356	High-confidence	hsa-mir-26a-2No1	220227_at	-0.100962	0.44674	0.793074
hsa-miR-26b	ALDH5A1	98.3404	High-confidence	hsa-mir-026b-prec	203608_at	0.294432	0.0235977	0.252098
hsa-miR-181a	B4GALT1	98.3247	High-confidence	hsa-mir-181b-precNo1	211631_x_at	0.12922	0.329354	0.719948
hsa-miR-181a	B4GALT1	98.3247	High-confidence	hsa-mir-181a-precNo1	211631_x_at	0.109043	0.411013	0.772229
hsa-miR-181a	B4GALT1	98.3247	High-confidence	hsa-mir-181b-precNo1	201883_s_at	-0.089189	0.501739	0.824325
hsa-miR-181a	B4GALT1	98.3247	High-confidence	hsa-mir-181a-precNo1	216627_s_at	0.0879823	0.507566	0.825895
hsa-miR-181a	B4GALT1	98.3247	High-confidence	hsa-mir-181b-precNo1	216627_s_at	0.0828995	0.532486	0.839074
hsa-miR-181a	B4GALT1	98.3247	High-confidence	hsa-mir-181b-precNo1	201882_x_at	0.0605285	0.648822	0.889178
hsa-miR-181a	B4GALT1	98.3247	High-confidence	hsa-mir-181a-precNo1	201883_s_at	-0.060267	0.650241	0.889792
hsa-miR-181a	B4GALT1	98.3247	High-confidence	hsa-mir-181a-precNo1	201882_x_at	0.0421135	0.751472	0.929709
hsa-miR-30c	CYP24A1	98.3091	High-confidence	hsa-mir-30c-2No1	206504_at	0.315554	0.0149119	0.200998
hsa-miR-30c	CYP24A1	98.3091	High-confidence	hsa-mir-030c-prec	206504_at	0.251924	0.0542508	0.362143
hsa-miR-30c	CYP24A1	98.3091	High-confidence	hsa-mir-30c-1No1	206504_at	0.203922	0.121341	0.496658
hsa-miR-17-5p	EPAS1	98.2778	High-confidence	hsa-mir-017-precNo2	200878_at	-0.319461	0.0136508	0.193019
hsa-miR-17-5p	EPAS1	98.2778	High-confidence	hsa-mir-017-precNo2	200879_s_at	0.071884	0.588481	0.862692
hsa-miR-30b	CYP24A1	98.2621	High-confidence	hsa-mir-030b-precNo1	206504_at	0.282586	0.0301168	0.279348
hsa-miR-23b	FBN2	98.2308	High-confidence	hsa-mir-023b-prec	203184_at	0.21782	0.0974646	0.453354
hsa-miR-23b	FBN2	98.2308	High-confidence	hsa-mir-023b-prec	215717_s_at	-0.121515	0.359242	0.739698
hsa-miR-30d	CYP24A1	98.2151	High-confidence	hsa-mir-030d-precNo2	206504_at	0.0607788	0.647466	0.888718
hsa-let-7g	RNF5	98.1682	High-confidence	hsa-let-7g-precNo1	209111_at	-0.0839769	0.527154	0.836219
hsa-let-7g	RNF5	98.1682	High-confidence	hsa-let-7g-precNo1	216018_at	0.0693694	0.601625	0.869843
hsa-miR-93	EPAS1	98.1525	High-confidence	hsa-mir-093-prec-7.1=093-1	200878_at	-0.387881	0.00240194	0.0718871
hsa-miR-93	EPAS1	98.1525	High-confidence	hsa-mir-093-prec-7.1=093-1	200879_s_at	0.0914729	0.490804	0.819391
hsa-let-7a	RPS6KA3	98.1212	High-confidence	hsa-let-7a-2-precNo2	203843_at	0.148575	0.261413	0.661163
hsa-let-7a	RPS6KA3	98.1212	High-confidence	hsa-let-7a-1-prec	203843_at	-0.0799218	0.547361	0.844806
hsa-let-7a	RPS6KA3	98.1212	High-confidence	hsa-let-7a-3-prec	203843_at	-0.0604405	0.6493	0.889181
hsa-miR-26b	CDH4	98.1055	High-confidence	hsa-mir-026b-prec	220227_at	-0.401864	0.00160563	0.0582449
hsa-miR-26b	CDH4	98.1055	High-confidence	hsa-mir-026b-prec	206866_at	-0.388375	0.00236873	0.0717536
hsa-miR-30d	LYST	98.0899	High-confidence	hsa-mir-030d-precNo2	203518_at	0.323059	0.0125715	0.183873
hsa-miR-30d	LYST	98.0899	High-confidence	hsa-mir-030d-precNo2	210943_s_at	0.259652	0.0470377	0.336838
hsa-miR-101	FBN2	98.0742	High-confidence	hsa-mir-101-1/2-precNo2	203184_at	-0.121369	0.359825	0.739997
hsa-miR-101	FBN2	98.0742	High-confidence	hsa-mir-101-prec-9	215717_s_at	-0.116854	0.378106	0.750805
hsa-miR-101	FBN2	98.0742	High-confidence	hsa-mir-101-1No1	203184_at	-0.0776758	0.55871	0.850548
hsa-miR-101	FBN2	98.0742	High-confidence	hsa-mir-101-2No1	203184_at	-0.0673081	0.612494	0.875196
hsa-miR-101	FBN2	98.0742	High-confidence	hsa-mir-101-2No1	215717_s_at	-0.0580023	0.662576	0.895308
hsa-miR-101	FBN2	98.0742	High-confidence	hsa-mir-101-1/2-precNo2	215717_s_at	0.0289256	0.827839	0.952742
hsa-miR-101	FBN2	98.0742	High-confidence	hsa-mir-101-1No1	215717_s_at	0.0224948	0.86571	0.964602
hsa-miR-101	FBN2	98.0742	High-confidence	hsa-mir-101-prec-9	203184_at	0.00991366	0.940596	0.984322
hsa-miR-195	ADAMTS3	98.0429	High-confidence	hsa-mir-195-prec	214913_at	-0.0513514	0.699309	0.910494
hsa-miR-195	B4GALT1	98.0272	High-confidence	hsa-mir-195-prec	201883_s_at	-0.288937	0.026456	0.263884
hsa-miR-195	B4GALT1	98.0272	High-confidence	hsa-mir-195-prec	211631_x_at	0.167937	0.203586	0.602122
hsa-miR-195	B4GALT1	98.0272	High-confidence	hsa-mir-195-prec	216627_s_at	0.136631	0.30213	0.700647
hsa-miR-195	B4GALT1	98.0272	High-confidence	hsa-mir-195-prec	201882_x_at	-0.105981	0.424351	0.779802
hsa-let-7b	RPS6KA3	98.0116	High-confidence	hsa-let-7b-prec	203843_at	0.0692218	0.6024	0.870239
hsa-miR-143	SMARCD2	97.9959	High-confidence	hsa-mir-143-prec	201827_at	-0.0294613	0.824701	0.952012
hsa-miR-30c	NR5A2	97.9803	High-confidence	hsa-mir-30c-2No1	208343_s_at	0.192018	0.145128	0.534945
hsa-miR-30c	NR5A2	97.9803	High-confidence	hsa-mir-30c-1No1	208343_s_at	0.162481	0.218873	0.61817
hsa-miR-30c	NR5A2	97.9803	High-confidence	hsa-mir-030c-prec	208343_s_at	0.121595	0.358925	0.73938
hsa-miR-30c	NR5A2	97.9803	High-confidence	hsa-mir-30c-2No1	210174_at	0.118226	0.372493	0.745879
hsa-miR-30c	NR5A2	97.9803	High-confidence	hsa-mir-30c-1No1	210174_at	0.0824165	0.534886	0.839476
hsa-miR-30c	NR5A2	97.9803	High-confidence	hsa-mir-030c-prec	210174_at	0.0584836	0.659947	0.894255
hsa-miR-30d	POLR3G	97.9646	High-confidence	hsa-mir-030d-precNo2	206654_s_at	0.139006	0.293722	0.691101
hsa-miR-30d	POLR3G	97.9646	High-confidence	hsa-mir-030d-precNo2	206653_at	0.0552608	0.677628	0.90152
hsa-miR-181a	RPS6KA3	97.949	High-confidence	hsa-mir-181a-precNo1	203843_at	-0.0651498	0.623964	0.88005
hsa-miR-181a	RPS6KA3	97.949	High-confidence	hsa-mir-181b-precNo1	203843_at	-0.0499477	0.707154	0.91337
hsa-miR-106a	EPAS1	97.9176	High-confidence	hsa-mir-106aNo1	200878_at	-0.361395	0.0049194	0.110173
hsa-miR-106a	EPAS1	97.9176	High-confidence	hsa-mir-106-prec-X	200878_at	-0.359314	0.00519179	0.113695
hsa-miR-106a	EPAS1	97.9176	High-confidence	hsa-mir-106-prec-X	200879_s_at	0.0636856	0.631797	0.883966
hsa-miR-106a	EPAS1	97.9176	High-confidence	hsa-mir-106aNo1	200879_s_at	0.0538318	0.685524	0.904945
hsa-let-7c	RPS6KA3	97.902	High-confidence	hsa-let-7c-prec	203843_at	0.0961973	0.468587	0.805694
hsa-miR-16	LYST	97.8707	High-confidence	hsa-mir-016b-chr3	210943_s_at	0.121292	0.360132	0.740135
hsa-miR-16	LYST	97.8707	High-confidence	hsa-mir-016a-chr13	210943_s_at	0.0868875	0.512883	0.829074
hsa-miR-16	LYST	97.8707	High-confidence	hsa-mir-16-2No1	203518_at	-0.0802603	0.54566	0.844025
hsa-miR-16	LYST	97.8707	High-confidence	hsa-mir-16-1No1	203518_at	-0.0473114	0.721968	0.918133
hsa-miR-16	LYST	97.8707	High-confidence	hsa-mir-016b-chr3	203518_at	0.04114	0.757038	0.932317
hsa-miR-16	LYST	97.8707	High-confidence	hsa-mir-016a-chr13	203518_at	0.0244981	0.853876	0.961325
hsa-miR-16	LYST	97.8707	High-confidence	hsa-mir-16-1No1	210943_s_at	0.0148048	0.911386	0.975749
hsa-miR-16	LYST	97.8707	High-confidence	hsa-mir-16-2No1	210943_s_at	0.00180377	0.989182	0.997886
hsa-miR-125b	SMARCD2	97.855	High-confidence	hsa-mir-125b-2-precNo2	201827_at	-0.436584	0.00054637	0.0308121
hsa-miR-125b	SMARCD2	97.855	High-confidence	hsa-mir-125b-1	201827_at	-0.406005	0.00142033	0.0540055
hsa-miR-26b	UBE3A	97.8394	High-confidence	hsa-mir-026b-prec	211575_s_at	0.246078	0.0602826	0.381679
hsa-miR-26b	UBE3A	97.8394	High-confidence	hsa-mir-026b-prec	213128_s_at	0.113795	0.390802	0.75948
hsa-miR-26b	UBE3A	97.8394	High-confidence	hsa-mir-026b-prec	213291_s_at	0.0654261	0.622491	0.879442
hsa-miR-26b	UBE3A	97.8394	High-confidence	hsa-mir-026b-prec	211285_s_at	0.0598727	0.652382	0.89101
hsa-miR-15a	B4GALT1	97.8237	High-confidence	hsa-mir-015a-2-precNo1	201883_s_at	-0.170531	0.19659	0.594996
hsa-miR-15a	B4GALT1	97.8237	High-confidence	hsa-mir-15aNo1	201883_s_at	-0.164182	0.214024	0.612545
hsa-miR-15a	B4GALT1	97.8237	High-confidence	hsa-mir-015a-2-precNo1	211631_x_at	0.139256	0.292848	0.690271
hsa-miR-15a	B4GALT1	97.8237	High-confidence	hsa-mir-015a-2-precNo1	216627_s_at	0.136164	0.303801	0.702511
hsa-miR-15a	B4GALT1	97.8237	High-confidence	hsa-mir-15aNo1	216627_s_at	0.123991	0.349463	0.734319
hsa-miR-15a	B4GALT1	97.8237	High-confidence	hsa-mir-015a-2-precNo1	201882_x_at	-0.0820951	0.536485	0.840126
hsa-miR-15a	B4GALT1	97.8237	High-confidence	hsa-mir-15aNo1	211631_x_at	0.0608724	0.646959	0.888718
hsa-miR-15a	B4GALT1	97.8237	High-confidence	hsa-mir-15aNo1	201882_x_at	-0.0568387	0.668949	0.89721
hsa-miR-30d	SMARCD2	97.7924	High-confidence	hsa-mir-030d-precNo2	201827_at	-0.20986	0.110645	0.476169
hsa-miR-34a	SLC30A3	97.7767	High-confidence	hsa-mir-034precNo1	207035_at	-0.0973127	0.463423	0.801629
hsa-miR-34a	SLC30A3	97.7767	High-confidence	hsa-mir-34aNo1	207035_at	-0.0550922	0.678558	0.901591
hsa-miR-17-5p	SLC30A3	97.7611	High-confidence	hsa-mir-017-precNo2	207035_at	0.00130436	0.992177	0.998636
hsa-miR-142-3p	ADAMTS3	97.7454	High-confidence	hsa-mir-142-prec	214913_at	-0.00507722	0.969556	0.993251
hsa-miR-26a	UBE3A	97.7298	High-confidence	hsa-mir-026a-precNo1	211575_s_at	0.200374	0.128098	0.506824
hsa-miR-26a	UBE3A	97.7298	High-confidence	hsa-mir-26a-2No1	211575_s_at	0.197128	0.134524	0.516538
hsa-miR-26a	UBE3A	97.7298	High-confidence	hsa-mir-26a-1No1	211575_s_at	0.168885	0.201009	0.598935
hsa-miR-26a	UBE3A	97.7298	High-confidence	hsa-mir-26a-1No1	211285_s_at	-0.0527469	0.691541	0.90757
hsa-miR-26a	UBE3A	97.7298	High-confidence	hsa-mir-026a-precNo1	213128_s_at	-0.0389755	0.769459	0.936344
hsa-miR-26a	UBE3A	97.7298	High-confidence	hsa-mir-026a-precNo1	213291_s_at	-0.0316124	0.812127	0.948163
hsa-miR-26a	UBE3A	97.7298	High-confidence	hsa-mir-26a-1No1	213128_s_at	-0.0290602	0.82705	0.952557
hsa-miR-26a	UBE3A	97.7298	High-confidence	hsa-mir-26a-2No1	213291_s_at	0.026149	0.844148	0.957294
hsa-miR-26a	UBE3A	97.7298	High-confidence	hsa-mir-026a-precNo1	211285_s_at	0.0207495	0.876044	0.967393
hsa-miR-26a	UBE3A	97.7298	High-confidence	hsa-mir-26a-1No1	213291_s_at	-0.0149106	0.910755	0.975434
hsa-miR-26a	UBE3A	97.7298	High-confidence	hsa-mir-26a-2No1	211285_s_at	-0.00642494	0.961481	0.991298
hsa-miR-26a	UBE3A	97.7298	High-confidence	hsa-mir-26a-2No1	213128_s_at	-0.00139409	0.991639	0.998369
hsa-miR-27b	NR5A2	97.7141	High-confidence	hsa-mir-027b-prec	208343_s_at	-0.172314	0.19188	0.590774
hsa-miR-27b	NR5A2	97.7141	High-confidence	hsa-mir-027b-prec	210174_at	-0.0166265	0.900534	0.97274
hsa-miR-30c	PAPOLA	97.6828	High-confidence	hsa-mir-030c-prec	212720_at	-0.262838	0.0443025	0.331559
hsa-miR-30c	PAPOLA	97.6828	High-confidence	hsa-mir-30c-2No1	212720_at	-0.132418	0.317422	0.711323
hsa-miR-30c	PAPOLA	97.6828	High-confidence	hsa-mir-030c-prec	209388_at	-0.128151	0.333402	0.722536
hsa-miR-30c	PAPOLA	97.6828	High-confidence	hsa-mir-30c-1No1	212718_at	0.117578	0.375138	0.748267
hsa-miR-30c	PAPOLA	97.6828	High-confidence	hsa-mir-30c-1No1	209388_at	-0.106105	0.42381	0.779797
hsa-miR-30c	PAPOLA	97.6828	High-confidence	hsa-mir-030c-prec	212718_at	-0.0652813	0.623263	0.879748
hsa-miR-30c	PAPOLA	97.6828	High-confidence	hsa-mir-030c-prec	222035_s_at	-0.0539228	0.68502	0.904713
hsa-miR-30c	PAPOLA	97.6828	High-confidence	hsa-mir-30c-1No1	212720_at	-0.0482657	0.716594	0.917392
hsa-miR-30c	PAPOLA	97.6828	High-confidence	hsa-mir-30c-1No1	222035_s_at	-0.0415845	0.754495	0.931004
hsa-miR-30c	PAPOLA	97.6828	High-confidence	hsa-mir-30c-2No1	222035_s_at	-0.0195706	0.883035	0.969062
hsa-miR-30c	PAPOLA	97.6828	High-confidence	hsa-mir-30c-2No1	212718_at	0.0153312	0.908248	0.974965
hsa-miR-30c	PAPOLA	97.6828	High-confidence	hsa-mir-30c-2No1	209388_at	-0.0100943	0.939516	0.984009
hsa-miR-200c	NR5A2	97.6515	High-confidence	hsa-mir-200cNo1	208343_s_at	0.15219	0.249857	0.649328
hsa-miR-200c	NR5A2	97.6515	High-confidence	hsa-mir-200cNo1	210174_at	0.126408	0.340074	0.727754
hsa-miR-20	RPS6KA3	97.6358	High-confidence	hsa-mir-020-prec	203843_at	0.0631822	0.6345	0.884575
hsa-miR-199a*	FRAP1	97.6202	High-confidence	hsa-mir-199a-2-prec	202288_at	0.0663017	0.617832	0.878375
hsa-miR-15b	SMARCD2	97.6045	High-confidence	hsa-mir-015b-precNo1	201827_at	-0.0255709	0.847552	0.958637
hsa-miR-16	CLCN5	97.5889	High-confidence	hsa-mir-016a-chr13	206704_at	0.0446277	0.737154	0.923952
hsa-miR-16	CLCN5	97.5889	High-confidence	hsa-mir-016b-chr3	206704_at	0.0384343	0.772574	0.93711
hsa-miR-16	CLCN5	97.5889	High-confidence	hsa-mir-16-2No1	206704_at	-0.0250137	0.850835	0.960241
hsa-miR-16	CLCN5	97.5889	High-confidence	hsa-mir-16-1No1	206704_at	0.00748671	0.955121	0.989539
hsa-miR-27a	NR5A2	97.5732	High-confidence	hsa-mir-027a-prec	208343_s_at	-0.117619	0.37497	0.748154
hsa-miR-27a	NR5A2	97.5732	High-confidence	hsa-mir-027a-prec	210174_at	0.0445993	0.737315	0.923952
hsa-miR-200c	PPM1F	97.5575	High-confidence	hsa-mir-200cNo1	203063_at	-0.440297	0.000483521	0.0293479
hsa-miR-200c	PPM1F	97.5575	High-confidence	hsa-mir-200cNo1	37384_at	-0.226516	0.0844956	0.430436
hsa-miR-26b	B4GALT1	97.5419	High-confidence	hsa-mir-026b-prec	216627_s_at	0.180299	0.171783	0.56815
hsa-miR-26b	B4GALT1	97.5419	High-confidence	hsa-mir-026b-prec	201882_x_at	0.14328	0.278983	0.678031
hsa-miR-26b	B4GALT1	97.5419	High-confidence	hsa-mir-026b-prec	201883_s_at	-0.113518	0.391964	0.759741
hsa-miR-26b	B4GALT1	97.5419	High-confidence	hsa-mir-026b-prec	211631_x_at	-0.0578948	0.663164	0.895367
hsa-let-7f	RPS6KA3	97.5262	High-confidence	hsa-let-7f-1-precNo2	203843_at	0.0674581	0.6117	0.874836
hsa-let-7f	RPS6KA3	97.5262	High-confidence	hsa-let-7f-2-prec2	203843_at	0.0225208	0.865556	0.964602
hsa-miR-23b	CSNK2A2	97.5106	High-confidence	hsa-mir-023b-prec	203575_at	-0.0911231	0.492471	0.819934
hsa-miR-200a	YAF2	97.4949	High-confidence	hsa-mir-200a-prec	206238_s_at	-0.0827418	0.533269	0.839222
hsa-miR-200b	FGD1	97.4793	High-confidence	hsa-mir-200a-prec	204819_at	-0.512867	3.27869e-05	0.00492946
hsa-miR-200b	FGD1	97.4793	High-confidence	hsa-mir-200bNo1	204819_at	-0.452725	0.000317932	0.0229528
hsa-miR-125a	SMARCD2	97.4636	High-confidence	hsa-mir-125a-precNo1	201827_at	-0.320042	0.0134712	0.191912
hsa-miR-30c	POLR3G	97.4323	High-confidence	hsa-mir-030c-prec	206653_at	-0.129413	0.328625	0.719025
hsa-miR-30c	POLR3G	97.4323	High-confidence	hsa-mir-30c-2No1	206653_at	-0.0934879	0.481262	0.813336
hsa-miR-30c	POLR3G	97.4323	High-confidence	hsa-mir-030c-prec	206654_s_at	-0.0776761	0.558709	0.850548
hsa-miR-30c	POLR3G	97.4323	High-confidence	hsa-mir-30c-1No1	206654_s_at	0.0753745	0.570454	0.855665
hsa-miR-30c	POLR3G	97.4323	High-confidence	hsa-mir-30c-1No1	206653_at	0.0397355	0.765091	0.935233
hsa-miR-30c	POLR3G	97.4323	High-confidence	hsa-mir-30c-2No1	206654_s_at	0.00259953	0.98441	0.997152
hsa-miR-19a	CDC2L5	97.4166	High-confidence	hsa-mir-019a-prec	207319_s_at	-0.133506	0.313427	0.708418
hsa-miR-19a	CDC2L5	97.4166	High-confidence	hsa-mir-019a-prec	210965_x_at	-0.121183	0.360567	0.740241
hsa-miR-19a	CDC2L5	97.4166	High-confidence	hsa-mir-019a-prec	207318_s_at	0.10689	0.42037	0.777894
hsa-miR-106a	SLC30A3	97.401	High-confidence	hsa-mir-106-prec-X	207035_at	-0.0435591	0.743229	0.926387
hsa-miR-106a	SLC30A3	97.401	High-confidence	hsa-mir-106aNo1	207035_at	-0.0146958	0.912036	0.975792
hsa-let-7i	RNF5	97.3853	High-confidence	hsa-let-7iNo1	209111_at	-0.142804	0.280601	0.678415
hsa-let-7i	RNF5	97.3853	High-confidence	hsa-let-7d-v2-precNo2	209111_at	-0.103631	0.434756	0.787036
hsa-let-7i	RNF5	97.3853	High-confidence	hsa-let-7d-v2-precNo2	216018_at	0.0587906	0.658272	0.893692
hsa-let-7i	RNF5	97.3853	High-confidence	hsa-let-7iNo1	216018_at	0.0359516	0.786908	0.940479
hsa-miR-30b	NR5A2	97.3697	High-confidence	hsa-mir-030b-precNo1	208343_s_at	0.222979	0.0895964	0.438601
hsa-miR-30b	NR5A2	97.3697	High-confidence	hsa-mir-030b-precNo1	210174_at	0.109009	0.411162	0.772229
hsa-miR-200c	PLCL1	97.3383	High-confidence	hsa-mir-200cNo1	205934_at	-0.156724	0.235857	0.636252
hsa-miR-181c	B4GALT1	97.3227	High-confidence	hsa-mir-181c-precNo1	201883_s_at	-0.105862	0.424876	0.780153
hsa-miR-181c	B4GALT1	97.3227	High-confidence	hsa-mir-181c-precNo1	211631_x_at	0.0994509	0.453608	0.796841
hsa-miR-181c	B4GALT1	97.3227	High-confidence	hsa-mir-181c-precNo1	216627_s_at	0.0697642	0.599553	0.868944
hsa-miR-181c	B4GALT1	97.3227	High-confidence	hsa-mir-181c-precNo1	201882_x_at	0.00561697	0.966322	0.991952
hsa-miR-23a	FBN2	97.307	High-confidence	hsa-mir-023a-prec	203184_at	0.135328	0.306806	0.70442
hsa-miR-23a	FBN2	97.307	High-confidence	hsa-mir-023a-prec	215717_s_at	-0.124798	0.346312	0.732703
hsa-miR-30c	IL1A	97.2914	High-confidence	hsa-mir-030c-prec	210118_s_at	-0.198475	0.131827	0.512015
hsa-miR-30c	IL1A	97.2914	High-confidence	hsa-mir-30c-2No1	210118_s_at	-0.178882	0.175233	0.573443
hsa-miR-30c	IL1A	97.2914	High-confidence	hsa-mir-30c-1No1	210118_s_at	-0.120217	0.364437	0.741587
hsa-miR-195	PEX13	97.2757	High-confidence	hsa-mir-195-prec	205246_at	0.012155	0.927198	0.980887
hsa-miR-181a	MYO1C	97.2601	High-confidence	hsa-mir-181a-precNo1	214656_x_at	0.166498	0.207542	0.606428
hsa-miR-181a	MYO1C	97.2601	High-confidence	hsa-mir-181b-precNo1	214656_x_at	0.1539	0.24451	0.643907
hsa-miR-181a	MYO1C	97.2601	High-confidence	hsa-mir-181a-precNo1	32811_at	-0.0189852	0.886511	0.969474
hsa-miR-181a	MYO1C	97.2601	High-confidence	hsa-mir-181b-precNo1	32811_at	-0.0182044	0.891149	0.970698
hsa-miR-17-5p	EPHA5	97.2444	High-confidence	hsa-mir-017-precNo2	215664_s_at	0.118586	0.371028	0.744769
hsa-miR-17-5p	RBL1	97.2287	High-confidence	hsa-mir-017-precNo2	205296_at	0.0378425	0.775984	0.93807
hsa-miR-30b	PAPOLA	97.2131	High-confidence	hsa-mir-030b-precNo1	212720_at	-0.212146	0.106727	0.469156
hsa-miR-30b	PAPOLA	97.2131	High-confidence	hsa-mir-030b-precNo1	209388_at	-0.0360016	0.786618	0.940371
hsa-miR-30b	PAPOLA	97.2131	High-confidence	hsa-mir-030b-precNo1	212718_at	-0.0333559	0.801969	0.944497
hsa-miR-30b	PAPOLA	97.2131	High-confidence	hsa-mir-030b-precNo1	222035_s_at	-0.00702833	0.957866	0.99027
hsa-miR-15a	SMARCD2	97.1505	High-confidence	hsa-mir-015a-2-precNo1	201827_at	0.121178	0.360589	0.740241
hsa-miR-15a	SMARCD2	97.1505	High-confidence	hsa-mir-15aNo1	201827_at	0.0576613	0.664441	0.896001
hsa-miR-20	PAPOLA	97.1348	High-confidence	hsa-mir-020-prec	209388_at	0.362948	0.00472452	0.107651
hsa-miR-20	PAPOLA	97.1348	High-confidence	hsa-mir-020-prec	222035_s_at	0.266919	0.0409913	0.319889
hsa-miR-20	PAPOLA	97.1348	High-confidence	hsa-mir-020-prec	212720_at	0.11972	0.366438	0.742112
hsa-miR-20	PAPOLA	97.1348	High-confidence	hsa-mir-020-prec	212718_at	0.0211391	0.873735	0.967027
hsa-miR-199a*	RXRB	97.1191	High-confidence	hsa-mir-199a-2-prec	209148_at	0.111287	0.401395	0.765692
hsa-miR-199a*	RXRB	97.1191	High-confidence	hsa-mir-199a-2-prec	215099_s_at	0.107699	0.41684	0.7753
hsa-miR-193	PAPOLA	97.1035	High-confidence	hsa-mir-193-precNo1	212720_at	-0.373893	0.00353327	0.0919099
hsa-miR-193	PAPOLA	97.1035	High-confidence	hsa-mir-193-precNo1	209388_at	-0.182408	0.16674	0.561822
hsa-miR-193	PAPOLA	97.1035	High-confidence	hsa-mir-193-precNo1	222035_s_at	-0.11016	0.406208	0.768511
hsa-miR-193	PAPOLA	97.1035	High-confidence	hsa-mir-193-precNo1	212718_at	-0.105415	0.426844	0.78186
hsa-miR-106a	EPHA5	97.0878	High-confidence	hsa-mir-106aNo1	215664_s_at	0.0453952	0.7328	0.923236
hsa-miR-106a	EPHA5	97.0878	High-confidence	hsa-mir-106-prec-X	215664_s_at	0.0441828	0.739681	0.924559
hsa-miR-200c	FXR2	97.0565	High-confidence	hsa-mir-200cNo1	203172_at	-0.355804	0.00568114	0.119338
hsa-miR-200c	FXR2	97.0565	High-confidence	hsa-mir-200cNo1	35265_at	-0.321433	0.0130496	0.18842
hsa-miR-125a	ZNF76	97.0409	High-confidence	hsa-mir-125a-precNo1	207494_s_at	-0.0176319	0.894553	0.971507
hsa-miR-23a	CSNK2A2	97.0252	High-confidence	hsa-mir-023a-prec	203575_at	-0.0987621	0.456757	0.798434
hsa-miR-23b	LAMP1	97.0096	High-confidence	hsa-mir-023b-prec	201552_at	0.288079	0.0269273	0.265828
hsa-miR-23b	LAMP1	97.0096	High-confidence	hsa-mir-023b-prec	201553_s_at	0.269924	0.0386858	0.310908
hsa-miR-23b	LAMP1	97.0096	High-confidence	hsa-mir-023b-prec	201551_s_at	0.0475954	0.720367	0.918059
hsa-miR-23b	LAMP1	97.0096	High-confidence	hsa-mir-023b-prec	213728_at	0.0076234	0.954303	0.989191
hsa-miR-221	DDX6	96.9939	High-confidence	hsa-mir-221-prec	204909_at	-0.291928	0.0248659	0.257587
hsa-let-7g	RPS6KA3	96.9782	High-confidence	hsa-let-7g-precNo1	203843_at	0.112857	0.394744	0.761233
hsa-miR-200b	NR5A2	96.9626	High-confidence	hsa-mir-200a-prec	208343_s_at	0.107154	0.419214	0.776719
hsa-miR-200b	NR5A2	96.9626	High-confidence	hsa-mir-200bNo1	208343_s_at	0.0849806	0.522211	0.832651
hsa-miR-200b	NR5A2	96.9626	High-confidence	hsa-mir-200a-prec	210174_at	0.0799911	0.547012	0.844553
hsa-miR-200b	NR5A2	96.9626	High-confidence	hsa-mir-200bNo1	210174_at	0.0185281	0.889226	0.970175
hsa-miR-200b	SMARCD1	96.9469	High-confidence	hsa-mir-200a-prec	209518_at	-0.290873	0.0254173	0.260148
hsa-miR-200b	SMARCD1	96.9469	High-confidence	hsa-mir-200bNo1	209518_at	-0.207181	0.115378	0.487106
hsa-miR-200b	SMARCD1	96.9469	High-confidence	hsa-mir-200a-prec	203183_s_at	-0.170668	0.196224	0.594996
hsa-miR-200b	SMARCD1	96.9469	High-confidence	hsa-mir-200bNo1	203183_s_at	-0.0703929	0.59626	0.866737
hsa-miR-22	DDX6	96.9313	High-confidence	hsa-mir-022-prec	204909_at	-0.245944	0.0604267	0.382159
hsa-miR-199a*	NR5A2	96.9156	High-confidence	hsa-mir-199a-2-prec	208343_s_at	0.151976	0.25053	0.649611
hsa-miR-199a*	NR5A2	96.9156	High-confidence	hsa-mir-199a-2-prec	210174_at	0.0625408	0.637949	0.886293
hsa-miR-142-3p	PAFAH1B2	96.8843	High-confidence	hsa-mir-142-prec	210160_at	-0.112372	0.396792	0.762324
hsa-miR-29b	COL11A1	96.8686	High-confidence	hsa-mir-29b-1No1	204320_at	-0.0891472	0.50194	0.824425
hsa-miR-29b	COL11A1	96.8686	High-confidence	hsa-mir-29b-1No1	37892_at	-0.0861045	0.516703	0.830007
hsa-miR-29b	COL11A1	96.8686	High-confidence	hsa-mir-102-prec-1	204320_at	-0.084031	0.526887	0.836219
hsa-miR-29b	COL11A1	96.8686	High-confidence	hsa-mir-102-prec-1	37892_at	-0.0819605	0.537155	0.840613
hsa-miR-29b	COL11A1	96.8686	High-confidence	hsa-mir-29b-2=102prec7.1=7.2	37892_at	-0.0502445	0.705492	0.91276
hsa-miR-29b	COL11A1	96.8686	High-confidence	hsa-mir-29b-2=102prec7.1=7.2	204320_at	-0.0494101	0.710166	0.915441
hsa-miR-16	TAF15	96.853	High-confidence	hsa-mir-016a-chr13	202840_at	0.105767	0.425294	0.780277
hsa-miR-16	TAF15	96.853	High-confidence	hsa-mir-16-2No1	202840_at	0.0807588	0.543159	0.84334
hsa-miR-16	TAF15	96.853	High-confidence	hsa-mir-16-1No1	202840_at	0.0358271	0.787628	0.940842
hsa-miR-16	TAF15	96.853	High-confidence	hsa-mir-016b-chr3	202840_at	0.0144941	0.913238	0.976266
hsa-miR-143	LIFR	96.8373	High-confidence	hsa-mir-143-prec	205876_at	0.00482586	0.971063	0.993267
hsa-miR-181c	RPS6KA3	96.8217	High-confidence	hsa-mir-181c-precNo1	203843_at	-0.0417375	0.753621	0.930693
hsa-miR-29c	COL11A1	96.806	High-confidence	hsa-mir-029c-prec	204320_at	-0.0361964	0.785491	0.940002
hsa-miR-29c	COL11A1	96.806	High-confidence	hsa-mir-029c-prec	37892_at	-0.0343125	0.79641	0.942759
hsa-miR-199a*	USP11	96.7904	High-confidence	hsa-mir-199a-2-prec	208723_at	-0.104797	0.429574	0.784776
hsa-miR-106a	RBL1	96.7747	High-confidence	hsa-mir-106-prec-X	205296_at	0.0986623	0.457214	0.798469
hsa-miR-106a	RBL1	96.7747	High-confidence	hsa-mir-106aNo1	205296_at	0.0527398	0.691581	0.90757
hsa-miR-181a	IL1A	96.7434	High-confidence	hsa-mir-181b-precNo1	210118_s_at	0.0450416	0.734805	0.923415
hsa-miR-181a	IL1A	96.7434	High-confidence	hsa-mir-181a-precNo1	210118_s_at	0.040989	0.757903	0.932908
hsa-miR-130a	MPHOSPH9	96.7277	High-confidence	hsa-mir-130a-precNo2	206205_at	0.153733	0.245029	0.644509
hsa-miR-130a	MPHOSPH9	96.7277	High-confidence	hsa-mir-130a-precNo2	215731_s_at	0.0355906	0.788998	0.941568
hsa-miR-130a	MPHOSPH9	96.7277	High-confidence	hsa-mir-130a-precNo2	221965_at	-0.0263849	0.84276	0.957294
hsa-miR-29b	EMP1	96.7121	High-confidence	hsa-mir-29b-2=102prec7.1=7.2	201325_s_at	0.199926	0.12897	0.50758
hsa-miR-29b	EMP1	96.7121	High-confidence	hsa-mir-29b-1No1	201325_s_at	0.18182	0.168135	0.563689
hsa-miR-29b	EMP1	96.7121	High-confidence	hsa-mir-102-prec-1	201325_s_at	0.161377	0.222062	0.620265
hsa-miR-29b	EMP1	96.7121	High-confidence	hsa-mir-29b-2=102prec7.1=7.2	201324_at	0.131761	0.319851	0.713784
hsa-miR-29b	EMP1	96.7121	High-confidence	hsa-mir-102-prec-1	213895_at	-0.122005	0.357294	0.738657
hsa-miR-29b	EMP1	96.7121	High-confidence	hsa-mir-29b-1No1	201324_at	0.118792	0.370193	0.744566
hsa-miR-29b	EMP1	96.7121	High-confidence	hsa-mir-102-prec-1	201324_at	0.102234	0.441008	0.790076
hsa-miR-29b	EMP1	96.7121	High-confidence	hsa-mir-29b-1No1	213895_at	-0.0878695	0.508113	0.82625
hsa-miR-29b	EMP1	96.7121	High-confidence	hsa-mir-29b-2=102prec7.1=7.2	213895_at	-0.0345233	0.795186	0.942196
hsa-miR-15a	ADAMTS3	96.6651	High-confidence	hsa-mir-015a-2-precNo1	214913_at	-0.0669691	0.61429	0.875923
hsa-miR-15a	ADAMTS3	96.6651	High-confidence	hsa-mir-15aNo1	214913_at	-0.0382129	0.773849	0.937451
hsa-miR-23a	PRPS1	96.6181	High-confidence	hsa-mir-023a-prec	208447_s_at	0.0328947	0.804653	0.945346
hsa-miR-23a	PRPS1	96.6181	High-confidence	hsa-mir-023a-prec	209440_at	0.0250074	0.850873	0.960241
hsa-miR-29c	EMP1	96.5868	High-confidence	hsa-mir-029c-prec	201325_s_at	0.218629	0.0961966	0.451762
hsa-miR-29c	EMP1	96.5868	High-confidence	hsa-mir-029c-prec	201324_at	0.153923	0.244441	0.643907
hsa-miR-29c	EMP1	96.5868	High-confidence	hsa-mir-029c-prec	213895_at	-0.111865	0.39894	0.763944
hsa-miR-146	TLN2	96.5085	High-confidence	hsa-mir-146-prec	212703_at	-0.143698	0.277571	0.677111
hsa-miR-93	RPS6KA3	96.4929	High-confidence	hsa-mir-093-prec-7.1=093-1	203843_at	-0.0524537	0.693171	0.907975
hsa-miR-200b	PPM1F	96.4772	High-confidence	hsa-mir-200a-prec	203063_at	-0.424994	0.000793096	0.0382272
hsa-miR-200b	PPM1F	96.4772	High-confidence	hsa-mir-200bNo1	203063_at	-0.28302	0.0298536	0.277746
hsa-miR-200b	PPM1F	96.4772	High-confidence	hsa-mir-200a-prec	37384_at	-0.229841	0.0799119	0.420849
hsa-miR-200b	PPM1F	96.4772	High-confidence	hsa-mir-200bNo1	37384_at	-0.119221	0.368452	0.742969
hsa-miR-26b	ATF2	96.4616	High-confidence	hsa-mir-026b-prec	212984_at	-0.140864	0.287253	0.685617
hsa-miR-26b	ATF2	96.4616	High-confidence	hsa-mir-026b-prec	205446_s_at	-0.0840321	0.526882	0.836219
hsa-let-7d	RNF5	96.4459	High-confidence	hsa-let-7d-prec	209111_at	-0.0529798	0.690248	0.906756
hsa-let-7d	RNF5	96.4459	High-confidence	hsa-let-7d-prec	216018_at	0.00696245	0.958261	0.990357
hsa-miR-17-5p	RPS6KA3	96.4302	High-confidence	hsa-mir-017-precNo2	203843_at	0.0185242	0.889249	0.970175
hsa-let-7i	RPS6KA3	96.4146	High-confidence	hsa-let-7d-v2-precNo2	203843_at	0.228325	0.0819762	0.425269
hsa-let-7i	RPS6KA3	96.4146	High-confidence	hsa-let-7iNo1	203843_at	0.0607917	0.647396	0.888718
hsa-miR-30b	POLR3G	96.3989	High-confidence	hsa-mir-030b-precNo1	206653_at	-0.114844	0.38642	0.757866
hsa-miR-30b	POLR3G	96.3989	High-confidence	hsa-mir-030b-precNo1	206654_s_at	-0.00470369	0.971795	0.99357
hsa-miR-1	PHKG2	96.3833	High-confidence	hsa-mir-1-2No1	203709_at	0.132133	0.318475	0.712611
hsa-miR-1	PHKG2	96.3833	High-confidence	hsa-mir-001b-2-prec	203709_at	0.0794841	0.549564	0.845736
hsa-miR-1	PHKG2	96.3833	High-confidence	hsa-mir-001b-1-prec1	203709_at	-0.0467141	0.725339	0.919744
hsa-miR-1	PHKG2	96.3833	High-confidence	hsa-mir-1-1No1	203709_at	-0.021881	0.869342	0.965401
hsa-miR-16	ADAMTS3	96.3676	High-confidence	hsa-mir-16-1No1	214913_at	-0.0627495	0.636826	0.885784
hsa-miR-16	ADAMTS3	96.3676	High-confidence	hsa-mir-016b-chr3	214913_at	-0.0321977	0.808713	0.947329
hsa-miR-16	ADAMTS3	96.3676	High-confidence	hsa-mir-16-2No1	214913_at	-0.0196141	0.882777	0.969062
hsa-miR-16	ADAMTS3	96.3676	High-confidence	hsa-mir-016a-chr13	214913_at	0.00408272	0.975518	0.994648
hsa-miR-10b	NR5A2	96.3363	High-confidence	hsa-mir-010b-precNo1	208343_s_at	-0.218119	0.0969931	0.452154
hsa-miR-10b	NR5A2	96.3363	High-confidence	hsa-mir-010b-precNo1	210174_at	-0.204585	0.120109	0.494605
hsa-miR-19b	FOXF2	96.3207	High-confidence	hsa-mir-019b-2-prec	206377_at	-0.361542	0.00490061	0.110015
hsa-miR-19b	FOXF2	96.3207	High-confidence	hsa-mir-019b-1-prec	206377_at	-0.354167	0.00592284	0.121755
hsa-miR-23a	LAMP1	96.2893	High-confidence	hsa-mir-023a-prec	201552_at	0.309549	0.0170448	0.213555
hsa-miR-23a	LAMP1	96.2893	High-confidence	hsa-mir-023a-prec	201553_s_at	0.284886	0.0287449	0.273238
hsa-miR-23a	LAMP1	96.2893	High-confidence	hsa-mir-023a-prec	201551_s_at	0.0811851	0.541026	0.842187
hsa-miR-23a	LAMP1	96.2893	High-confidence	hsa-mir-023a-prec	213728_at	-0.0566567	0.669948	0.897784
hsa-miR-29a	EMP1	96.258	High-confidence	hsa-mir-029a-2No1	201325_s_at	0.273611	0.0360048	0.303204
hsa-miR-29a	EMP1	96.258	High-confidence	hsa-mir-029a-2No1	201324_at	0.21895	0.0956964	0.450856
hsa-miR-29a	EMP1	96.258	High-confidence	hsa-mir-029a-2No1	213895_at	-0.103883	0.433631	0.786187
hsa-miR-34a	F2RL2	96.2424	High-confidence	hsa-mir-034precNo1	206795_at	0.0937284	0.480129	0.812595
hsa-miR-34a	F2RL2	96.2424	High-confidence	hsa-mir-34aNo1	206795_at	0.0705463	0.595457	0.866698
hsa-miR-15b	CNTNAP1	96.2111	High-confidence	hsa-mir-015b-precNo1	219400_at	-0.160095	0.225807	0.624246
hsa-miR-15a	PEX13	96.1641	High-confidence	hsa-mir-15aNo1	205246_at	0.178288	0.176694	0.575182
hsa-miR-15a	PEX13	96.1641	High-confidence	hsa-mir-015a-2-precNo1	205246_at	0.0831288	0.531349	0.838724
hsa-miR-205	RPS6KA3	96.1328	High-confidence	hsa-mir-205-prec	203843_at	-0.247624	0.0586367	0.376401
hsa-miR-26b	ABHD2	96.0858	High-confidence	hsa-mir-026b-prec	205566_at	0.0869102	0.512773	0.829074
hsa-miR-26b	ABHD2	96.0858	High-confidence	hsa-mir-026b-prec	221815_at	0.0488996	0.713031	0.915849
hsa-miR-26b	ABHD2	96.0858	High-confidence	hsa-mir-026b-prec	63825_at	0.0426305	0.74852	0.928239
hsa-miR-26b	ABHD2	96.0858	High-confidence	hsa-mir-026b-prec	87100_at	0.0270108	0.839079	0.955715
hsa-miR-22	FBN2	96.0701	High-confidence	hsa-mir-022-prec	215717_s_at	-0.351732	0.00629923	0.125871
hsa-miR-22	FBN2	96.0701	High-confidence	hsa-mir-022-prec	203184_at	0.251429	0.054741	0.363541
hsa-miR-195	CNTNAP1	96.0388	High-confidence	hsa-mir-195-prec	219400_at	-0.122439	0.355573	0.737814
hsa-miR-143	NOVA1	96.0232	High-confidence	hsa-mir-143-prec	205794_s_at	-0.120973	0.361406	0.740495
hsa-miR-143	NOVA1	96.0232	High-confidence	hsa-mir-143-prec	207437_at	-0.0851437	0.521409	0.832522
hsa-miR-23b	PRPS1	95.9919	High-confidence	hsa-mir-023b-prec	209440_at	0.029015	0.827315	0.952557
hsa-miR-23b	PRPS1	95.9919	High-confidence	hsa-mir-023b-prec	208447_s_at	0.0210812	0.874078	0.967094
hsa-miR-29a	FKBP4	95.9762	High-confidence	hsa-mir-029a-2No1	200895_s_at	-0.157355	0.233953	0.635144
hsa-miR-29a	FKBP4	95.9762	High-confidence	hsa-mir-029a-2No1	200894_s_at	-0.126425	0.340009	0.727708
hsa-miR-195	LYST	95.9605	High-confidence	hsa-mir-195-prec	203518_at	-0.0730764	0.582294	0.860373
hsa-miR-195	LYST	95.9605	High-confidence	hsa-mir-195-prec	210943_s_at	-0.00458492	0.972507	0.993632
hsa-miR-221	FBN2	95.9449	High-confidence	hsa-mir-221-prec	215717_s_at	-0.330592	0.0105475	0.170131
hsa-miR-221	FBN2	95.9449	High-confidence	hsa-mir-221-prec	203184_at	0.18438	0.162122	0.555362
hsa-miR-205	SLC7A6	95.9292	High-confidence	hsa-mir-205-prec	203578_s_at	0.181368	0.169212	0.564676
hsa-miR-205	SLC7A6	95.9292	High-confidence	hsa-mir-205-prec	203579_s_at	0.0803385	0.545267	0.844025
hsa-miR-205	SLC7A6	95.9292	High-confidence	hsa-mir-205-prec	203580_s_at	-0.0216352	0.870797	0.965928
hsa-miR-17-5p	PAPOLA	95.9136	High-confidence	hsa-mir-017-precNo2	209388_at	0.466166	0.00019835	0.0165331
hsa-miR-17-5p	PAPOLA	95.9136	High-confidence	hsa-mir-017-precNo2	222035_s_at	0.353148	0.00607787	0.123578
hsa-miR-17-5p	PAPOLA	95.9136	High-confidence	hsa-mir-017-precNo2	212720_at	0.190496	0.148403	0.539165
hsa-miR-17-5p	PAPOLA	95.9136	High-confidence	hsa-mir-017-precNo2	212718_at	0.100339	0.449564	0.794713
hsa-miR-15b	PEX13	95.8979	High-confidence	hsa-mir-015b-precNo1	205246_at	0.196069	0.136672	0.520672
hsa-miR-15a	CNTNAP1	95.8353	High-confidence	hsa-mir-015a-2-precNo1	219400_at	-0.193413	0.142174	0.53021
hsa-miR-15a	CNTNAP1	95.8353	High-confidence	hsa-mir-15aNo1	219400_at	-0.177011	0.179865	0.577458
hsa-miR-181c	MYO1C	95.804	High-confidence	hsa-mir-181c-precNo1	214656_x_at	0.128602	0.331691	0.720646
hsa-miR-181c	MYO1C	95.804	High-confidence	hsa-mir-181c-precNo1	32811_at	-0.00605109	0.963721	0.991673
hsa-miR-30c	ADAMTS3	95.757	High-confidence	hsa-mir-030c-prec	214913_at	0.450782	0.000339832	0.0236103
hsa-miR-30c	ADAMTS3	95.757	High-confidence	hsa-mir-30c-2No1	214913_at	0.429643	0.000684074	0.0350331
hsa-miR-30c	ADAMTS3	95.757	High-confidence	hsa-mir-30c-1No1	214913_at	0.329975	0.0107019	0.17044
hsa-miR-106a	RPS6KA3	95.7257	High-confidence	hsa-mir-106aNo1	203843_at	0.0297868	0.822795	0.951609
hsa-miR-106a	RPS6KA3	95.7257	High-confidence	hsa-mir-106-prec-X	203843_at	0.0146882	0.912081	0.975792
hsa-miR-30b	ADAMTS3	95.71	High-confidence	hsa-mir-030b-precNo1	214913_at	0.398111	0.00179201	0.0619051
hsa-miR-34b	SLC30A3	95.6944	High-confidence	hsa-mir-34bNo1	207035_at	-0.08491	0.522558	0.833043
hsa-miR-26b	FGD1	95.6631	High-confidence	hsa-mir-026b-prec	204819_at	-0.167488	0.204814	0.603034
hsa-miR-15a	CLCN5	95.6318	High-confidence	hsa-mir-15aNo1	206704_at	-0.0894647	0.500412	0.823969
hsa-miR-15a	CLCN5	95.6318	High-confidence	hsa-mir-015a-2-precNo1	206704_at	-0.0630416	0.635255	0.884768
hsa-miR-181c	IL1A	95.6161	High-confidence	hsa-mir-181c-precNo1	210118_s_at	0.0373961	0.778559	0.938697
hsa-miR-21	CXCL5	95.6004	High-confidence	hsa-mir-21No1	215101_s_at	0.0837464	0.528293	0.83694
hsa-miR-21	CXCL5	95.6004	High-confidence	hsa-mir-021-prec-17No1	215101_s_at	0.0786844	0.5536	0.847623
hsa-miR-21	CXCL5	95.6004	High-confidence	hsa-mir-21No1	214974_x_at	0.0446724	0.7369	0.923952
hsa-miR-21	CXCL5	95.6004	High-confidence	hsa-mir-021-prec-17No1	214974_x_at	0.0370731	0.780424	0.938897
hsa-miR-15b	CLCN5	95.5691	High-confidence	hsa-mir-015b-precNo1	206704_at	-0.0730223	0.582574	0.860373
hsa-miR-30b	IL1A	95.5535	High-confidence	hsa-mir-030b-precNo1	210118_s_at	-0.206396	0.116794	0.489269
hsa-miR-16	EFNB1	95.5378	High-confidence	hsa-mir-16-1No1	202711_at	-0.0194122	0.883976	0.969086
hsa-miR-16	EFNB1	95.5378	High-confidence	hsa-mir-016a-chr13	202711_at	-0.0142787	0.914523	0.977065
hsa-miR-16	EFNB1	95.5378	High-confidence	hsa-mir-16-2No1	202711_at	-0.0104468	0.937407	0.983699
hsa-miR-16	EFNB1	95.5378	High-confidence	hsa-mir-016b-chr3	202711_at	-0.0071989	0.956845	0.990075
hsa-miR-16	RUNX1T1	95.5222	High-confidence	hsa-mir-16-1No1	205528_s_at	0.152222	0.249756	0.649167
hsa-miR-16	RUNX1T1	95.5222	High-confidence	hsa-mir-16-2No1	205528_s_at	0.14127	0.285855	0.684082
hsa-miR-16	RUNX1T1	95.5222	High-confidence	hsa-mir-16-1No1	205529_s_at	0.130019	0.326346	0.717922
hsa-miR-16	RUNX1T1	95.5222	High-confidence	hsa-mir-016a-chr13	205528_s_at	0.119936	0.365566	0.741998
hsa-miR-16	RUNX1T1	95.5222	High-confidence	hsa-mir-016b-chr3	205528_s_at	0.103986	0.433175	0.785969
hsa-miR-16	RUNX1T1	95.5222	High-confidence	hsa-mir-16-2No1	205529_s_at	0.0897774	0.49891	0.823566
hsa-miR-16	RUNX1T1	95.5222	High-confidence	hsa-mir-016a-chr13	205529_s_at	0.0859257	0.517577	0.830587
hsa-miR-16	RUNX1T1	95.5222	High-confidence	hsa-mir-016b-chr3	205529_s_at	0.0529976	0.690149	0.906756
hsa-miR-30c	FOXD1	95.4908	High-confidence	hsa-mir-30c-1No1	206307_s_at	0.0505912	0.703554	0.912159
hsa-miR-30c	FOXD1	95.4908	High-confidence	hsa-mir-030c-prec	206307_s_at	0.0156798	0.906172	0.974609
hsa-miR-30c	FOXD1	95.4908	High-confidence	hsa-mir-30c-2No1	206307_s_at	0.00214451	0.987139	0.997548
hsa-miR-30c	SMARCD2	95.4752	High-confidence	hsa-mir-030c-prec	201827_at	-0.315474	0.0149387	0.200998
hsa-miR-30c	SMARCD2	95.4752	High-confidence	hsa-mir-30c-2No1	201827_at	-0.262466	0.0446156	0.331813
hsa-miR-30c	SMARCD2	95.4752	High-confidence	hsa-mir-30c-1No1	201827_at	-0.228647	0.0815354	0.425001
hsa-miR-15b	TAF15	95.4595	High-confidence	hsa-mir-015b-precNo1	202840_at	0.0296805	0.823418	0.951804
hsa-miR-93	PPP1R10	95.4439	High-confidence	hsa-mir-093-prec-7.1=093-1	201703_s_at	0.248095	0.0581431	0.374843
hsa-miR-200c	NOVA1	95.4282	High-confidence	hsa-mir-200cNo1	207437_at	0.234047	0.0743987	0.410772
hsa-miR-200c	NOVA1	95.4282	High-confidence	hsa-mir-200cNo1	205794_s_at	-0.115612	0.38323	0.754587
hsa-let-7b	SMARCC1	95.4126	High-confidence	hsa-let-7b-prec	201075_s_at	-0.401916	0.00160317	0.0582449
hsa-let-7b	SMARCC1	95.4126	High-confidence	hsa-let-7b-prec	201074_at	-0.331012	0.0104437	0.168959
hsa-let-7b	SMARCC1	95.4126	High-confidence	hsa-let-7b-prec	201073_s_at	-0.238775	0.0685669	0.400597
hsa-let-7b	SMARCC1	95.4126	High-confidence	hsa-let-7b-prec	201072_s_at	-0.102782	0.438547	0.788833
hsa-let-7a	INPP5A	95.3969	High-confidence	hsa-let-7a-1-prec	203006_at	0.272728	0.0366326	0.304266
hsa-let-7a	INPP5A	95.3969	High-confidence	hsa-let-7a-2-precNo2	203006_at	0.236583	0.0712231	0.406097
hsa-let-7a	INPP5A	95.3969	High-confidence	hsa-let-7a-3-prec	203006_at	0.169128	0.200353	0.598284
hsa-miR-19b	BMPR2	95.3812	High-confidence	hsa-mir-019b-1-prec	210214_s_at	-0.268002	0.0401481	0.316625
hsa-miR-19b	BMPR2	95.3812	High-confidence	hsa-mir-019b-2-prec	210214_s_at	-0.263888	0.0434309	0.328922
hsa-miR-19b	BMPR2	95.3812	High-confidence	hsa-mir-019b-1-prec	209920_at	-0.199242	0.130311	0.509551
hsa-miR-19b	BMPR2	95.3812	High-confidence	hsa-mir-019b-2-prec	209920_at	-0.142401	0.281976	0.680217
hsa-miR-21	JAG1	95.3656	High-confidence	hsa-mir-21No1	209099_x_at	0.194028	0.140884	0.528169
hsa-miR-21	JAG1	95.3656	High-confidence	hsa-mir-21No1	216268_s_at	0.136206	0.303652	0.702264
hsa-miR-21	JAG1	95.3656	High-confidence	hsa-mir-021-prec-17No1	209098_s_at	-0.11089	0.403086	0.767046
hsa-miR-21	JAG1	95.3656	High-confidence	hsa-mir-021-prec-17No1	209099_x_at	0.106783	0.420834	0.778285
hsa-miR-21	JAG1	95.3656	High-confidence	hsa-mir-21No1	209097_s_at	-0.0727641	0.583912	0.860553
hsa-miR-21	JAG1	95.3656	High-confidence	hsa-mir-021-prec-17No1	216268_s_at	0.0530239	0.690003	0.906677
hsa-miR-21	JAG1	95.3656	High-confidence	hsa-mir-21No1	209098_s_at	-0.0421559	0.751229	0.929634
hsa-miR-21	JAG1	95.3656	High-confidence	hsa-mir-021-prec-17No1	209097_s_at	-0.0399458	0.763884	0.934765
hsa-miR-26a	NOVA1	95.3499	High-confidence	hsa-mir-026a-precNo1	207437_at	0.182421	0.166709	0.561822
hsa-miR-26a	NOVA1	95.3499	High-confidence	hsa-mir-26a-2No1	205794_s_at	0.0951279	0.473569	0.808994
hsa-miR-26a	NOVA1	95.3499	High-confidence	hsa-mir-26a-2No1	207437_at	0.0863646	0.515432	0.829314
hsa-miR-26a	NOVA1	95.3499	High-confidence	hsa-mir-026a-precNo1	205794_s_at	0.0843428	0.52535	0.835422
hsa-miR-26a	NOVA1	95.3499	High-confidence	hsa-mir-26a-1No1	207437_at	0.0805795	0.544058	0.843689
hsa-miR-26a	NOVA1	95.3499	High-confidence	hsa-mir-26a-1No1	205794_s_at	-0.00975997	0.941515	0.984718
hsa-miR-29a	COL11A1	95.3343	High-confidence	hsa-mir-029a-2No1	204320_at	-0.033407	0.801672	0.944282
hsa-miR-29a	COL11A1	95.3343	High-confidence	hsa-mir-029a-2No1	37892_at	-0.0282392	0.831865	0.953745
hsa-miR-30d	FRK	95.3186	High-confidence	hsa-mir-030d-precNo2	207178_s_at	0.146993	0.266584	0.665348
hsa-miR-29c	FKBP4	95.303	High-confidence	hsa-mir-029c-prec	200895_s_at	-0.10244	0.440083	0.789751
hsa-miR-29c	FKBP4	95.303	High-confidence	hsa-mir-029c-prec	200894_s_at	-0.0452706	0.733507	0.923299
hsa-miR-200a	FKBP5	95.2873	High-confidence	hsa-mir-200a-prec	204560_at	-0.167803	0.203952	0.602663
hsa-miR-199b	SMARCD1	95.2716	High-confidence	hsa-mir-199b-precNo2	203183_s_at	-0.187166	0.155762	0.54654
hsa-miR-199b	SMARCD1	95.2716	High-confidence	hsa-mir-199b-precNo2	209518_at	-0.10686	0.4205	0.777925
hsa-miR-181a	GOLGA1	95.256	High-confidence	hsa-mir-181b-precNo1	203384_s_at	0.149107	0.259692	0.659001
hsa-miR-181a	GOLGA1	95.256	High-confidence	hsa-mir-181a-precNo1	203384_s_at	0.134336	0.310401	0.706662
hsa-miR-181a	GOLGA1	95.256	High-confidence	hsa-mir-181a-precNo1	203383_s_at	0.1021	0.441611	0.790078
hsa-miR-181a	GOLGA1	95.256	High-confidence	hsa-mir-181b-precNo1	214997_at	0.101038	0.446397	0.793074
hsa-miR-181a	GOLGA1	95.256	High-confidence	hsa-mir-181b-precNo1	203383_s_at	0.0898163	0.498723	0.823513
hsa-miR-181a	GOLGA1	95.256	High-confidence	hsa-mir-181a-precNo1	214997_at	0.0806882	0.543513	0.84334
hsa-miR-15b	ADAMTS3	95.2403	High-confidence	hsa-mir-015b-precNo1	214913_at	-0.0134573	0.919423	0.979072
hsa-miR-30b	FOXD1	95.2247	High-confidence	hsa-mir-030b-precNo1	206307_s_at	-0.0340445	0.797966	0.943068
hsa-miR-29b	FKBP4	95.1934	High-confidence	hsa-mir-29b-2=102prec7.1=7.2	200894_s_at	0.0474264	0.72132	0.918133
hsa-miR-29b	FKBP4	95.1934	High-confidence	hsa-mir-102-prec-1	200895_s_at	-0.0451026	0.734459	0.923415
hsa-miR-29b	FKBP4	95.1934	High-confidence	hsa-mir-29b-2=102prec7.1=7.2	200895_s_at	-0.0273979	0.836804	0.955043
hsa-miR-29b	FKBP4	95.1934	High-confidence	hsa-mir-29b-1No1	200895_s_at	-0.0247425	0.852435	0.960843
hsa-miR-29b	FKBP4	95.1934	High-confidence	hsa-mir-29b-1No1	200894_s_at	0.0111977	0.932918	0.982562
hsa-miR-29b	FKBP4	95.1934	High-confidence	hsa-mir-102-prec-1	200894_s_at	-0.000713784	0.995719	0.99888
hsa-let-7b	NOVA1	95.162	High-confidence	hsa-let-7b-prec	207437_at	-0.083037	0.531804	0.83905
hsa-let-7b	NOVA1	95.162	High-confidence	hsa-let-7b-prec	205794_s_at	-0.0309961	0.815725	0.949574
hsa-miR-199a*	NOVA1	95.1151	High-confidence	hsa-mir-199a-2-prec	205794_s_at	-0.0923411	0.486681	0.816922
hsa-miR-199a*	NOVA1	95.1151	High-confidence	hsa-mir-199a-2-prec	207437_at	0.0235634	0.859394	0.963323
hsa-miR-106a	PAPOLA	95.0994	High-confidence	hsa-mir-106-prec-X	209388_at	0.400764	0.00165838	0.0591019
hsa-miR-106a	PAPOLA	95.0994	High-confidence	hsa-mir-106aNo1	209388_at	0.317868	0.0141534	0.196065
hsa-miR-106a	PAPOLA	95.0994	High-confidence	hsa-mir-106-prec-X	222035_s_at	0.298298	0.0217468	0.241455
hsa-miR-106a	PAPOLA	95.0994	High-confidence	hsa-mir-106aNo1	222035_s_at	0.222489	0.0903204	0.44037
hsa-miR-106a	PAPOLA	95.0994	High-confidence	hsa-mir-106-prec-X	212720_at	0.203683	0.121787	0.497422
hsa-miR-106a	PAPOLA	95.0994	High-confidence	hsa-mir-106aNo1	212720_at	0.124906	0.34589	0.732546
hsa-miR-106a	PAPOLA	95.0994	High-confidence	hsa-mir-106-prec-X	212718_at	0.0480021	0.718076	0.917759
hsa-miR-106a	PAPOLA	95.0994	High-confidence	hsa-mir-106aNo1	212718_at	0.0329647	0.804245	0.945264
hsa-let-7c	SMARCC1	95.0838	High-confidence	hsa-let-7c-prec	201075_s_at	-0.304376	0.0190859	0.226324
hsa-let-7c	SMARCC1	95.0838	High-confidence	hsa-let-7c-prec	201074_at	-0.273932	0.0357787	0.302828
hsa-let-7c	SMARCC1	95.0838	High-confidence	hsa-let-7c-prec	201073_s_at	-0.196897	0.13499	0.517236
hsa-let-7c	SMARCC1	95.0838	High-confidence	hsa-let-7c-prec	201072_s_at	-0.174923	0.185137	0.584367
hsa-miR-92	PAPOLA	95.0681	High-confidence	hsa-mir-092-prec-13=092-1No2	209388_at	0.446472	0.000393378	0.0253806
hsa-miR-92	PAPOLA	95.0681	High-confidence	hsa-mir-092-prec-X=092-2	209388_at	0.429169	0.000694535	0.0350464
hsa-miR-92	PAPOLA	95.0681	High-confidence	hsa-mir-092-prec-X=092-2	222035_s_at	0.404639	0.0014792	0.055219
hsa-miR-92	PAPOLA	95.0681	High-confidence	hsa-mir-092-prec-13=092-1No2	222035_s_at	0.351453	0.00634366	0.126165
hsa-miR-92	PAPOLA	95.0681	High-confidence	hsa-mir-092-prec-13=092-1No2	212720_at	0.152101	0.250135	0.649484
hsa-miR-92	PAPOLA	95.0681	High-confidence	hsa-mir-092-prec-X=092-2	212720_at	0.118586	0.371029	0.744769
hsa-miR-92	PAPOLA	95.0681	High-confidence	hsa-mir-092-prec-X=092-2	212718_at	0.0913073	0.491593	0.819391
hsa-miR-92	PAPOLA	95.0681	High-confidence	hsa-mir-092-prec-13=092-1No2	212718_at	0.049374	0.710368	0.915485
hsa-miR-99a	BMPR2	95.0525	High-confidence	hsa-mir-099-prec-21	209920_at	0.253982	0.0522472	0.356168
hsa-miR-99a	BMPR2	95.0525	High-confidence	hsa-mir-099-prec-21	210214_s_at	0.22207	0.0909445	0.4416
hsa-miR-125b	BMPR2	95.0368	High-confidence	hsa-mir-125b-1	210214_s_at	0.290756	0.0254792	0.26032
hsa-miR-125b	BMPR2	95.0368	High-confidence	hsa-mir-125b-1	209920_at	0.277227	0.0335265	0.292685
hsa-miR-125b	BMPR2	95.0368	High-confidence	hsa-mir-125b-2-precNo2	209920_at	0.270709	0.0381013	0.308196
hsa-miR-125b	BMPR2	95.0368	High-confidence	hsa-mir-125b-2-precNo2	210214_s_at	0.258866	0.0477339	0.339671
hsa-miR-27a	NOVA1	95.0211	High-confidence	hsa-mir-027a-prec	205794_s_at	0.101195	0.445688	0.793074
hsa-miR-27a	NOVA1	95.0211	High-confidence	hsa-mir-027a-prec	207437_at	-0.0664944	0.616808	0.877605
hsa-let-7b	INPP5A	95.0055	High-confidence	hsa-let-7b-prec	203006_at	-0.00642695	0.961469	0.991298
hsa-miR-103	CNTNAP1	94.9898	High-confidence	hsa-mir-103-prec-5=103-1	219400_at	-0.24186	0.0649624	0.391678
hsa-miR-15a	TAF15	94.9742	High-confidence	hsa-mir-15aNo1	202840_at	0.0754483	0.570076	0.855586
hsa-miR-15a	TAF15	94.9742	High-confidence	hsa-mir-015a-2-precNo1	202840_at	0.0593298	0.655335	0.892764
hsa-miR-195	SMARCD2	94.9585	High-confidence	hsa-mir-195-prec	201827_at	-0.0218812	0.869341	0.965401
hsa-miR-199a*	LIFR	94.9429	High-confidence	hsa-mir-199a-2-prec	205876_at	0.154752	0.241878	0.64224
hsa-miR-181a	CSNK2A2	94.9272	High-confidence	hsa-mir-181a-precNo1	203575_at	-0.137654	0.29849	0.696947
hsa-miR-181a	CSNK2A2	94.9272	High-confidence	hsa-mir-181b-precNo1	203575_at	-0.110743	0.403713	0.767257
hsa-miR-10a	NR5A2	94.9115	High-confidence	hsa-mir-010a-precNo1	208343_s_at	-0.388396	0.00236732	0.0717536
hsa-miR-10a	NR5A2	94.9115	High-confidence	hsa-mir-010a-precNo1	210174_at	-0.230138	0.0795121	0.420805
hsa-miR-125b	YES1	94.8959	High-confidence	hsa-mir-125b-1	202933_s_at	0.559551	4.08189e-06	0.00133788
hsa-miR-125b	YES1	94.8959	High-confidence	hsa-mir-125b-2-precNo2	202933_s_at	0.556911	4.63156e-06	0.00135908
hsa-miR-125b	YES1	94.8959	High-confidence	hsa-mir-125b-1	202932_at	0.537447	1.13784e-05	0.00236037
hsa-miR-125b	YES1	94.8959	High-confidence	hsa-mir-125b-2-precNo2	202932_at	0.526247	1.86187e-05	0.00321182
hsa-let-7a	SMARCC1	94.8646	High-confidence	hsa-let-7a-1-prec	201075_s_at	-0.399079	0.00174214	0.060745
hsa-let-7a	SMARCC1	94.8646	High-confidence	hsa-let-7a-1-prec	201072_s_at	-0.383254	0.00273404	0.0786061
hsa-let-7a	SMARCC1	94.8646	High-confidence	hsa-let-7a-1-prec	201073_s_at	-0.361338	0.00492669	0.110173
hsa-let-7a	SMARCC1	94.8646	High-confidence	hsa-let-7a-3-prec	201075_s_at	-0.340282	0.00836349	0.148174
hsa-let-7a	SMARCC1	94.8646	High-confidence	hsa-let-7a-3-prec	201073_s_at	-0.336488	0.00916647	0.156316
hsa-let-7a	SMARCC1	94.8646	High-confidence	hsa-let-7a-1-prec	201074_at	-0.324553	0.0121453	0.18157
hsa-let-7a	SMARCC1	94.8646	High-confidence	hsa-let-7a-3-prec	201074_at	-0.280939	0.0311325	0.284345
hsa-let-7a	SMARCC1	94.8646	High-confidence	hsa-let-7a-3-prec	201072_s_at	-0.278474	0.032706	0.290036
hsa-let-7a	SMARCC1	94.8646	High-confidence	hsa-let-7a-2-precNo2	201075_s_at	-0.260264	0.0465023	0.335143
hsa-let-7a	SMARCC1	94.8646	High-confidence	hsa-let-7a-2-precNo2	201074_at	-0.260172	0.0465825	0.335263
hsa-let-7a	SMARCC1	94.8646	High-confidence	hsa-let-7a-2-precNo2	201072_s_at	-0.236057	0.0718729	0.40713
hsa-let-7a	SMARCC1	94.8646	High-confidence	hsa-let-7a-2-precNo2	201073_s_at	-0.235686	0.0723332	0.407887
hsa-miR-143	AGPAT1	94.8489	High-confidence	hsa-mir-143-prec	215535_s_at	-0.039854	0.764411	0.935003
hsa-miR-143	AGPAT1	94.8489	High-confidence	hsa-mir-143-prec	32836_at	0.0197038	0.882245	0.969062
hsa-miR-20	BMPR2	94.8333	High-confidence	hsa-mir-020-prec	210214_s_at	-0.278738	0.032534	0.28945
hsa-miR-20	BMPR2	94.8333	High-confidence	hsa-mir-020-prec	209920_at	-0.172285	0.191956	0.590774
hsa-miR-26a	JAG1	94.8019	High-confidence	hsa-mir-026a-precNo1	216268_s_at	-0.209974	0.110448	0.475573
hsa-miR-26a	JAG1	94.8019	High-confidence	hsa-mir-026a-precNo1	209097_s_at	0.193571	0.141842	0.529863
hsa-miR-26a	JAG1	94.8019	High-confidence	hsa-mir-026a-precNo1	209099_x_at	-0.191926	0.145326	0.535551
hsa-miR-26a	JAG1	94.8019	High-confidence	hsa-mir-26a-2No1	216268_s_at	-0.183717	0.163666	0.557504
hsa-miR-26a	JAG1	94.8019	High-confidence	hsa-mir-26a-2No1	209099_x_at	-0.166638	0.207154	0.606006
hsa-miR-26a	JAG1	94.8019	High-confidence	hsa-mir-26a-1No1	209097_s_at	0.125735	0.342673	0.729221
hsa-miR-26a	JAG1	94.8019	High-confidence	hsa-mir-26a-2No1	209097_s_at	0.103363	0.435952	0.787781
hsa-miR-26a	JAG1	94.8019	High-confidence	hsa-mir-26a-1No1	216268_s_at	-0.0941343	0.478222	0.811546
hsa-miR-26a	JAG1	94.8019	High-confidence	hsa-mir-26a-2No1	209098_s_at	-0.0818824	0.537545	0.840869
hsa-miR-26a	JAG1	94.8019	High-confidence	hsa-mir-26a-1No1	209099_x_at	-0.0774689	0.559762	0.851057
hsa-miR-26a	JAG1	94.8019	High-confidence	hsa-mir-026a-precNo1	209098_s_at	-0.0714988	0.590486	0.863474
hsa-miR-26a	JAG1	94.8019	High-confidence	hsa-mir-26a-1No1	209098_s_at	0.0273008	0.837374	0.955043
hsa-miR-26a	YES1	94.7863	High-confidence	hsa-mir-026a-precNo1	202933_s_at	0.11486	0.386351	0.757866
hsa-miR-26a	YES1	94.7863	High-confidence	hsa-mir-26a-2No1	202933_s_at	0.11316	0.393466	0.760302
hsa-miR-26a	YES1	94.7863	High-confidence	hsa-mir-26a-1No1	202933_s_at	0.110656	0.404087	0.767691
hsa-miR-26a	YES1	94.7863	High-confidence	hsa-mir-26a-1No1	202932_at	0.0991105	0.455163	0.798085
hsa-miR-26a	YES1	94.7863	High-confidence	hsa-mir-26a-2No1	202932_at	0.0932378	0.482441	0.814351
hsa-miR-26a	YES1	94.7863	High-confidence	hsa-mir-026a-precNo1	202932_at	0.0727313	0.584082	0.860553
hsa-miR-195	CDC25A	94.7706	High-confidence	hsa-mir-195-prec	204696_s_at	0.156049	0.237905	0.638413
hsa-miR-195	CDC25A	94.7706	High-confidence	hsa-mir-195-prec	204695_at	0.101049	0.44635	0.793074
hsa-miR-33	SP1	94.755	High-confidence	hsa-mir-033-prec	214732_at	-0.0979039	0.460697	0.80028
hsa-miR-15b	LYST	94.7393	High-confidence	hsa-mir-015b-precNo1	203518_at	-0.125113	0.345083	0.732068
hsa-miR-15b	LYST	94.7393	High-confidence	hsa-mir-015b-precNo1	210943_s_at	-0.0829274	0.532348	0.839074
hsa-let-7c	INPP5A	94.708	High-confidence	hsa-let-7c-prec	203006_at	0.141021	0.286712	0.685229
hsa-miR-16	GOLGA1	94.6923	High-confidence	hsa-mir-16-1No1	203384_s_at	0.188691	0.15236	0.543391
hsa-miR-16	GOLGA1	94.6923	High-confidence	hsa-mir-016b-chr3	203384_s_at	0.156821	0.235563	0.635883
hsa-miR-16	GOLGA1	94.6923	High-confidence	hsa-mir-016a-chr13	203384_s_at	0.143397	0.278587	0.677906
hsa-miR-16	GOLGA1	94.6923	High-confidence	hsa-mir-16-2No1	203384_s_at	0.120544	0.363124	0.740949
hsa-miR-16	GOLGA1	94.6923	High-confidence	hsa-mir-16-2No1	214997_at	0.114797	0.386615	0.757967
hsa-miR-16	GOLGA1	94.6923	High-confidence	hsa-mir-016a-chr13	214997_at	0.0986234	0.457393	0.798611
hsa-miR-16	GOLGA1	94.6923	High-confidence	hsa-mir-016b-chr3	203383_s_at	0.0710562	0.592794	0.865453
hsa-miR-16	GOLGA1	94.6923	High-confidence	hsa-mir-16-2No1	203383_s_at	-0.0632761	0.633995	0.884575
hsa-miR-16	GOLGA1	94.6923	High-confidence	hsa-mir-016b-chr3	214997_at	0.0621585	0.640009	0.886711
hsa-miR-16	GOLGA1	94.6923	High-confidence	hsa-mir-16-1No1	214997_at	0.0544155	0.682294	0.904135
hsa-miR-16	GOLGA1	94.6923	High-confidence	hsa-mir-16-1No1	203383_s_at	-0.044421	0.738328	0.924177
hsa-miR-16	GOLGA1	94.6923	High-confidence	hsa-mir-016a-chr13	203383_s_at	-0.0260058	0.844991	0.957481
hsa-miR-93	FOXF2	94.6767	High-confidence	hsa-mir-093-prec-7.1=093-1	206377_at	-0.392431	0.00211093	0.0669128
hsa-miR-200b	FXR2	94.661	High-confidence	hsa-mir-200bNo1	203172_at	-0.388005	0.00239354	0.0718871
hsa-miR-200b	FXR2	94.661	High-confidence	hsa-mir-200bNo1	35265_at	-0.314692	0.0152031	0.203221
hsa-miR-200b	FXR2	94.661	High-confidence	hsa-mir-200a-prec	203172_at	-0.306742	0.018128	0.220749
hsa-miR-200b	FXR2	94.661	High-confidence	hsa-mir-200a-prec	35265_at	-0.215475	0.101213	0.460218
hsa-miR-200b	PLCL1	94.6454	High-confidence	hsa-mir-200a-prec	205934_at	-0.218959	0.0956822	0.450856
hsa-miR-200b	PLCL1	94.6454	High-confidence	hsa-mir-200bNo1	205934_at	0.00230315	0.986187	0.997434
hsa-let-7a	NOVA1	94.6297	High-confidence	hsa-let-7a-2-precNo2	207437_at	-0.21778	0.0975266	0.453354
hsa-let-7a	NOVA1	94.6297	High-confidence	hsa-let-7a-1-prec	205794_s_at	0.124238	0.348494	0.733717
hsa-let-7a	NOVA1	94.6297	High-confidence	hsa-let-7a-2-precNo2	205794_s_at	0.0574525	0.665584	0.89634
hsa-let-7a	NOVA1	94.6297	High-confidence	hsa-let-7a-3-prec	205794_s_at	0.0491518	0.711615	0.915485
hsa-let-7a	NOVA1	94.6297	High-confidence	hsa-let-7a-3-prec	207437_at	-0.0492636	0.710988	0.915485
hsa-let-7a	NOVA1	94.6297	High-confidence	hsa-let-7a-1-prec	207437_at	-0.0370643	0.780475	0.938897
hsa-miR-20	ABHD2	94.6141	High-confidence	hsa-mir-020-prec	87100_at	0.258391	0.0481581	0.341209
hsa-miR-20	ABHD2	94.6141	High-confidence	hsa-mir-020-prec	205566_at	0.18494	0.160831	0.553882
hsa-miR-20	ABHD2	94.6141	High-confidence	hsa-mir-020-prec	221815_at	0.162852	0.217811	0.617046
hsa-miR-20	ABHD2	94.6141	High-confidence	hsa-mir-020-prec	63825_at	0.0801158	0.546386	0.844334
hsa-miR-26a	FGD1	94.5984	High-confidence	hsa-mir-026a-precNo1	204819_at	-0.0273817	0.836899	0.955043
hsa-miR-26a	FGD1	94.5984	High-confidence	hsa-mir-26a-1No1	204819_at	-0.0205088	0.87747	0.968097
hsa-miR-26a	FGD1	94.5984	High-confidence	hsa-mir-26a-2No1	204819_at	0.000156878	0.999059	0.999559
hsa-miR-27b	NOVA1	94.5827	High-confidence	hsa-mir-027b-prec	207437_at	-0.157204	0.234408	0.635144
hsa-miR-27b	NOVA1	94.5827	High-confidence	hsa-mir-027b-prec	205794_s_at	0.0674184	0.61191	0.874836
hsa-miR-30d	FOXD1	94.5671	High-confidence	hsa-mir-030d-precNo2	206307_s_at	-0.0676993	0.610425	0.874266
hsa-miR-34a	PIP5K1A	94.5514	High-confidence	hsa-mir-034precNo1	207391_s_at	-0.145593	0.271214	0.66988
hsa-miR-34a	PIP5K1A	94.5514	High-confidence	hsa-mir-34aNo1	207391_s_at	-0.1303	0.325292	0.717922
hsa-miR-34a	PIP5K1A	94.5514	High-confidence	hsa-mir-34aNo1	210256_s_at	-0.0727448	0.584012	0.860553
hsa-miR-34a	PIP5K1A	94.5514	High-confidence	hsa-mir-034precNo1	210256_s_at	-0.0340362	0.798015	0.943068
hsa-miR-34a	PIP5K1A	94.5514	High-confidence	hsa-mir-034precNo1	211205_x_at	0.0186806	0.88832	0.969809
hsa-miR-34a	PIP5K1A	94.5514	High-confidence	hsa-mir-34aNo1	211205_x_at	-0.0148535	0.911095	0.975502
hsa-let-7c	NOVA1	94.5358	High-confidence	hsa-let-7c-prec	207437_at	-0.122274	0.356229	0.738206
hsa-let-7c	NOVA1	94.5358	High-confidence	hsa-let-7c-prec	205794_s_at	0.0357458	0.788099	0.940943
hsa-let-7d	RPS6KA3	94.5201	High-confidence	hsa-let-7d-prec	203843_at	0.12105	0.361098	0.740495
hsa-miR-29a	SMARCC1	94.5045	High-confidence	hsa-mir-029a-2No1	201072_s_at	-0.454665	0.000297358	0.0216582
hsa-miR-29a	SMARCC1	94.5045	High-confidence	hsa-mir-029a-2No1	201073_s_at	-0.262486	0.0445985	0.331813
hsa-miR-29a	SMARCC1	94.5045	High-confidence	hsa-mir-029a-2No1	201075_s_at	-0.0399748	0.763718	0.934765
hsa-miR-29a	SMARCC1	94.5045	High-confidence	hsa-mir-029a-2No1	201074_at	-0.0150706	0.909802	0.975391
hsa-miR-30d	ADAMTS3	94.4888	High-confidence	hsa-mir-030d-precNo2	214913_at	0.246885	0.0594194	0.378161
hsa-miR-125a	BMPR2	94.4575	High-confidence	hsa-mir-125a-precNo1	209920_at	0.18406	0.162866	0.556895
hsa-miR-125a	BMPR2	94.4575	High-confidence	hsa-mir-125a-precNo1	210214_s_at	0.108213	0.414607	0.774046
hsa-miR-143	NGFR	94.4262	High-confidence	hsa-mir-143-prec	205858_at	0.198355	0.132066	0.512192
hsa-miR-30d	GOLGA1	94.4105	High-confidence	hsa-mir-030d-precNo2	214997_at	0.0979695	0.460395	0.80028
hsa-miR-30d	GOLGA1	94.4105	High-confidence	hsa-mir-030d-precNo2	203383_s_at	-0.0694699	0.601097	0.869843
hsa-miR-30d	GOLGA1	94.4105	High-confidence	hsa-mir-030d-precNo2	203384_s_at	-0.0671849	0.613146	0.875359
hsa-miR-195	CLCN5	94.3949	High-confidence	hsa-mir-195-prec	206704_at	0.0140734	0.915747	0.977612
hsa-miR-215	DDX6	94.3792	High-confidence	hsa-mir-215-precNo1	204909_at	-0.0732814	0.581233	0.860324
hsa-miR-30b	SMARCD2	94.3322	High-confidence	hsa-mir-030b-precNo1	201827_at	-0.268369	0.0398651	0.315635
hsa-miR-200b	NOVA1	94.2853	High-confidence	hsa-mir-200a-prec	205794_s_at	-0.211682	0.107515	0.470481
hsa-miR-200b	NOVA1	94.2853	High-confidence	hsa-mir-200a-prec	207437_at	0.156625	0.236156	0.636692
hsa-miR-200b	NOVA1	94.2853	High-confidence	hsa-mir-200bNo1	207437_at	0.135054	0.307797	0.705322
hsa-miR-200b	NOVA1	94.2853	High-confidence	hsa-mir-200bNo1	205794_s_at	-0.000232221	0.998607	0.999461
hsa-miR-15a	LYST	94.2696	High-confidence	hsa-mir-015a-2-precNo1	210943_s_at	0.0465009	0.726543	0.91985
hsa-miR-15a	LYST	94.2696	High-confidence	hsa-mir-15aNo1	210943_s_at	0.0313381	0.813727	0.948799
hsa-miR-15a	LYST	94.2696	High-confidence	hsa-mir-015a-2-precNo1	203518_at	-0.0310702	0.815292	0.949406
hsa-miR-15a	LYST	94.2696	High-confidence	hsa-mir-15aNo1	203518_at	-0.0225767	0.865226	0.964602
hsa-miR-20	CIC	94.254	High-confidence	hsa-mir-020-prec	212784_at	-0.153592	0.245467	0.644562
hsa-miR-30c	FRK	94.2383	High-confidence	hsa-mir-30c-2No1	207178_s_at	0.172626	0.191064	0.589965
hsa-miR-30c	FRK	94.2383	High-confidence	hsa-mir-030c-prec	207178_s_at	0.166012	0.20889	0.60732
hsa-miR-30c	FRK	94.2383	High-confidence	hsa-mir-30c-1No1	207178_s_at	0.121605	0.358885	0.73938
hsa-miR-30c	LYST	94.2226	High-confidence	hsa-mir-30c-1No1	203518_at	0.176524	0.181083	0.57912
hsa-miR-30c	LYST	94.2226	High-confidence	hsa-mir-30c-2No1	203518_at	0.149734	0.25767	0.657043
hsa-miR-30c	LYST	94.2226	High-confidence	hsa-mir-30c-1No1	210943_s_at	0.099663	0.452641	0.796461
hsa-miR-30c	LYST	94.2226	High-confidence	hsa-mir-30c-2No1	210943_s_at	0.064914	0.625223	0.880776
hsa-miR-30c	LYST	94.2226	High-confidence	hsa-mir-030c-prec	203518_at	0.0351869	0.791337	0.941994
hsa-miR-30c	LYST	94.2226	High-confidence	hsa-mir-030c-prec	210943_s_at	-0.0345555	0.794999	0.942196
hsa-miR-30d	PLCG1	94.207	High-confidence	hsa-mir-030d-precNo2	216551_x_at	0.174302	0.186726	0.5863
hsa-miR-30d	PLCG1	94.207	High-confidence	hsa-mir-030d-precNo2	202789_at	0.142572	0.28139	0.67945
hsa-miR-222	INA	94.1913	High-confidence	hsa-mir-222-precNo1	204465_s_at	0.153297	0.246388	0.645325
hsa-miR-205	PCAF	94.16	High-confidence	hsa-mir-205-prec	203845_at	-0.160069	0.225882	0.624346
hsa-miR-199b	YAF2	94.1444	High-confidence	hsa-mir-199b-precNo2	206238_s_at	0.155439	0.239769	0.640478
hsa-miR-199a	ARHGEF5	94.1287	High-confidence	hsa-mir-199a-1-prec	204765_at	-0.161755	0.220968	0.619543
hsa-miR-181a	BMPR2	94.113	High-confidence	hsa-mir-181a-precNo1	209920_at	0.164049	0.214401	0.613172
hsa-miR-181a	BMPR2	94.113	High-confidence	hsa-mir-181b-precNo1	209920_at	0.152963	0.247431	0.646819
hsa-miR-181a	BMPR2	94.113	High-confidence	hsa-mir-181a-precNo1	210214_s_at	0.119189	0.368583	0.742969
hsa-miR-181a	BMPR2	94.113	High-confidence	hsa-mir-181b-precNo1	210214_s_at	0.0891958	0.501706	0.824325
hsa-miR-142-3p	INPP5A	94.0974	High-confidence	hsa-mir-142-prec	203006_at	-0.388554	0.00235679	0.0717536
hsa-miR-106b	TLE4	94.0817	High-confidence	hsa-mir-106bNo1	204872_at	-0.26258	0.0445194	0.331629
hsa-miR-106b	TLE4	94.0817	High-confidence	hsa-mir-106bNo1	214688_at	-0.112711	0.395361	0.761233
hsa-miR-106b	TLE4	94.0817	High-confidence	hsa-mir-106bNo1	216997_x_at	0.052712	0.691735	0.90757
hsa-miR-107	CNTNAP1	94.0661	High-confidence	hsa-mir-107No1	219400_at	-0.325129	0.0119844	0.180682
hsa-miR-107	CNTNAP1	94.0661	High-confidence	hsa-mir-107-prec-10	219400_at	-0.296058	0.0228033	0.247648
hsa-miR-125a	LNPEP	94.0504	High-confidence	hsa-mir-125a-precNo1	207904_s_at	0.0293001	0.825645	0.952242
hsa-miR-141	FKBP5	94.0348	High-confidence	hsa-mir-141-precNo1	204560_at	-0.230707	0.0787509	0.419971
hsa-miR-181c	GOLGA1	94.0191	High-confidence	hsa-mir-181c-precNo1	203384_s_at	0.139334	0.292574	0.690271
hsa-miR-181c	GOLGA1	94.0191	High-confidence	hsa-mir-181c-precNo1	203383_s_at	0.0783584	0.555249	0.848352
hsa-miR-181c	GOLGA1	94.0191	High-confidence	hsa-mir-181c-precNo1	214997_at	0.04771	0.719722	0.918059
hsa-miR-181c	CSNK2A2	94.0034	High-confidence	hsa-mir-181c-precNo1	203575_at	-0.0866031	0.514269	0.829314
hsa-miR-23a	INPP5A	93.9721	High-confidence	hsa-mir-023a-prec	203006_at	0.36683	0.00426671	0.10178
hsa-miR-23a	YES1	93.9565	High-confidence	hsa-mir-023a-prec	202932_at	0.41194	0.00118814	0.0488541
hsa-miR-23a	YES1	93.9565	High-confidence	hsa-mir-023a-prec	202933_s_at	0.411481	0.00120481	0.0493609
hsa-miR-26a	SLC25A16	93.9408	High-confidence	hsa-mir-026a-precNo1	214140_at	0.112349	0.396888	0.762381
hsa-miR-26a	SLC25A16	93.9408	High-confidence	hsa-mir-026a-precNo1	210686_x_at	0.0350613	0.792065	0.942164
hsa-miR-26a	SLC25A16	93.9408	High-confidence	hsa-mir-26a-1No1	214140_at	-0.0250772	0.850461	0.960138
hsa-miR-26a	SLC25A16	93.9408	High-confidence	hsa-mir-26a-2No1	210686_x_at	0.0186804	0.888321	0.969809
hsa-miR-26a	SLC25A16	93.9408	High-confidence	hsa-mir-26a-2No1	214140_at	-0.00448185	0.973125	0.993836
hsa-miR-26a	SLC25A16	93.9408	High-confidence	hsa-mir-26a-1No1	210686_x_at	0.00365105	0.978105	0.995416
hsa-miR-30d	NOVA1	93.9252	High-confidence	hsa-mir-030d-precNo2	207437_at	0.171606	0.19374	0.592771
hsa-miR-30d	NOVA1	93.9252	High-confidence	hsa-mir-030d-precNo2	205794_s_at	0.0733355	0.580954	0.860237
hsa-miR-34a	PPP1R10	93.9095	High-confidence	hsa-mir-34aNo1	201703_s_at	-0.125234	0.344616	0.731645
hsa-miR-34a	PPP1R10	93.9095	High-confidence	hsa-mir-034precNo1	201703_s_at	-0.0729437	0.582981	0.8605
hsa-miR-100	BMPR2	93.8625	High-confidence	hsa-mir-100-1/2-prec	210214_s_at	0.249006	0.0571967	0.372256
hsa-miR-100	BMPR2	93.8625	High-confidence	hsa-mir-100No1	210214_s_at	0.247868	0.0583807	0.375635
hsa-miR-100	BMPR2	93.8625	High-confidence	hsa-mir-100No1	209920_at	0.235709	0.0723044	0.407887
hsa-miR-100	BMPR2	93.8625	High-confidence	hsa-mir-100-1/2-prec	209920_at	0.206473	0.116655	0.48906
hsa-miR-1	TAGLN2	93.8469	High-confidence	hsa-mir-1-2No1	200916_at	-0.15224	0.249699	0.649167
hsa-miR-1	TAGLN2	93.8469	High-confidence	hsa-mir-001b-1-prec1	210978_s_at	-0.151518	0.251978	0.650182
hsa-miR-1	TAGLN2	93.8469	High-confidence	hsa-mir-1-1No1	210978_s_at	-0.148984	0.260088	0.659395
hsa-miR-1	TAGLN2	93.8469	High-confidence	hsa-mir-001b-1-prec1	200916_at	-0.118493	0.371408	0.744951
hsa-miR-1	TAGLN2	93.8469	High-confidence	hsa-mir-1-2No1	210978_s_at	-0.0944794	0.476603	0.810224
hsa-miR-1	TAGLN2	93.8469	High-confidence	hsa-mir-1-1No1	200916_at	-0.0926359	0.485284	0.816192
hsa-miR-1	TAGLN2	93.8469	High-confidence	hsa-mir-001b-2-prec	210978_s_at	-0.0413399	0.755895	0.931939
hsa-miR-1	TAGLN2	93.8469	High-confidence	hsa-mir-001b-2-prec	200916_at	0.0265029	0.842066	0.957294
hsa-miR-29c	SMARCC1	93.7999	High-confidence	hsa-mir-029c-prec	201072_s_at	-0.435223	0.000571205	0.0315182
hsa-miR-29c	SMARCC1	93.7999	High-confidence	hsa-mir-029c-prec	201073_s_at	-0.195344	0.138158	0.522653
hsa-miR-29c	SMARCC1	93.7999	High-confidence	hsa-mir-029c-prec	201074_at	0.0397897	0.76478	0.935233
hsa-miR-29c	SMARCC1	93.7999	High-confidence	hsa-mir-029c-prec	201075_s_at	0.0363634	0.784525	0.939693
hsa-miR-193	NOVA1	93.7842	High-confidence	hsa-mir-193-precNo1	207437_at	0.098357	0.458615	0.799312
hsa-miR-193	NOVA1	93.7842	High-confidence	hsa-mir-193-precNo1	205794_s_at	0.0520351	0.6955	0.909456
hsa-miR-199a	SLC2A1	93.7686	High-confidence	hsa-mir-199a-1-prec	201250_s_at	0.0105936	0.93653	0.983395
hsa-miR-93	PAPOLA	93.7373	High-confidence	hsa-mir-093-prec-7.1=093-1	209388_at	0.340074	0.00840577	0.148602
hsa-miR-93	PAPOLA	93.7373	High-confidence	hsa-mir-093-prec-7.1=093-1	222035_s_at	0.225142	0.0864485	0.433129
hsa-miR-93	PAPOLA	93.7373	High-confidence	hsa-mir-093-prec-7.1=093-1	212720_at	0.151665	0.251512	0.650042
hsa-miR-93	PAPOLA	93.7373	High-confidence	hsa-mir-093-prec-7.1=093-1	212718_at	-0.0197492	0.881976	0.969062
hsa-miR-27a	EPB41L1	93.7216	High-confidence	hsa-mir-027a-prec	212336_at	0.356922	0.00552107	0.117812
hsa-miR-27a	EPB41L1	93.7216	High-confidence	hsa-mir-027a-prec	212339_at	0.337976	0.00884393	0.152884
hsa-miR-106b	CIC	93.706	High-confidence	hsa-mir-106bNo1	212784_at	-0.193963	0.14102	0.528366
hsa-miR-152	EPAS1	93.6747	High-confidence	hsa-mir-152-precNo1	200878_at	0.264237	0.0431438	0.327485
hsa-miR-152	EPAS1	93.6747	High-confidence	hsa-mir-152-precNo1	200879_s_at	0.192992	0.143061	0.531749
hsa-miR-153	LAMP1	93.659	High-confidence	hsa-mir-153-1-prec1	201552_at	-0.198994	0.130801	0.510166
hsa-miR-153	LAMP1	93.659	High-confidence	hsa-mir-153-1-prec1	201553_s_at	-0.192051	0.145057	0.534922
hsa-miR-153	LAMP1	93.659	High-confidence	hsa-mir-153-1-prec1	201551_s_at	-0.0934315	0.481528	0.813406
hsa-miR-153	LAMP1	93.659	High-confidence	hsa-mir-153-1-prec1	213728_at	-0.0264811	0.842194	0.957294
hsa-miR-215	CART1	93.6277	High-confidence	hsa-mir-215-precNo1	206837_at	-0.18824	0.153361	0.545417
hsa-miR-15b	BCL2	93.612	High-confidence	hsa-mir-015b-precNo1	207004_at	-0.122155	0.356701	0.738457
hsa-miR-15b	BCL2	93.612	High-confidence	hsa-mir-015b-precNo1	203685_at	0.0981841	0.459409	0.799791
hsa-miR-130a	FOXF2	93.5964	High-confidence	hsa-mir-130a-precNo2	206377_at	0.0321221	0.809154	0.947329
hsa-miR-146	NOVA1	93.5651	High-confidence	hsa-mir-146-prec	207437_at	-0.0971984	0.46395	0.801983
hsa-miR-146	NOVA1	93.5651	High-confidence	hsa-mir-146-prec	205794_s_at	-0.082541	0.534267	0.839222
hsa-miR-29b	SMARCC1	93.5494	High-confidence	hsa-mir-29b-1No1	201072_s_at	-0.458844	0.0002571	0.0194164
hsa-miR-29b	SMARCC1	93.5494	High-confidence	hsa-mir-102-prec-1	201072_s_at	-0.397973	0.00179919	0.0619051
hsa-miR-29b	SMARCC1	93.5494	High-confidence	hsa-mir-29b-2=102prec7.1=7.2	201072_s_at	-0.364298	0.00456057	0.105214
hsa-miR-29b	SMARCC1	93.5494	High-confidence	hsa-mir-29b-1No1	201073_s_at	-0.203009	0.123053	0.499965
hsa-miR-29b	SMARCC1	93.5494	High-confidence	hsa-mir-102-prec-1	201073_s_at	-0.192377	0.144364	0.534101
hsa-miR-29b	SMARCC1	93.5494	High-confidence	hsa-mir-29b-2=102prec7.1=7.2	201075_s_at	0.158223	0.231351	0.632107
hsa-miR-29b	SMARCC1	93.5494	High-confidence	hsa-mir-29b-2=102prec7.1=7.2	201074_at	0.150296	0.255866	0.655621
hsa-miR-29b	SMARCC1	93.5494	High-confidence	hsa-mir-29b-2=102prec7.1=7.2	201073_s_at	-0.101718	0.443329	0.791425
hsa-miR-29b	SMARCC1	93.5494	High-confidence	hsa-mir-102-prec-1	201075_s_at	0.0677526	0.610143	0.874194
hsa-miR-29b	SMARCC1	93.5494	High-confidence	hsa-mir-102-prec-1	201074_at	0.0626435	0.637396	0.886221
hsa-miR-29b	SMARCC1	93.5494	High-confidence	hsa-mir-29b-1No1	201074_at	0.055165	0.678156	0.901591
hsa-miR-29b	SMARCC1	93.5494	High-confidence	hsa-mir-29b-1No1	201075_s_at	0.0517615	0.697023	0.909638
hsa-miR-200c	TNFRSF11B	93.5181	High-confidence	hsa-mir-200cNo1	204932_at	-0.142235	0.282541	0.680924
hsa-miR-200c	TNFRSF11B	93.5181	High-confidence	hsa-mir-200cNo1	204933_s_at	-0.137798	0.29798	0.696048
hsa-miR-152	CDC2L5	93.4868	High-confidence	hsa-mir-152-precNo1	210965_x_at	-0.245326	0.061096	0.383671
hsa-miR-152	CDC2L5	93.4868	High-confidence	hsa-mir-152-precNo1	207318_s_at	0.162457	0.218944	0.61817
hsa-miR-152	CDC2L5	93.4868	High-confidence	hsa-mir-152-precNo1	207319_s_at	-0.00392031	0.976491	0.994674
hsa-miR-24	ITGA3	93.4711	High-confidence	hsa-mir-024-2-prec	201474_s_at	0.35253	0.00617357	0.12475
hsa-miR-24	ITGA3	93.4711	High-confidence	hsa-mir-024-1-precNo1	201474_s_at	0.326402	0.0116353	0.177707
hsa-miR-27b	EPB41L1	93.4555	High-confidence	hsa-mir-027b-prec	212336_at	0.386299	0.00251123	0.0742853
hsa-miR-27b	EPB41L1	93.4555	High-confidence	hsa-mir-027b-prec	212339_at	0.30649	0.0182282	0.220786
hsa-miR-19a	FOXF2	93.4398	High-confidence	hsa-mir-019a-prec	206377_at	-0.290204	0.025772	0.261195
hsa-miR-16	BCL2	93.4241	High-confidence	hsa-mir-016a-chr13	203685_at	0.288597	0.0266418	0.26471
hsa-miR-16	BCL2	93.4241	High-confidence	hsa-mir-016b-chr3	203685_at	0.252002	0.0541733	0.361921
hsa-miR-16	BCL2	93.4241	High-confidence	hsa-mir-16-2No1	203685_at	0.242626	0.0640919	0.389202
hsa-miR-16	BCL2	93.4241	High-confidence	hsa-mir-16-1No1	203685_at	0.179024	0.174883	0.573083
hsa-miR-16	BCL2	93.4241	High-confidence	hsa-mir-16-1No1	207004_at	-0.121354	0.359884	0.739997
hsa-miR-16	BCL2	93.4241	High-confidence	hsa-mir-016b-chr3	207004_at	-0.0879373	0.507784	0.825895
hsa-miR-16	BCL2	93.4241	High-confidence	hsa-mir-16-2No1	207004_at	-0.0373431	0.778865	0.938727
hsa-miR-16	BCL2	93.4241	High-confidence	hsa-mir-016a-chr13	207004_at	-0.00663453	0.960225	0.991153
hsa-miR-125b	MYT1	93.4085	High-confidence	hsa-mir-125b-1	210341_at	-0.217406	0.0981184	0.454695
hsa-miR-125b	MYT1	93.4085	High-confidence	hsa-mir-125b-2-precNo2	210341_at	-0.212208	0.106623	0.468831
hsa-miR-125b	LNPEP	93.3928	High-confidence	hsa-mir-125b-2-precNo2	207904_s_at	-0.0944016	0.476967	0.81034
hsa-miR-125b	LNPEP	93.3928	High-confidence	hsa-mir-125b-1	207904_s_at	-0.0785713	0.554172	0.847893
hsa-miR-200c	MAP2K5	93.3459	High-confidence	hsa-mir-200cNo1	210482_x_at	-0.252019	0.0541568	0.361921
hsa-miR-200c	MAP2K5	93.3459	High-confidence	hsa-mir-200cNo1	211370_s_at	-0.0769492	0.562406	0.852033
hsa-miR-200c	MAP2K5	93.3459	High-confidence	hsa-mir-200cNo1	204756_at	0.00574405	0.96556	0.991673
hsa-miR-141	UBE3A	93.3302	High-confidence	hsa-mir-141-precNo1	211575_s_at	0.175127	0.184617	0.583848
hsa-miR-141	UBE3A	93.3302	High-confidence	hsa-mir-141-precNo1	211285_s_at	0.12976	0.327318	0.718438
hsa-miR-141	UBE3A	93.3302	High-confidence	hsa-mir-141-precNo1	213291_s_at	-0.0136593	0.918218	0.978681
hsa-miR-141	UBE3A	93.3302	High-confidence	hsa-mir-141-precNo1	213128_s_at	-0.0125622	0.924766	0.980414
hsa-miR-145	YES1	93.3145	High-confidence	hsa-mir-145-prec	202933_s_at	-0.104594	0.430474	0.784947
hsa-miR-145	YES1	93.3145	High-confidence	hsa-mir-145-prec	202932_at	-0.0945782	0.47614	0.809888
hsa-miR-192	DDX6	93.2989	High-confidence	hsa-mir-192-2/3No1	204909_at	-0.0873107	0.510825	0.827949
hsa-miR-192	DDX6	93.2989	High-confidence	hsa-mir-192No1	204909_at	-0.0310759	0.815259	0.949406
hsa-miR-23b	YES1	93.2832	High-confidence	hsa-mir-023b-prec	202933_s_at	0.433524	0.000603636	0.0328651
hsa-miR-23b	YES1	93.2832	High-confidence	hsa-mir-023b-prec	202932_at	0.413274	0.00114091	0.0475501
hsa-miR-19a	BMPR2	93.2519	High-confidence	hsa-mir-019a-prec	210214_s_at	-0.303586	0.0194153	0.228085
hsa-miR-19a	BMPR2	93.2519	High-confidence	hsa-mir-019a-prec	209920_at	-0.217737	0.0975949	0.453354
hsa-miR-17-5p	BMPR2	93.2363	High-confidence	hsa-mir-017-precNo2	210214_s_at	-0.249341	0.0568525	0.371753
hsa-miR-17-5p	BMPR2	93.2363	High-confidence	hsa-mir-017-precNo2	209920_at	-0.123552	0.351183	0.735582
hsa-miR-16	CDC25A	93.2049	High-confidence	hsa-mir-16-2No1	204696_s_at	0.160481	0.224674	0.623215
hsa-miR-16	CDC25A	93.2049	High-confidence	hsa-mir-016a-chr13	204696_s_at	0.153416	0.246015	0.644968
hsa-miR-16	CDC25A	93.2049	High-confidence	hsa-mir-016b-chr3	204696_s_at	0.140261	0.289342	0.687564
hsa-miR-16	CDC25A	93.2049	High-confidence	hsa-mir-16-1No1	204695_at	0.133708	0.312687	0.707941
hsa-miR-16	CDC25A	93.2049	High-confidence	hsa-mir-16-1No1	204696_s_at	0.127428	0.33616	0.724771
hsa-miR-16	CDC25A	93.2049	High-confidence	hsa-mir-016b-chr3	204695_at	0.105819	0.425064	0.78017
hsa-miR-16	CDC25A	93.2049	High-confidence	hsa-mir-16-2No1	204695_at	0.102954	0.43778	0.788562
hsa-miR-16	CDC25A	93.2049	High-confidence	hsa-mir-016a-chr13	204695_at	0.0576906	0.664281	0.895987
hsa-miR-16	BAAT	93.1893	High-confidence	hsa-mir-016b-chr3	206913_at	0.185453	0.159652	0.552125
hsa-miR-16	BAAT	93.1893	High-confidence	hsa-mir-016a-chr13	206913_at	0.175131	0.184607	0.583848
hsa-miR-16	BAAT	93.1893	High-confidence	hsa-mir-16-1No1	206913_at	0.126245	0.340704	0.72838
hsa-miR-16	BAAT	93.1893	High-confidence	hsa-mir-16-2No1	206913_at	0.106377	0.422615	0.779232
hsa-let-7b	CDC25A	93.158	High-confidence	hsa-let-7b-prec	204696_s_at	-0.268889	0.0394675	0.314283
hsa-let-7b	CDC25A	93.158	High-confidence	hsa-let-7b-prec	204695_at	-0.222435	0.0904019	0.4404
hsa-let-7a	CDC25A	93.1423	High-confidence	hsa-let-7a-1-prec	204696_s_at	-0.567186	2.81536e-06	0.00107298
hsa-let-7a	CDC25A	93.1423	High-confidence	hsa-let-7a-1-prec	204695_at	-0.414322	0.001105	0.0464836
hsa-let-7a	CDC25A	93.1423	High-confidence	hsa-let-7a-3-prec	204696_s_at	-0.378363	0.00312892	0.0846151
hsa-let-7a	CDC25A	93.1423	High-confidence	hsa-let-7a-2-precNo2	204696_s_at	-0.355307	0.00575363	0.119755
hsa-let-7a	CDC25A	93.1423	High-confidence	hsa-let-7a-3-prec	204695_at	-0.247818	0.0584334	0.375827
hsa-let-7a	CDC25A	93.1423	High-confidence	hsa-let-7a-2-precNo2	204695_at	-0.208353	0.113289	0.482035
hsa-miR-143	AP2B1	93.1267	High-confidence	hsa-mir-143-prec	200615_s_at	-0.178095	0.17717	0.575182
hsa-miR-143	AP2B1	93.1267	High-confidence	hsa-mir-143-prec	200612_s_at	-0.129743	0.327383	0.718438
hsa-miR-181c	BMPR2	93.0953	High-confidence	hsa-mir-181c-precNo1	209920_at	0.173083	0.189875	0.588553
hsa-miR-181c	BMPR2	93.0953	High-confidence	hsa-mir-181c-precNo1	210214_s_at	0.130302	0.325284	0.717922
hsa-miR-23b	INPP5A	93.0797	High-confidence	hsa-mir-023b-prec	203006_at	0.394303	0.0020006	0.0657032
hsa-miR-195	TAF15	93.064	High-confidence	hsa-mir-195-prec	202840_at	0.0852477	0.520899	0.83226
hsa-miR-181a	NOVA1	93.0484	High-confidence	hsa-mir-181b-precNo1	207437_at	0.0370022	0.780833	0.938897
hsa-miR-181a	NOVA1	93.0484	High-confidence	hsa-mir-181a-precNo1	207437_at	0.0191951	0.885265	0.969154
hsa-miR-181a	NOVA1	93.0484	High-confidence	hsa-mir-181a-precNo1	205794_s_at	-0.0114033	0.93169	0.982239
hsa-miR-181a	NOVA1	93.0484	High-confidence	hsa-mir-181b-precNo1	205794_s_at	-0.000857168	0.994859	0.99888
hsa-miR-142-3p	CLCN5	93.0327	High-confidence	hsa-mir-142-prec	206704_at	-0.130607	0.324144	0.717666
hsa-miR-30b	FRK	93.0171	High-confidence	hsa-mir-030b-precNo1	207178_s_at	0.182202	0.167228	0.562304
hsa-let-7c	CDC25A	93.0014	High-confidence	hsa-let-7c-prec	204696_s_at	-0.398871	0.00175275	0.0609854
hsa-let-7c	CDC25A	93.0014	High-confidence	hsa-let-7c-prec	204695_at	-0.306542	0.0182075	0.220761
hsa-miR-200c	PTPRZ1	92.9701	High-confidence	hsa-mir-200cNo1	204469_at	-0.244206	0.0623245	0.386208
hsa-miR-200b	MAP2K5	92.9544	High-confidence	hsa-mir-200a-prec	210482_x_at	-0.18718	0.155731	0.54654
hsa-miR-200b	MAP2K5	92.9544	High-confidence	hsa-mir-200bNo1	210482_x_at	-0.134246	0.310728	0.706662
hsa-miR-200b	MAP2K5	92.9544	High-confidence	hsa-mir-200a-prec	211370_s_at	-0.101771	0.443089	0.791169
hsa-miR-200b	MAP2K5	92.9544	High-confidence	hsa-mir-200a-prec	204756_at	0.0946298	0.475898	0.809888
hsa-miR-200b	MAP2K5	92.9544	High-confidence	hsa-mir-200bNo1	204756_at	0.0674847	0.61156	0.874836
hsa-miR-200b	MAP2K5	92.9544	High-confidence	hsa-mir-200bNo1	211370_s_at	-0.0445881	0.737379	0.923952
hsa-miR-125a	YES1	92.9388	High-confidence	hsa-mir-125a-precNo1	202933_s_at	0.708788	3.35859e-10	7.86293e-07
hsa-miR-125a	YES1	92.9388	High-confidence	hsa-mir-125a-precNo1	202932_at	0.68112	2.90856e-09	3.97212e-06
hsa-miR-141	JAG1	92.9231	High-confidence	hsa-mir-141-precNo1	216268_s_at	0.18728	0.155507	0.54654
hsa-miR-141	JAG1	92.9231	High-confidence	hsa-mir-141-precNo1	209097_s_at	0.165457	0.210439	0.608931
hsa-miR-141	JAG1	92.9231	High-confidence	hsa-mir-141-precNo1	209099_x_at	0.162461	0.218932	0.61817
hsa-miR-141	JAG1	92.9231	High-confidence	hsa-mir-141-precNo1	209098_s_at	0.0365407	0.7835	0.939693
hsa-miR-181b	B4GALT1	92.8918	High-confidence	hsa-mir-213-precNo1	211631_x_at	0.0990827	0.45529	0.798085
hsa-miR-181b	B4GALT1	92.8918	High-confidence	hsa-mir-181b-2No1	211631_x_at	0.0893132	0.501141	0.823989
hsa-miR-181b	B4GALT1	92.8918	High-confidence	hsa-mir-181b-2No1	201882_x_at	0.0877317	0.508781	0.826927
hsa-miR-181b	B4GALT1	92.8918	High-confidence	hsa-mir-213-precNo1	201883_s_at	-0.0826723	0.533614	0.839222
hsa-miR-181b	B4GALT1	92.8918	High-confidence	hsa-mir-181b-2No1	216627_s_at	0.0821951	0.535987	0.83999
hsa-miR-181b	B4GALT1	92.8918	High-confidence	hsa-mir-181b-1No1	211631_x_at	0.080235	0.545787	0.844025
hsa-miR-181b	B4GALT1	92.8918	High-confidence	hsa-mir-181b-1No1	201882_x_at	0.0760187	0.567155	0.854646
hsa-miR-181b	B4GALT1	92.8918	High-confidence	hsa-mir-181b-1No1	216627_s_at	0.0690117	0.603505	0.871156
hsa-miR-181b	B4GALT1	92.8918	High-confidence	hsa-mir-213-precNo1	216627_s_at	0.0665503	0.616511	0.877411
hsa-miR-181b	B4GALT1	92.8918	High-confidence	hsa-mir-213-precNo1	201882_x_at	0.0534672	0.687544	0.905861
hsa-miR-181b	B4GALT1	92.8918	High-confidence	hsa-mir-181b-1No1	201883_s_at	-0.0374621	0.778178	0.938533
hsa-miR-181b	B4GALT1	92.8918	High-confidence	hsa-mir-181b-2No1	201883_s_at	-0.0198697	0.881261	0.969062
hsa-miR-15b	RUNX1T1	92.8762	High-confidence	hsa-mir-015b-precNo1	205528_s_at	0.139255	0.29285	0.690271
hsa-miR-15b	RUNX1T1	92.8762	High-confidence	hsa-mir-015b-precNo1	205529_s_at	0.135629	0.305721	0.703499
hsa-miR-93	UBE3A	92.8448	High-confidence	hsa-mir-093-prec-7.1=093-1	211575_s_at	0.385135	0.0025944	0.075653
hsa-miR-93	UBE3A	92.8448	High-confidence	hsa-mir-093-prec-7.1=093-1	211285_s_at	0.291704	0.0249823	0.257928
hsa-miR-93	UBE3A	92.8448	High-confidence	hsa-mir-093-prec-7.1=093-1	213128_s_at	0.225389	0.0860947	0.432532
hsa-miR-93	UBE3A	92.8448	High-confidence	hsa-mir-093-prec-7.1=093-1	213291_s_at	0.178461	0.176266	0.574802
hsa-miR-27a	NGFR	92.8292	High-confidence	hsa-mir-027a-prec	205858_at	0.0340782	0.797771	0.943068
hsa-miR-25	PAPOLA	92.8135	High-confidence	hsa-mir-025-prec	209388_at	0.280162	0.0316213	0.28583
hsa-miR-25	PAPOLA	92.8135	High-confidence	hsa-mir-025-prec	222035_s_at	0.194018	0.140905	0.528169
hsa-miR-25	PAPOLA	92.8135	High-confidence	hsa-mir-025-prec	212720_at	0.143234	0.27914	0.678031
hsa-miR-25	PAPOLA	92.8135	High-confidence	hsa-mir-025-prec	212718_at	-0.0487338	0.713962	0.916504
hsa-miR-25	TAF15	92.7979	High-confidence	hsa-mir-025-prec	202840_at	-0.0126572	0.924199	0.98008
hsa-let-7b	DUSP9	92.7666	High-confidence	hsa-let-7b-prec	205777_at	0.208471	0.11308	0.482035
hsa-let-7b	SYT11	92.7509	High-confidence	hsa-let-7b-prec	209197_at	0.209386	0.111472	0.477595
hsa-let-7b	SYT11	92.7509	High-confidence	hsa-let-7b-prec	209198_s_at	0.205115	0.119131	0.492761
hsa-let-7a	DUSP9	92.7352	High-confidence	hsa-let-7a-1-prec	205777_at	-0.0978626	0.460887	0.800363
hsa-let-7a	DUSP9	92.7352	High-confidence	hsa-let-7a-2-precNo2	205777_at	0.0662481	0.618116	0.878375
hsa-let-7a	DUSP9	92.7352	High-confidence	hsa-let-7a-3-prec	205777_at	-0.00943832	0.94344	0.985101
hsa-miR-21	CDC25A	92.7196	High-confidence	hsa-mir-21No1	204696_s_at	-0.53825	1.09761e-05	0.00230612
hsa-miR-21	CDC25A	92.7196	High-confidence	hsa-mir-21No1	204695_at	-0.43182	0.000637828	0.0339129
hsa-miR-21	CDC25A	92.7196	High-confidence	hsa-mir-021-prec-17No1	204696_s_at	-0.399313	0.00173028	0.0604603
hsa-miR-21	CDC25A	92.7196	High-confidence	hsa-mir-021-prec-17No1	204695_at	-0.361135	0.00495272	0.110579
hsa-miR-29a	COL16A1	92.6883	High-confidence	hsa-mir-029a-2No1	204345_at	-0.119733	0.366386	0.742112
hsa-miR-195	KIF5B	92.6726	High-confidence	hsa-mir-195-prec	201992_s_at	-0.0637305	0.631556	0.883855
hsa-miR-195	KIF5B	92.6726	High-confidence	hsa-mir-195-prec	201991_s_at	-0.0633222	0.633748	0.884575
hsa-miR-34a	CNTNAP1	92.657	High-confidence	hsa-mir-034precNo1	219400_at	-0.275082	0.034979	0.299028
hsa-miR-34a	CNTNAP1	92.657	High-confidence	hsa-mir-34aNo1	219400_at	-0.0432901	0.744761	0.927235
hsa-let-7c	DUSP9	92.6413	High-confidence	hsa-let-7c-prec	205777_at	0.0898711	0.49846	0.823381
hsa-miR-34b	PIP5K1A	92.61	High-confidence	hsa-mir-34bNo1	211205_x_at	0.136732	0.301771	0.700401
hsa-miR-34b	PIP5K1A	92.61	High-confidence	hsa-mir-34bNo1	207391_s_at	0.0441456	0.739892	0.924582
hsa-miR-34b	PIP5K1A	92.61	High-confidence	hsa-mir-34bNo1	210256_s_at	0.00951111	0.943004	0.984955
hsa-miR-27a	PPIF	92.5943	High-confidence	hsa-mir-027a-prec	201489_at	-0.363019	0.0047158	0.107651
hsa-miR-27a	PPIF	92.5943	High-confidence	hsa-mir-027a-prec	201490_s_at	-0.327545	0.0113295	0.175988
hsa-let-7a	SYT11	92.5787	High-confidence	hsa-let-7a-1-prec	209197_at	0.163068	0.217193	0.616611
hsa-let-7a	SYT11	92.5787	High-confidence	hsa-let-7a-3-prec	209197_at	0.109993	0.406924	0.768511
hsa-let-7a	SYT11	92.5787	High-confidence	hsa-let-7a-3-prec	209198_s_at	0.107465	0.417858	0.775832
hsa-let-7a	SYT11	92.5787	High-confidence	hsa-let-7a-2-precNo2	209197_at	0.102408	0.440223	0.789751
hsa-let-7a	SYT11	92.5787	High-confidence	hsa-let-7a-1-prec	209198_s_at	0.0925218	0.485825	0.816333
hsa-let-7a	SYT11	92.5787	High-confidence	hsa-let-7a-2-precNo2	209198_s_at	0.0755269	0.569673	0.855586
hsa-miR-26b	SLC25A16	92.563	High-confidence	hsa-mir-026b-prec	210686_x_at	0.0513905	0.699091	0.91045
hsa-miR-26b	SLC25A16	92.563	High-confidence	hsa-mir-026b-prec	214140_at	0.0206148	0.876842	0.967717
hsa-miR-145	BAAT	92.5317	High-confidence	hsa-mir-145-prec	206913_at	-0.0638341	0.631001	0.883643
hsa-miR-23a	CXCL5	92.516	High-confidence	hsa-mir-023a-prec	214974_x_at	0.206669	0.116299	0.48857
hsa-miR-23a	CXCL5	92.516	High-confidence	hsa-mir-023a-prec	215101_s_at	0.120177	0.364598	0.741587
hsa-miR-26a	WNT5A	92.5004	High-confidence	hsa-mir-26a-2No1	213425_at	-0.0728488	0.583473	0.860553
hsa-miR-26a	WNT5A	92.5004	High-confidence	hsa-mir-026a-precNo1	205990_s_at	0.0722926	0.586358	0.861506
hsa-miR-26a	WNT5A	92.5004	High-confidence	hsa-mir-26a-1No1	213425_at	-0.0408838	0.758506	0.933104
hsa-miR-26a	WNT5A	92.5004	High-confidence	hsa-mir-26a-2No1	205990_s_at	0.0406574	0.759803	0.933213
hsa-miR-26a	WNT5A	92.5004	High-confidence	hsa-mir-26a-1No1	205990_s_at	-0.0236117	0.859109	0.963323
hsa-miR-26a	WNT5A	92.5004	High-confidence	hsa-mir-026a-precNo1	213425_at	-0.00461682	0.972316	0.993604
hsa-miR-27b	PPIF	92.4847	High-confidence	hsa-mir-027b-prec	201489_at	-0.223693	0.0885472	0.435414
hsa-miR-27b	PPIF	92.4847	High-confidence	hsa-mir-027b-prec	201490_s_at	-0.183126	0.165047	0.560115
hsa-miR-34a	KCNH2	92.4691	High-confidence	hsa-mir-034precNo1	210036_s_at	0.157122	0.234654	0.635144
hsa-miR-34a	KCNH2	92.4691	High-confidence	hsa-mir-034precNo1	205262_at	0.12247	0.355451	0.737814
hsa-miR-34a	KCNH2	92.4691	High-confidence	hsa-mir-34aNo1	205262_at	-0.0314158	0.813274	0.948561
hsa-miR-34a	KCNH2	92.4691	High-confidence	hsa-mir-34aNo1	210036_s_at	0.0234108	0.860295	0.96338
hsa-miR-221	NOVA1	92.4378	High-confidence	hsa-mir-221-prec	207437_at	-0.310383	0.016734	0.212094
hsa-miR-221	NOVA1	92.4378	High-confidence	hsa-mir-221-prec	205794_s_at	0.0601643	0.650799	0.890035
hsa-miR-15b	GOLGA1	92.4065	High-confidence	hsa-mir-015b-precNo1	203384_s_at	0.261698	0.0452659	0.332881
hsa-miR-15b	GOLGA1	92.4065	High-confidence	hsa-mir-015b-precNo1	203383_s_at	0.0408771	0.758544	0.933104
hsa-miR-15b	GOLGA1	92.4065	High-confidence	hsa-mir-015b-precNo1	214997_at	0.000588596	0.99647	0.998919
hsa-let-7c	SYT11	92.3908	High-confidence	hsa-let-7c-prec	209197_at	0.108511	0.413313	0.772863
hsa-let-7c	SYT11	92.3908	High-confidence	hsa-let-7c-prec	209198_s_at	0.0717676	0.589086	0.862807
hsa-miR-92	BMPR2	92.3751	High-confidence	hsa-mir-092-prec-X=092-2	210214_s_at	-0.242185	0.0645913	0.390743
hsa-miR-92	BMPR2	92.3751	High-confidence	hsa-mir-092-prec-13=092-1No2	210214_s_at	-0.101911	0.44246	0.790734
hsa-miR-92	BMPR2	92.3751	High-confidence	hsa-mir-092-prec-X=092-2	209920_at	-0.0861837	0.516316	0.829873
hsa-miR-92	BMPR2	92.3751	High-confidence	hsa-mir-092-prec-13=092-1No2	209920_at	0.0170955	0.897743	0.972487
hsa-miR-125b	LIFR	92.3595	High-confidence	hsa-mir-125b-2-precNo2	205876_at	0.0293516	0.825344	0.952242
hsa-miR-125b	LIFR	92.3595	High-confidence	hsa-mir-125b-1	205876_at	0.00891695	0.946559	0.986026
hsa-miR-26b	NOVA1	92.3438	High-confidence	hsa-mir-026b-prec	207437_at	0.150606	0.254876	0.654074
hsa-miR-26b	NOVA1	92.3438	High-confidence	hsa-mir-026b-prec	205794_s_at	-0.140642	0.288021	0.686217
hsa-miR-143	MLLT3	92.3282	High-confidence	hsa-mir-143-prec	204917_s_at	-0.169152	0.200287	0.598195
hsa-miR-143	MLLT3	92.3282	High-confidence	hsa-mir-143-prec	204918_s_at	-0.145466	0.271638	0.670333
hsa-miR-15a	GOLGA1	92.3125	High-confidence	hsa-mir-15aNo1	203384_s_at	0.227205	0.0835291	0.428577
hsa-miR-15a	GOLGA1	92.3125	High-confidence	hsa-mir-015a-2-precNo1	203384_s_at	0.187323	0.155409	0.54654
hsa-miR-15a	GOLGA1	92.3125	High-confidence	hsa-mir-15aNo1	214997_at	0.0574329	0.665692	0.89634
hsa-miR-15a	GOLGA1	92.3125	High-confidence	hsa-mir-015a-2-precNo1	203383_s_at	0.0545475	0.681565	0.903725
hsa-miR-15a	GOLGA1	92.3125	High-confidence	hsa-mir-015a-2-precNo1	214997_at	0.040066	0.763194	0.934561
hsa-miR-15a	GOLGA1	92.3125	High-confidence	hsa-mir-15aNo1	203383_s_at	-0.0304381	0.818986	0.950353
hsa-miR-23a	PPIF	92.2812	High-confidence	hsa-mir-023a-prec	201489_at	-0.079676	0.548597	0.845281
hsa-miR-23a	PPIF	92.2812	High-confidence	hsa-mir-023a-prec	201490_s_at	-0.0426475	0.748423	0.928239
hsa-miR-23b	CXCL5	92.2655	High-confidence	hsa-mir-023b-prec	214974_x_at	0.233985	0.0744777	0.410772
hsa-miR-23b	CXCL5	92.2655	High-confidence	hsa-mir-023b-prec	215101_s_at	0.136585	0.302294	0.700836
hsa-miR-23b	PPIF	92.2499	High-confidence	hsa-mir-023b-prec	201489_at	-0.0619424	0.641175	0.886892
hsa-miR-23b	PPIF	92.2499	High-confidence	hsa-mir-023b-prec	201490_s_at	-0.0399434	0.763897	0.934765
hsa-miR-27b	NGFR	92.2342	High-confidence	hsa-mir-027b-prec	205858_at	0.0588264	0.658077	0.893692
hsa-miR-195	POLR3F	92.2186	High-confidence	hsa-mir-195-prec	205218_at	-0.045204	0.733884	0.923299
hsa-miR-199a	BAAT	92.2029	High-confidence	hsa-mir-199a-1-prec	206913_at	-0.104263	0.431945	0.785465
hsa-miR-181b	GOLGA1	92.1873	High-confidence	hsa-mir-213-precNo1	203384_s_at	0.175429	0.183848	0.582769
hsa-miR-181b	GOLGA1	92.1873	High-confidence	hsa-mir-181b-2No1	203384_s_at	0.156422	0.236773	0.637673
hsa-miR-181b	GOLGA1	92.1873	High-confidence	hsa-mir-181b-1No1	203384_s_at	0.146266	0.268981	0.668292
hsa-miR-181b	GOLGA1	92.1873	High-confidence	hsa-mir-213-precNo1	203383_s_at	0.145879	0.270266	0.669144
hsa-miR-181b	GOLGA1	92.1873	High-confidence	hsa-mir-181b-1No1	203383_s_at	0.120986	0.361356	0.740495
hsa-miR-181b	GOLGA1	92.1873	High-confidence	hsa-mir-181b-2No1	203383_s_at	0.11356	0.391785	0.759741
hsa-miR-181b	GOLGA1	92.1873	High-confidence	hsa-mir-181b-2No1	214997_at	0.103144	0.436931	0.788128
hsa-miR-181b	GOLGA1	92.1873	High-confidence	hsa-mir-213-precNo1	214997_at	0.0937756	0.479908	0.812583
hsa-miR-181b	GOLGA1	92.1873	High-confidence	hsa-mir-181b-1No1	214997_at	0.0855225	0.519551	0.831404
hsa-let-7c	RGS16	92.1716	High-confidence	hsa-let-7c-prec	209325_s_at	-0.123082	0.353034	0.736203
hsa-miR-92	TAF15	92.1559	High-confidence	hsa-mir-092-prec-X=092-2	202840_at	0.17888	0.175238	0.573443
hsa-miR-92	TAF15	92.1559	High-confidence	hsa-mir-092-prec-13=092-1No2	202840_at	0.101115	0.446051	0.793074
hsa-miR-16	CDK5R1	92.1403	High-confidence	hsa-mir-16-2No1	204995_at	-0.12591	0.341998	0.728824
hsa-miR-16	CDK5R1	92.1403	High-confidence	hsa-mir-016a-chr13	204995_at	-0.0312231	0.814399	0.949289
hsa-miR-16	CDK5R1	92.1403	High-confidence	hsa-mir-016b-chr3	204995_at	0.0183445	0.890317	0.970479
hsa-miR-16	CDK5R1	92.1403	High-confidence	hsa-mir-16-1No1	204995_at	-0.0034219	0.979479	0.995635
hsa-let-7g	RGS16	92.1246	High-confidence	hsa-let-7g-precNo1	209325_s_at	0.128102	0.33359	0.722615
hsa-miR-34b	LYST	92.109	High-confidence	hsa-mir-34bNo1	203518_at	0.226815	0.0840744	0.429626
hsa-miR-34b	LYST	92.109	High-confidence	hsa-mir-34bNo1	210943_s_at	0.218504	0.0963903	0.451762
hsa-miR-106b	SLC30A3	92.0933	High-confidence	hsa-mir-106bNo1	207035_at	-0.0381466	0.774231	0.93748
hsa-let-7b	IL13	92.0777	High-confidence	hsa-let-7b-prec	207844_at	-0.141107	0.286417	0.685027
hsa-let-7a	RGS16	92.062	High-confidence	hsa-let-7a-2-precNo2	209325_s_at	-0.74201	1.76399e-11	7.22707e-08
hsa-let-7a	RGS16	92.062	High-confidence	hsa-let-7a-3-prec	209325_s_at	-0.176581	0.180939	0.579035
hsa-let-7a	RGS16	92.062	High-confidence	hsa-let-7a-1-prec	209325_s_at	-0.103055	0.437325	0.788237
hsa-miR-26b	WNT5A	92.0463	High-confidence	hsa-mir-026b-prec	205990_s_at	-0.206987	0.115726	0.487411
hsa-miR-26b	WNT5A	92.0463	High-confidence	hsa-mir-026b-prec	213425_at	-0.189899	0.149703	0.540147
hsa-let-7f	RGS16	92.0307	High-confidence	hsa-let-7f-2-prec2	209325_s_at	0.0431108	0.745782	0.927285
hsa-let-7f	RGS16	92.0307	High-confidence	hsa-let-7f-1-precNo2	209325_s_at	-0.0391018	0.768733	0.936344
hsa-let-7f	SMARCC1	92.015	High-confidence	hsa-let-7f-2-prec2	201072_s_at	-0.490492	8.0234e-05	0.00919493
hsa-let-7f	SMARCC1	92.015	High-confidence	hsa-let-7f-1-precNo2	201072_s_at	-0.389783	0.00227622	0.0703826
hsa-let-7f	SMARCC1	92.015	High-confidence	hsa-let-7f-2-prec2	201075_s_at	-0.203919	0.121346	0.496658
hsa-let-7f	SMARCC1	92.015	High-confidence	hsa-let-7f-2-prec2	201073_s_at	-0.199745	0.129323	0.508251
hsa-let-7f	SMARCC1	92.015	High-confidence	hsa-let-7f-1-precNo2	201073_s_at	-0.18759	0.154811	0.54654
hsa-let-7f	SMARCC1	92.015	High-confidence	hsa-let-7f-2-prec2	201074_at	-0.151475	0.252114	0.650203
hsa-let-7f	SMARCC1	92.015	High-confidence	hsa-let-7f-1-precNo2	201075_s_at	-0.130024	0.326326	0.717922
hsa-let-7f	SMARCC1	92.015	High-confidence	hsa-let-7f-1-precNo2	201074_at	-0.0822966	0.535482	0.839977
hsa-miR-133a	CDC2L5	91.9994	High-confidence	hsa-mir-133a-1	207319_s_at	-0.0983425	0.458682	0.799312
hsa-miR-133a	CDC2L5	91.9994	High-confidence	hsa-mir-133a-1	210965_x_at	0.0813976	0.539964	0.842168
hsa-miR-133a	CDC2L5	91.9994	High-confidence	hsa-mir-133a-2	207319_s_at	-0.0489013	0.713022	0.915849
hsa-miR-133a	CDC2L5	91.9994	High-confidence	hsa-mir-133a-2	207318_s_at	0.0477035	0.719758	0.918059
hsa-miR-133a	CDC2L5	91.9994	High-confidence	hsa-mir-133a-1	207318_s_at	-0.0154962	0.907265	0.97479
hsa-miR-133a	CDC2L5	91.9994	High-confidence	hsa-mir-133a-2	210965_x_at	0.00481849	0.971107	0.993267
hsa-miR-19b	TLN2	91.9837	High-confidence	hsa-mir-019b-1-prec	212703_at	-0.146753	0.267375	0.666628
hsa-miR-19b	TLN2	91.9837	High-confidence	hsa-mir-019b-2-prec	212703_at	-0.117246	0.376498	0.749681
hsa-miR-30d	STAC	91.9524	High-confidence	hsa-mir-030d-precNo2	205743_at	-0.10812	0.415009	0.774091
hsa-miR-106a	BMPR2	91.9054	High-confidence	hsa-mir-106aNo1	210214_s_at	-0.278321	0.0328057	0.290098
hsa-miR-106a	BMPR2	91.9054	High-confidence	hsa-mir-106-prec-X	210214_s_at	-0.245638	0.0607575	0.382812
hsa-miR-106a	BMPR2	91.9054	High-confidence	hsa-mir-106-prec-X	209920_at	-0.167378	0.205116	0.603585
hsa-miR-106a	BMPR2	91.9054	High-confidence	hsa-mir-106aNo1	209920_at	-0.157526	0.23344	0.634219
hsa-miR-27a	KIAA0182	91.8585	High-confidence	hsa-mir-027a-prec	212056_at	-0.0353955	0.790128	0.941786
hsa-miR-27a	KIAA0182	91.8585	High-confidence	hsa-mir-027a-prec	212057_at	0.018588	0.88887	0.970095
hsa-miR-200b	PTPRZ1	91.8428	High-confidence	hsa-mir-200a-prec	204469_at	-0.256497	0.0498811	0.346378
hsa-miR-200b	PTPRZ1	91.8428	High-confidence	hsa-mir-200bNo1	204469_at	-0.240953	0.0660054	0.39478
hsa-miR-101	EMP1	91.8271	High-confidence	hsa-mir-101-2No1	201325_s_at	0.169205	0.200144	0.598097
hsa-miR-101	EMP1	91.8271	High-confidence	hsa-mir-101-1No1	201324_at	-0.156821	0.235565	0.635883
hsa-miR-101	EMP1	91.8271	High-confidence	hsa-mir-101-1No1	201325_s_at	-0.145863	0.270318	0.669144
hsa-miR-101	EMP1	91.8271	High-confidence	hsa-mir-101-2No1	201324_at	0.135535	0.306061	0.703862
hsa-miR-101	EMP1	91.8271	High-confidence	hsa-mir-101-1/2-precNo2	213895_at	0.11925	0.368334	0.74288
hsa-miR-101	EMP1	91.8271	High-confidence	hsa-mir-101-2No1	213895_at	0.0681709	0.607934	0.873275
hsa-miR-101	EMP1	91.8271	High-confidence	hsa-mir-101-1/2-precNo2	201325_s_at	-0.0550094	0.679014	0.901977
hsa-miR-101	EMP1	91.8271	High-confidence	hsa-mir-101-prec-9	213895_at	0.0383956	0.772797	0.93711
hsa-miR-101	EMP1	91.8271	High-confidence	hsa-mir-101-prec-9	201324_at	0.0324902	0.807009	0.946484
hsa-miR-101	EMP1	91.8271	High-confidence	hsa-mir-101-1No1	213895_at	-0.02693	0.839554	0.95599
hsa-miR-101	EMP1	91.8271	High-confidence	hsa-mir-101-1/2-precNo2	201324_at	-0.02665	0.841201	0.957018
hsa-miR-101	EMP1	91.8271	High-confidence	hsa-mir-101-prec-9	201325_s_at	-0.0228571	0.863567	0.964231
hsa-miR-125a	MYT1	91.7802	High-confidence	hsa-mir-125a-precNo1	210341_at	-0.190722	0.147915	0.538142
hsa-miR-181c	NOVA1	91.7176	High-confidence	hsa-mir-181c-precNo1	207437_at	-0.00924298	0.944608	0.985438
hsa-miR-181c	NOVA1	91.7176	High-confidence	hsa-mir-181c-precNo1	205794_s_at	0.00724058	0.956595	0.990075
hsa-miR-24	KIAA0157	91.7019	High-confidence	hsa-mir-024-1-precNo1	212837_at	0.0294697	0.824652	0.952012
hsa-miR-24	KIAA0157	91.7019	High-confidence	hsa-mir-024-2-prec	212835_at	0.0233753	0.860505	0.96338
hsa-miR-24	KIAA0157	91.7019	High-confidence	hsa-mir-024-2-prec	212837_at	-0.0232063	0.861504	0.963576
hsa-miR-24	KIAA0157	91.7019	High-confidence	hsa-mir-024-1-precNo1	212835_at	0.00382185	0.977081	0.994807
hsa-miR-195	TRAM1	91.6862	High-confidence	hsa-mir-195-prec	201399_s_at	-0.139301	0.29269	0.690271
hsa-miR-195	TRAM1	91.6862	High-confidence	hsa-mir-195-prec	201398_s_at	-0.0695506	0.600674	0.86963
hsa-miR-195	TRAM1	91.6862	High-confidence	hsa-mir-195-prec	210733_at	-0.0657848	0.62058	0.878927
hsa-miR-200a	PAFAH1B2	91.6706	High-confidence	hsa-mir-200a-prec	210160_at	0.356042	0.00564665	0.119096
hsa-miR-200a	JAG1	91.6549	High-confidence	hsa-mir-200a-prec	216268_s_at	0.267538	0.0405077	0.317065
hsa-miR-200a	JAG1	91.6549	High-confidence	hsa-mir-200a-prec	209099_x_at	0.226283	0.0848248	0.430962
hsa-miR-200a	JAG1	91.6549	High-confidence	hsa-mir-200a-prec	209097_s_at	0.215046	0.101911	0.461503
hsa-miR-200a	JAG1	91.6549	High-confidence	hsa-mir-200a-prec	209098_s_at	0.19803	0.132713	0.51311
hsa-miR-200a	UBE3A	91.6393	High-confidence	hsa-mir-200a-prec	213128_s_at	-0.184306	0.162295	0.555722
hsa-miR-200a	UBE3A	91.6393	High-confidence	hsa-mir-200a-prec	211575_s_at	0.0914111	0.491099	0.819391
hsa-miR-200a	UBE3A	91.6393	High-confidence	hsa-mir-200a-prec	213291_s_at	-0.0834175	0.52992	0.837851
hsa-miR-200a	UBE3A	91.6393	High-confidence	hsa-mir-200a-prec	211285_s_at	0.0243724	0.854618	0.961487
hsa-miR-199b	SLC2A1	91.6236	High-confidence	hsa-mir-199b-precNo2	201250_s_at	0.00394077	0.976368	0.994674
hsa-miR-199a	EPB41L1	91.608	High-confidence	hsa-mir-199a-1-prec	212339_at	-0.133464	0.313578	0.708425
hsa-miR-199a	EPB41L1	91.608	High-confidence	hsa-mir-199a-1-prec	212336_at	-0.11274	0.395237	0.761233
hsa-miR-130a	DDX6	91.5766	High-confidence	hsa-mir-130a-precNo2	204909_at	-0.171746	0.193371	0.592329
hsa-miR-30b	LYST	91.561	High-confidence	hsa-mir-030b-precNo1	203518_at	0.167971	0.203492	0.602122
hsa-miR-30b	LYST	91.561	High-confidence	hsa-mir-030b-precNo1	210943_s_at	0.111596	0.400079	0.764873
hsa-let-7c	IL13	91.5297	High-confidence	hsa-let-7c-prec	207844_at	-0.219263	0.0952117	0.450312
hsa-miR-125b	EDEM1	91.514	High-confidence	hsa-mir-125b-1	203279_at	-0.0977292	0.461502	0.800751
hsa-miR-125b	EDEM1	91.514	High-confidence	hsa-mir-125b-2-precNo2	203279_at	-0.058583	0.659405	0.894238
hsa-miR-103	NOVA1	91.4984	High-confidence	hsa-mir-103-prec-5=103-1	207437_at	0.194047	0.140846	0.528169
hsa-miR-103	NOVA1	91.4984	High-confidence	hsa-mir-103-prec-5=103-1	205794_s_at	0.175222	0.184375	0.583706
hsa-miR-145	TNFRSF11B	91.4827	High-confidence	hsa-mir-145-prec	204932_at	0.49658	6.32813e-05	0.00765743
hsa-miR-145	TNFRSF11B	91.4827	High-confidence	hsa-mir-145-prec	204933_s_at	0.466621	0.000195144	0.0164846
hsa-miR-34a	EFNB1	91.4514	High-confidence	hsa-mir-34aNo1	202711_at	-0.101891	0.442547	0.790803
hsa-miR-34a	EFNB1	91.4514	High-confidence	hsa-mir-034precNo1	202711_at	-0.00293757	0.982383	0.996505
hsa-miR-181b	RPS6KA3	91.4357	High-confidence	hsa-mir-181b-2No1	203843_at	-0.0509558	0.701517	0.911649
hsa-miR-181b	RPS6KA3	91.4357	High-confidence	hsa-mir-181b-1No1	203843_at	-0.0357879	0.787855	0.940842
hsa-miR-181b	RPS6KA3	91.4357	High-confidence	hsa-mir-213-precNo1	203843_at	-0.018841	0.887367	0.969672
hsa-miR-15b	EFNB1	91.4201	High-confidence	hsa-mir-015b-precNo1	202711_at	0.0532492	0.688753	0.906183
hsa-let-7i	SMARCC1	91.4044	High-confidence	hsa-let-7iNo1	201075_s_at	-0.301631	0.0202511	0.232081
hsa-let-7i	SMARCC1	91.4044	High-confidence	hsa-let-7iNo1	201074_at	-0.298893	0.0214733	0.23936
hsa-let-7i	SMARCC1	91.4044	High-confidence	hsa-let-7d-v2-precNo2	201075_s_at	-0.28287	0.0299442	0.278346
hsa-let-7i	SMARCC1	91.4044	High-confidence	hsa-let-7d-v2-precNo2	201074_at	-0.235752	0.0722515	0.407887
hsa-let-7i	SMARCC1	91.4044	High-confidence	hsa-let-7iNo1	201073_s_at	-0.164859	0.212115	0.61019
hsa-let-7i	SMARCC1	91.4044	High-confidence	hsa-let-7d-v2-precNo2	201073_s_at	-0.160111	0.22576	0.624246
hsa-let-7i	SMARCC1	91.4044	High-confidence	hsa-let-7d-v2-precNo2	201072_s_at	-0.0604805	0.649083	0.889181
hsa-let-7i	SMARCC1	91.4044	High-confidence	hsa-let-7iNo1	201072_s_at	0.0123893	0.925799	0.980558
hsa-miR-130a	SMARCD2	91.3888	High-confidence	hsa-mir-130a-precNo2	201827_at	-0.37924	0.00305462	0.083293
hsa-let-7g	SMARCC1	91.3731	High-confidence	hsa-let-7g-precNo1	201072_s_at	-0.379669	0.00301884	0.0829267
hsa-let-7g	SMARCC1	91.3731	High-confidence	hsa-let-7g-precNo1	201075_s_at	-0.176912	0.180112	0.577626
hsa-let-7g	SMARCC1	91.3731	High-confidence	hsa-let-7g-precNo1	201073_s_at	-0.152152	0.249976	0.649484
hsa-let-7g	SMARCC1	91.3731	High-confidence	hsa-let-7g-precNo1	201074_at	-0.11225	0.397309	0.762756
hsa-miR-34b	F2RL2	91.3574	High-confidence	hsa-mir-34bNo1	206795_at	0.0430697	0.746016	0.927285
hsa-miR-34b	PPP1R10	91.3418	High-confidence	hsa-mir-34bNo1	201703_s_at	-0.224415	0.0874973	0.434385
hsa-miR-32	PAPOLA	91.3261	High-confidence	hsa-mir-032-precNo2	209388_at	0.27498	0.0350493	0.299316
hsa-miR-32	PAPOLA	91.3261	High-confidence	hsa-mir-032-precNo2	222035_s_at	0.243057	0.0636052	0.388507
hsa-miR-32	PAPOLA	91.3261	High-confidence	hsa-mir-032-precNo2	212720_at	0.0893706	0.500865	0.823969
hsa-miR-32	PAPOLA	91.3261	High-confidence	hsa-mir-032-precNo2	212718_at	-0.0712243	0.591917	0.864866
hsa-miR-25	NRF1	91.2948	High-confidence	hsa-mir-025-prec	204652_s_at	0.436204	0.000553216	0.0309423
hsa-miR-25	NRF1	91.2948	High-confidence	hsa-mir-025-prec	211280_s_at	0.234394	0.0739578	0.410715
hsa-miR-25	NRF1	91.2948	High-confidence	hsa-mir-025-prec	211279_at	0.219839	0.0943227	0.448307
hsa-miR-25	NRF1	91.2948	High-confidence	hsa-mir-025-prec	204651_at	0.167012	0.206124	0.604826
hsa-miR-101	SMARCD1	91.2792	High-confidence	hsa-mir-101-1/2-precNo2	209518_at	0.205173	0.119024	0.492692
hsa-miR-101	SMARCD1	91.2792	High-confidence	hsa-mir-101-prec-9	203183_s_at	0.190949	0.147424	0.537781
hsa-miR-101	SMARCD1	91.2792	High-confidence	hsa-mir-101-prec-9	209518_at	0.180897	0.17034	0.566143
hsa-miR-101	SMARCD1	91.2792	High-confidence	hsa-mir-101-1/2-precNo2	203183_s_at	0.0611201	0.645618	0.888064
hsa-miR-101	SMARCD1	91.2792	High-confidence	hsa-mir-101-2No1	209518_at	0.0550908	0.678566	0.901591
hsa-miR-101	SMARCD1	91.2792	High-confidence	hsa-mir-101-1No1	209518_at	-0.0506334	0.703318	0.912159
hsa-miR-101	SMARCD1	91.2792	High-confidence	hsa-mir-101-2No1	203183_s_at	0.0439362	0.741083	0.925324
hsa-miR-101	SMARCD1	91.2792	High-confidence	hsa-mir-101-1No1	203183_s_at	0.0184844	0.889485	0.970175
hsa-let-7a	IL13	91.2478	High-confidence	hsa-let-7a-2-precNo2	207844_at	-0.607943	3.2781e-07	0.000244188
hsa-let-7a	IL13	91.2478	High-confidence	hsa-let-7a-3-prec	207844_at	-0.167682	0.204282	0.603005
hsa-let-7a	IL13	91.2478	High-confidence	hsa-let-7a-1-prec	207844_at	-0.166225	0.208299	0.607172
hsa-let-7e	RNF5	91.2165	High-confidence	hsa-let-7e-prec	209111_at	-0.195835	0.137149	0.521365
hsa-let-7e	RNF5	91.2165	High-confidence	hsa-let-7e-prec	216018_at	0.0466853	0.725501	0.919744
hsa-let-7f	INPP5A	91.2009	High-confidence	hsa-let-7f-1-precNo2	203006_at	0.159544	0.227428	0.626444
hsa-let-7f	INPP5A	91.2009	High-confidence	hsa-let-7f-2-prec2	203006_at	0.117803	0.374218	0.747421
hsa-let-7f	CDC25A	91.1852	High-confidence	hsa-let-7f-2-prec2	204696_s_at	-0.416642	0.00102908	0.0444976
hsa-let-7f	CDC25A	91.1852	High-confidence	hsa-let-7f-1-precNo2	204696_s_at	-0.264435	0.0429821	0.327275
hsa-let-7f	CDC25A	91.1852	High-confidence	hsa-let-7f-2-prec2	204695_at	-0.25041	0.0557629	0.368115
hsa-let-7f	CDC25A	91.1852	High-confidence	hsa-let-7f-1-precNo2	204695_at	-0.0981861	0.4594	0.799791
hsa-miR-153	CDC2L5	91.1539	High-confidence	hsa-mir-153-1-prec1	207318_s_at	-0.0688184	0.604522	0.871262
hsa-miR-153	CDC2L5	91.1539	High-confidence	hsa-mir-153-1-prec1	210965_x_at	-0.0286257	0.829598	0.953114
hsa-miR-153	CDC2L5	91.1539	High-confidence	hsa-mir-153-1-prec1	207319_s_at	-0.0218178	0.869716	0.965468
hsa-miR-20	ARHGEF11	91.1382	High-confidence	hsa-mir-020-prec	202913_at	-0.313536	0.0156016	0.205824
hsa-miR-20	ARHGEF11	91.1382	High-confidence	hsa-mir-020-prec	202914_s_at	-0.160754	0.223876	0.622176
hsa-miR-22	SLC2A1	91.1226	High-confidence	hsa-mir-022-prec	201250_s_at	0.271718	0.0373615	0.306486
hsa-miR-26a	PAK2	91.0913	High-confidence	hsa-mir-26a-1No1	208875_s_at	0.240147	0.0669439	0.397291
hsa-miR-26a	PAK2	91.0913	High-confidence	hsa-mir-26a-2No1	208875_s_at	0.232761	0.0760515	0.413883
hsa-miR-26a	PAK2	91.0913	High-confidence	hsa-mir-26a-2No1	208876_s_at	0.227368	0.0833024	0.427682
hsa-miR-26a	PAK2	91.0913	High-confidence	hsa-mir-26a-1No1	208877_at	0.178769	0.175508	0.573753
hsa-miR-26a	PAK2	91.0913	High-confidence	hsa-mir-26a-1No1	208876_s_at	0.168344	0.202478	0.601292
hsa-miR-26a	PAK2	91.0913	High-confidence	hsa-mir-26a-2No1	208877_at	0.1526	0.248568	0.648159
hsa-miR-26a	PAK2	91.0913	High-confidence	hsa-mir-26a-2No1	208878_s_at	0.129699	0.327548	0.718438
hsa-miR-26a	PAK2	91.0913	High-confidence	hsa-mir-026a-precNo1	208878_s_at	0.12791	0.334321	0.723068
hsa-miR-26a	PAK2	91.0913	High-confidence	hsa-mir-026a-precNo1	208876_s_at	0.11373	0.391073	0.75948
hsa-miR-26a	PAK2	91.0913	High-confidence	hsa-mir-26a-1No1	208878_s_at	0.106712	0.421146	0.77849
hsa-miR-26a	PAK2	91.0913	High-confidence	hsa-mir-026a-precNo1	208875_s_at	0.0754105	0.570269	0.855586
hsa-miR-26a	PAK2	91.0913	High-confidence	hsa-mir-026a-precNo1	208877_at	0.0628735	0.636159	0.885316
hsa-miR-30d	KIF5B	91.0756	High-confidence	hsa-mir-030d-precNo2	201991_s_at	0.0631952	0.63443	0.884575
hsa-miR-30d	KIF5B	91.0756	High-confidence	hsa-mir-030d-precNo2	201992_s_at	-0.0360164	0.786533	0.940371
hsa-miR-30d	PLS1	91.06	High-confidence	hsa-mir-030d-precNo2	205190_at	0.120332	0.363977	0.74145
hsa-miR-34a	PLCG1	91.0287	High-confidence	hsa-mir-034precNo1	202789_at	0.100652	0.448147	0.79405
hsa-miR-34a	PLCG1	91.0287	High-confidence	hsa-mir-034precNo1	216551_x_at	-0.0336487	0.800267	0.944206
hsa-miR-34a	PLCG1	91.0287	High-confidence	hsa-mir-34aNo1	216551_x_at	0.0302496	0.820088	0.950935
hsa-miR-34a	PLCG1	91.0287	High-confidence	hsa-mir-34aNo1	202789_at	0.00535656	0.967882	0.992325
hsa-miR-181a	BCL2	91.013	High-confidence	hsa-mir-181b-precNo1	203685_at	0.164365	0.213508	0.611922
hsa-miR-181a	BCL2	91.013	High-confidence	hsa-mir-181a-precNo1	203685_at	0.1607	0.224034	0.622176
hsa-miR-181a	BCL2	91.013	High-confidence	hsa-mir-181b-precNo1	207004_at	0.101956	0.442254	0.790712
hsa-miR-181a	BCL2	91.013	High-confidence	hsa-mir-181a-precNo1	207004_at	0.0668262	0.615047	0.876622
hsa-miR-17-5p	ABHD2	90.9973	High-confidence	hsa-mir-017-precNo2	205566_at	0.1128	0.394982	0.761233
hsa-miR-17-5p	ABHD2	90.9973	High-confidence	hsa-mir-017-precNo2	87100_at	0.104433	0.431191	0.785412
hsa-miR-17-5p	ABHD2	90.9973	High-confidence	hsa-mir-017-precNo2	63825_at	-0.088652	0.504328	0.824788
hsa-miR-17-5p	ABHD2	90.9973	High-confidence	hsa-mir-017-precNo2	221815_at	-0.0146374	0.912384	0.975913
hsa-miR-100	FRAP1	90.9817	High-confidence	hsa-mir-100-1/2-prec	202288_at	-0.0730959	0.582193	0.860373
hsa-miR-100	FRAP1	90.9817	High-confidence	hsa-mir-100No1	202288_at	-0.0722976	0.586332	0.861506
hsa-let-7b	RGS16	90.9504	High-confidence	hsa-let-7b-prec	209325_s_at	-0.120555	0.363079	0.740949
hsa-miR-26b	JAG1	90.9347	High-confidence	hsa-mir-026b-prec	209097_s_at	0.246575	0.0597495	0.379672
hsa-miR-26b	JAG1	90.9347	High-confidence	hsa-mir-026b-prec	209098_s_at	0.0466208	0.725866	0.919744
hsa-miR-26b	JAG1	90.9347	High-confidence	hsa-mir-026b-prec	216268_s_at	0.0273124	0.837306	0.955043
hsa-miR-26b	JAG1	90.9347	High-confidence	hsa-mir-026b-prec	209099_x_at	0.00969225	0.94192	0.984752
hsa-miR-103	EFNB1	90.9034	High-confidence	hsa-mir-103-prec-5=103-1	202711_at	0.0869043	0.512801	0.829074
hsa-miR-103	RUNX1T1	90.8877	High-confidence	hsa-mir-103-prec-5=103-1	205528_s_at	0.147721	0.264197	0.663455
hsa-miR-103	RUNX1T1	90.8877	High-confidence	hsa-mir-103-prec-5=103-1	205529_s_at	0.0385467	0.771927	0.936988
hsa-miR-143	CDH5	90.8721	High-confidence	hsa-mir-143-prec	204677_at	-0.106059	0.42401	0.779797
hsa-miR-15a	RUNX1T1	90.8564	High-confidence	hsa-mir-15aNo1	205528_s_at	0.140862	0.287263	0.685617
hsa-miR-15a	RUNX1T1	90.8564	High-confidence	hsa-mir-15aNo1	205529_s_at	0.107919	0.415883	0.774684
hsa-miR-15a	RUNX1T1	90.8564	High-confidence	hsa-mir-015a-2-precNo1	205529_s_at	0.0903835	0.496005	0.822461
hsa-miR-15a	RUNX1T1	90.8564	High-confidence	hsa-mir-015a-2-precNo1	205528_s_at	0.0867469	0.513568	0.829314
hsa-miR-30d	ITPK1	90.8408	High-confidence	hsa-mir-030d-precNo2	210740_s_at	0.351806	0.00628749	0.125811
hsa-miR-195	SH3GL2	90.8251	High-confidence	hsa-mir-195-prec	205751_at	0.0526653	0.691995	0.907596
hsa-miR-181b	MYO1C	90.7938	High-confidence	hsa-mir-181b-2No1	214656_x_at	0.246967	0.0593317	0.378161
hsa-miR-181b	MYO1C	90.7938	High-confidence	hsa-mir-181b-1No1	214656_x_at	0.18925	0.151126	0.541471
hsa-miR-181b	MYO1C	90.7938	High-confidence	hsa-mir-213-precNo1	214656_x_at	0.189355	0.150896	0.541471
hsa-miR-181b	MYO1C	90.7938	High-confidence	hsa-mir-181b-2No1	32811_at	0.06747	0.611637	0.874836
hsa-miR-181b	MYO1C	90.7938	High-confidence	hsa-mir-181b-1No1	32811_at	0.0480374	0.717878	0.917759
hsa-miR-181b	MYO1C	90.7938	High-confidence	hsa-mir-213-precNo1	32811_at	0.0250903	0.850384	0.960138
hsa-miR-106a	ABHD2	90.7781	High-confidence	hsa-mir-106-prec-X	87100_at	0.244654	0.0618314	0.385136
hsa-miR-106a	ABHD2	90.7781	High-confidence	hsa-mir-106-prec-X	205566_at	0.178558	0.176029	0.57439
hsa-miR-106a	ABHD2	90.7781	High-confidence	hsa-mir-106aNo1	87100_at	0.162187	0.219721	0.618248
hsa-miR-106a	ABHD2	90.7781	High-confidence	hsa-mir-106aNo1	205566_at	0.140163	0.289683	0.68782
hsa-miR-106a	ABHD2	90.7781	High-confidence	hsa-mir-106-prec-X	221815_at	0.130024	0.326328	0.717922
hsa-miR-106a	ABHD2	90.7781	High-confidence	hsa-mir-106aNo1	221815_at	0.0796075	0.548942	0.845574
hsa-miR-106a	ABHD2	90.7781	High-confidence	hsa-mir-106-prec-X	63825_at	0.0630359	0.635286	0.884768
hsa-miR-106a	ABHD2	90.7781	High-confidence	hsa-mir-106aNo1	63825_at	0.00200189	0.987994	0.997686
hsa-miR-92	NRF1	90.7625	High-confidence	hsa-mir-092-prec-13=092-1No2	211280_s_at	0.321317	0.0130844	0.188757
hsa-miR-92	NRF1	90.7625	High-confidence	hsa-mir-092-prec-X=092-2	204652_s_at	0.258329	0.0482137	0.341455
hsa-miR-92	NRF1	90.7625	High-confidence	hsa-mir-092-prec-13=092-1No2	211279_at	0.244177	0.0623569	0.386208
hsa-miR-92	NRF1	90.7625	High-confidence	hsa-mir-092-prec-13=092-1No2	204652_s_at	0.18458	0.16166	0.55459
hsa-miR-92	NRF1	90.7625	High-confidence	hsa-mir-092-prec-X=092-2	211280_s_at	0.182015	0.16767	0.562954
hsa-miR-92	NRF1	90.7625	High-confidence	hsa-mir-092-prec-X=092-2	211279_at	0.0739293	0.577887	0.859072
hsa-miR-92	NRF1	90.7625	High-confidence	hsa-mir-092-prec-13=092-1No2	204651_at	-0.0674001	0.612007	0.874836
hsa-miR-92	NRF1	90.7625	High-confidence	hsa-mir-092-prec-X=092-2	204651_at	-0.0169818	0.89842	0.972487
hsa-miR-16	TRAM1	90.7468	High-confidence	hsa-mir-16-1No1	201399_s_at	-0.180173	0.172086	0.568464
hsa-miR-16	TRAM1	90.7468	High-confidence	hsa-mir-16-2No1	201399_s_at	-0.152939	0.247506	0.64691
hsa-miR-16	TRAM1	90.7468	High-confidence	hsa-mir-16-1No1	210733_at	-0.140084	0.28996	0.688278
hsa-miR-16	TRAM1	90.7468	High-confidence	hsa-mir-16-1No1	201398_s_at	-0.128487	0.332127	0.721295
hsa-miR-16	TRAM1	90.7468	High-confidence	hsa-mir-016b-chr3	201399_s_at	-0.119847	0.365924	0.742112
hsa-miR-16	TRAM1	90.7468	High-confidence	hsa-mir-016b-chr3	210733_at	-0.0981073	0.459762	0.799791
hsa-miR-16	TRAM1	90.7468	High-confidence	hsa-mir-016a-chr13	201399_s_at	-0.0931303	0.482948	0.814757
hsa-miR-16	TRAM1	90.7468	High-confidence	hsa-mir-16-2No1	201398_s_at	-0.0799493	0.547222	0.844684
hsa-miR-16	TRAM1	90.7468	High-confidence	hsa-mir-016b-chr3	201398_s_at	-0.0730477	0.582443	0.860373
hsa-miR-16	TRAM1	90.7468	High-confidence	hsa-mir-016a-chr13	201398_s_at	-0.0715797	0.590065	0.863326
hsa-miR-16	TRAM1	90.7468	High-confidence	hsa-mir-16-2No1	210733_at	-0.0482416	0.716729	0.917422
hsa-miR-16	TRAM1	90.7468	High-confidence	hsa-mir-016a-chr13	210733_at	-0.0287155	0.829071	0.952981
hsa-miR-26b	PAK2	90.6999	High-confidence	hsa-mir-026b-prec	208875_s_at	0.272012	0.0371477	0.30557
hsa-miR-26b	PAK2	90.6999	High-confidence	hsa-mir-026b-prec	208876_s_at	0.109403	0.409462	0.771117
hsa-miR-26b	PAK2	90.6999	High-confidence	hsa-mir-026b-prec	208878_s_at	0.0316577	0.811862	0.948163
hsa-miR-26b	PAK2	90.6999	High-confidence	hsa-mir-026b-prec	208877_at	-0.0101946	0.938916	0.983832
hsa-let-7d	RGS16	90.6685	High-confidence	hsa-let-7d-prec	209325_s_at	-0.15561	0.239245	0.640478
hsa-miR-107	NOVA1	90.6529	High-confidence	hsa-mir-107-prec-10	207437_at	0.190469	0.148462	0.539192
hsa-miR-107	NOVA1	90.6529	High-confidence	hsa-mir-107-prec-10	205794_s_at	0.178116	0.177119	0.575182
hsa-miR-107	NOVA1	90.6529	High-confidence	hsa-mir-107No1	205794_s_at	0.168186	0.202907	0.601762
hsa-miR-107	NOVA1	90.6529	High-confidence	hsa-mir-107No1	207437_at	0.160725	0.223962	0.622176
hsa-miR-15a	EFNB1	90.6372	High-confidence	hsa-mir-015a-2-precNo1	202711_at	0.0835088	0.529468	0.837656
hsa-miR-15a	EFNB1	90.6372	High-confidence	hsa-mir-15aNo1	202711_at	0.0727325	0.584075	0.860553
hsa-miR-23b	CDK5R1	90.6059	High-confidence	hsa-mir-023b-prec	204995_at	0.0252276	0.849575	0.959629
hsa-miR-27b	KIAA0182	90.5903	High-confidence	hsa-mir-027b-prec	212056_at	-0.245589	0.0608111	0.383003
hsa-miR-27b	KIAA0182	90.5903	High-confidence	hsa-mir-027b-prec	212057_at	-0.200443	0.127963	0.506759
hsa-miR-29c	COL16A1	90.5746	High-confidence	hsa-mir-029c-prec	204345_at	-0.171034	0.195254	0.594149
hsa-miR-34a	MLLT3	90.5433	High-confidence	hsa-mir-034precNo1	204918_s_at	0.30199	0.0200956	0.231431
hsa-miR-34a	MLLT3	90.5433	High-confidence	hsa-mir-034precNo1	204917_s_at	0.293753	0.0239361	0.253372
hsa-miR-34a	MLLT3	90.5433	High-confidence	hsa-mir-34aNo1	204918_s_at	0.234502	0.0738205	0.410388
hsa-miR-34a	MLLT3	90.5433	High-confidence	hsa-mir-34aNo1	204917_s_at	0.189224	0.151183	0.541471
hsa-miR-200a	MPHOSPH9	90.5276	High-confidence	hsa-mir-200a-prec	221965_at	-0.20633	0.116912	0.489364
hsa-miR-200a	MPHOSPH9	90.5276	High-confidence	hsa-mir-200a-prec	215731_s_at	-0.205484	0.118454	0.491993
hsa-miR-200a	MPHOSPH9	90.5276	High-confidence	hsa-mir-200a-prec	206205_at	-0.123026	0.353254	0.736531
hsa-miR-92	CIC	90.512	High-confidence	hsa-mir-092-prec-X=092-2	212784_at	-0.19044	0.148526	0.539192
hsa-miR-92	CIC	90.512	High-confidence	hsa-mir-092-prec-13=092-1No2	212784_at	-0.0449604	0.735266	0.923548
hsa-miR-16	KIF5B	90.4963	High-confidence	hsa-mir-016a-chr13	201992_s_at	-0.163887	0.214859	0.61388
hsa-miR-16	KIF5B	90.4963	High-confidence	hsa-mir-016b-chr3	201991_s_at	-0.162642	0.218413	0.617806
hsa-miR-16	KIF5B	90.4963	High-confidence	hsa-mir-016a-chr13	201991_s_at	-0.149453	0.258574	0.657793
hsa-miR-16	KIF5B	90.4963	High-confidence	hsa-mir-016b-chr3	201992_s_at	-0.132518	0.317053	0.71108
hsa-miR-16	KIF5B	90.4963	High-confidence	hsa-mir-16-2No1	201992_s_at	-0.107239	0.418845	0.776466
hsa-miR-16	KIF5B	90.4963	High-confidence	hsa-mir-16-1No1	201992_s_at	-0.0919643	0.488468	0.818169
hsa-miR-16	KIF5B	90.4963	High-confidence	hsa-mir-16-1No1	201991_s_at	-0.0715019	0.59047	0.863474
hsa-miR-16	KIF5B	90.4963	High-confidence	hsa-mir-16-2No1	201991_s_at	-0.0605981	0.648445	0.889178
hsa-let-7g	DUSP9	90.4807	High-confidence	hsa-let-7g-precNo1	205777_at	-0.162394	0.219126	0.61817
hsa-let-7f	NOVA1	90.4337	High-confidence	hsa-let-7f-2-prec2	205794_s_at	0.123138	0.352814	0.736175
hsa-let-7f	NOVA1	90.4337	High-confidence	hsa-let-7f-1-precNo2	205794_s_at	0.113218	0.393223	0.760197
hsa-let-7f	NOVA1	90.4337	High-confidence	hsa-let-7f-2-prec2	207437_at	0.0699802	0.59842	0.868126
hsa-let-7f	NOVA1	90.4337	High-confidence	hsa-let-7f-1-precNo2	207437_at	0.0447822	0.736277	0.923935
hsa-miR-103	FRK	90.418	High-confidence	hsa-mir-103-prec-5=103-1	207178_s_at	0.177923	0.177595	0.575182
hsa-miR-153	SLC30A3	90.3867	High-confidence	hsa-mir-153-1-prec1	207035_at	-0.0909555	0.493271	0.820765
hsa-miR-30c	NOVA1	90.3711	High-confidence	hsa-mir-30c-2No1	207437_at	0.188546	0.152682	0.543828
hsa-miR-30c	NOVA1	90.3711	High-confidence	hsa-mir-030c-prec	207437_at	0.171374	0.194353	0.593101
hsa-miR-30c	NOVA1	90.3711	High-confidence	hsa-mir-30c-1No1	207437_at	0.154269	0.243368	0.642927
hsa-miR-30c	NOVA1	90.3711	High-confidence	hsa-mir-030c-prec	205794_s_at	0.107725	0.416726	0.775276
hsa-miR-30c	NOVA1	90.3711	High-confidence	hsa-mir-30c-1No1	205794_s_at	0.071498	0.59049	0.863474
hsa-miR-30c	NOVA1	90.3711	High-confidence	hsa-mir-30c-2No1	205794_s_at	0.0234419	0.860112	0.96338
hsa-miR-98	RNF5	90.3554	High-confidence	hsa-mir-098-prec-X	209111_at	0.135844	0.304948	0.703377
hsa-miR-98	RNF5	90.3554	High-confidence	hsa-mir-098-prec-X	216018_at	0.0134246	0.919618	0.979072
hsa-miR-17-5p	CIC	90.3398	High-confidence	hsa-mir-017-precNo2	212784_at	-0.194663	0.139565	0.525934
hsa-miR-16	SH3GL2	90.3241	High-confidence	hsa-mir-16-1No1	205751_at	0.077365	0.56029	0.851057
hsa-miR-16	SH3GL2	90.3241	High-confidence	hsa-mir-16-2No1	205751_at	0.0193245	0.884496	0.96912
hsa-miR-16	SH3GL2	90.3241	High-confidence	hsa-mir-016b-chr3	205751_at	0.0120643	0.92774	0.981144
hsa-miR-16	SH3GL2	90.3241	High-confidence	hsa-mir-016a-chr13	205751_at	-0.011468	0.931303	0.981966
hsa-miR-125b	DVL3	90.3084	High-confidence	hsa-mir-125b-1	201908_at	0.415574	0.00106341	0.0457407
hsa-miR-125b	DVL3	90.3084	High-confidence	hsa-mir-125b-2-precNo2	201908_at	0.384228	0.00266091	0.0771805
hsa-miR-125b	DVL3	90.3084	High-confidence	hsa-mir-125b-2-precNo2	201907_x_at	-0.111308	0.401306	0.765691
hsa-miR-125b	DVL3	90.3084	High-confidence	hsa-mir-125b-1	201907_x_at	-0.0929141	0.483969	0.815553
hsa-miR-25	BMPR2	90.2928	High-confidence	hsa-mir-025-prec	210214_s_at	-0.226309	0.0847881	0.430962
hsa-miR-25	BMPR2	90.2928	High-confidence	hsa-mir-025-prec	209920_at	-0.192139	0.144871	0.534822
hsa-miR-20	FGD1	90.2771	High-confidence	hsa-mir-020-prec	204819_at	-0.321599	0.013	0.188243
hsa-miR-21	MATN2	90.2615	High-confidence	hsa-mir-21No1	202350_s_at	0.196454	0.135888	0.519293
hsa-miR-21	MATN2	90.2615	High-confidence	hsa-mir-021-prec-17No1	202350_s_at	0.186471	0.157332	0.54754
hsa-miR-23a	KIAA0157	90.2302	High-confidence	hsa-mir-023a-prec	212837_at	-0.0841452	0.526324	0.836219
hsa-miR-23a	KIAA0157	90.2302	High-confidence	hsa-mir-023a-prec	212835_at	-0.0697477	0.599639	0.868944
hsa-miR-195	POU3F2	90.1988	High-confidence	hsa-mir-195-prec	207084_at	0.0585569	0.659547	0.894238
hsa-miR-181a	IQGAP2	90.1832	High-confidence	hsa-mir-181a-precNo1	203474_at	-0.209564	0.111161	0.476638
hsa-miR-181a	IQGAP2	90.1832	High-confidence	hsa-mir-181b-precNo1	203474_at	-0.164033	0.214447	0.613172
hsa-miR-17-5p	ARHGEF11	90.1675	High-confidence	hsa-mir-017-precNo2	202913_at	-0.309326	0.017129	0.213955
hsa-miR-17-5p	ARHGEF11	90.1675	High-confidence	hsa-mir-017-precNo2	202914_s_at	-0.105998	0.42428	0.779797
hsa-miR-1	VGLL4	90.1519	High-confidence	hsa-mir-1-1No1	214004_s_at	0.285696	0.0282743	0.271406
hsa-miR-1	VGLL4	90.1519	High-confidence	hsa-mir-1-1No1	212399_s_at	0.260803	0.0460346	0.334717
hsa-miR-1	VGLL4	90.1519	High-confidence	hsa-mir-1-2No1	214004_s_at	0.195376	0.138092	0.522653
hsa-miR-1	VGLL4	90.1519	High-confidence	hsa-mir-001b-1-prec1	212399_s_at	0.138208	0.296532	0.694719
hsa-miR-1	VGLL4	90.1519	High-confidence	hsa-mir-001b-1-prec1	214004_s_at	0.10306	0.437303	0.788237
hsa-miR-1	VGLL4	90.1519	High-confidence	hsa-mir-1-2No1	212399_s_at	0.054153	0.683746	0.904463
hsa-miR-1	VGLL4	90.1519	High-confidence	hsa-mir-001b-2-prec	214004_s_at	0.0259405	0.845376	0.957629
hsa-miR-1	VGLL4	90.1519	High-confidence	hsa-mir-001b-2-prec	212399_s_at	0.0089273	0.946497	0.986026
hsa-miR-29b	COL16A1	90.1362	High-confidence	hsa-mir-29b-2=102prec7.1=7.2	204345_at	-0.309433	0.0170887	0.213743
hsa-miR-29b	COL16A1	90.1362	High-confidence	hsa-mir-29b-1No1	204345_at	-0.218007	0.0971689	0.452516
hsa-miR-29b	COL16A1	90.1362	High-confidence	hsa-mir-102-prec-1	204345_at	-0.167748	0.204103	0.602999
hsa-miR-16	KIAA0182	90.1206	High-confidence	hsa-mir-16-2No1	212057_at	0.278089	0.0329576	0.29018
hsa-miR-16	KIAA0182	90.1206	High-confidence	hsa-mir-16-2No1	212056_at	0.249264	0.0569314	0.371753
hsa-miR-16	KIAA0182	90.1206	High-confidence	hsa-mir-016a-chr13	212057_at	0.2044	0.120453	0.494856
hsa-miR-16	KIAA0182	90.1206	High-confidence	hsa-mir-16-1No1	212057_at	0.183198	0.16488	0.559895
hsa-miR-16	KIAA0182	90.1206	High-confidence	hsa-mir-016a-chr13	212056_at	0.181199	0.169617	0.565091
hsa-miR-16	KIAA0182	90.1206	High-confidence	hsa-mir-016b-chr3	212057_at	0.175264	0.184268	0.583587
hsa-miR-16	KIAA0182	90.1206	High-confidence	hsa-mir-16-1No1	212056_at	0.164794	0.212299	0.610252
hsa-miR-16	KIAA0182	90.1206	High-confidence	hsa-mir-016b-chr3	212056_at	0.150279	0.255921	0.655621
hsa-let-7g	NOVA1	90.1049	High-confidence	hsa-let-7g-precNo1	205794_s_at	0.148353	0.262134	0.661867
hsa-let-7g	NOVA1	90.1049	High-confidence	hsa-let-7g-precNo1	207437_at	0.10264	0.439187	0.789361
hsa-miR-27a	CDH5	90.0892	High-confidence	hsa-mir-027a-prec	204677_at	-0.054035	0.684399	0.904592
hsa-miR-25	CIC	90.0736	High-confidence	hsa-mir-025-prec	212784_at	-0.167529	0.204702	0.603005
hsa-let-7f	OSMR	90.0579	High-confidence	hsa-let-7f-2-prec2	205729_at	0.136551	0.302416	0.700988
hsa-let-7f	OSMR	90.0579	High-confidence	hsa-let-7f-1-precNo2	205729_at	0.0703918	0.596265	0.866737
hsa-let-7f	DUSP9	90.0423	High-confidence	hsa-let-7f-1-precNo2	205777_at	-0.271593	0.0374527	0.306556
hsa-let-7f	DUSP9	90.0423	High-confidence	hsa-let-7f-2-prec2	205777_at	-0.148388	0.26202	0.661835
hsa-miR-15a	CDC25A	90.011	High-confidence	hsa-mir-15aNo1	204696_s_at	0.150727	0.254492	0.653828
hsa-miR-15a	CDC25A	90.011	High-confidence	hsa-mir-015a-2-precNo1	204696_s_at	0.0981172	0.459716	0.799791
hsa-miR-15a	CDC25A	90.011	High-confidence	hsa-mir-15aNo1	204695_at	0.0711569	0.592268	0.864994
hsa-miR-15a	CDC25A	90.011	High-confidence	hsa-mir-015a-2-precNo1	204695_at	0.0494737	0.70981	0.915285
hsa-miR-23b	KIAA0157	89.9796	High-confidence	hsa-mir-023b-prec	212835_at	-0.0211024	0.873952	0.967094
hsa-miR-23b	KIAA0157	89.9796	High-confidence	hsa-mir-023b-prec	212837_at	0.00609508	0.963457	0.991673
hsa-miR-96	INA	89.964	High-confidence	hsa-mir-096-prec-7No2	204465_s_at	0.127999	0.333981	0.722832
hsa-miR-30a	ADAMTS3	89.9483	High-confidence	hsa-mir-030a-precNo1	214913_at	0.398004	0.00179759	0.0619051
hsa-miR-195	CDK5R1	89.9327	High-confidence	hsa-mir-195-prec	204995_at	-0.0863653	0.515429	0.829314
hsa-miR-199a*	PLOD2	89.917	High-confidence	hsa-mir-199a-2-prec	202619_s_at	0.0750929	0.571899	0.85663
hsa-miR-199a*	PLOD2	89.917	High-confidence	hsa-mir-199a-2-prec	202620_s_at	0.040268	0.762035	0.934468
hsa-miR-33	BMPR2	89.9014	High-confidence	hsa-mir-033-prec	210214_s_at	-0.0592255	0.655902	0.893071
hsa-miR-33	BMPR2	89.9014	High-confidence	hsa-mir-033-prec	209920_at	-0.0429326	0.746798	0.927353
hsa-miR-34b	CNTNAP1	89.8544	High-confidence	hsa-mir-34bNo1	219400_at	-0.144337	0.275415	0.67442
hsa-miR-26b	CTNND2	89.8231	High-confidence	hsa-mir-026b-prec	209617_s_at	-0.147952	0.263443	0.662874
hsa-let-7e	RPS6KA3	89.8074	High-confidence	hsa-let-7e-prec	203843_at	0.0988999	0.456126	0.798406
hsa-let-7d	SMARCC1	89.7918	High-confidence	hsa-let-7d-prec	201075_s_at	-0.262599	0.044503	0.331629
hsa-let-7d	SMARCC1	89.7918	High-confidence	hsa-let-7d-prec	201074_at	-0.227781	0.0827282	0.426739
hsa-let-7d	SMARCC1	89.7918	High-confidence	hsa-let-7d-prec	201072_s_at	-0.194936	0.138998	0.524742
hsa-let-7d	SMARCC1	89.7918	High-confidence	hsa-let-7d-prec	201073_s_at	-0.162369	0.219196	0.61817
hsa-let-7f	IL13	89.7761	High-confidence	hsa-let-7f-1-precNo2	207844_at	-0.0706621	0.594852	0.866396
hsa-let-7f	IL13	89.7761	High-confidence	hsa-let-7f-2-prec2	207844_at	0.000301022	0.998195	0.999231
hsa-miR-107	FRK	89.7605	High-confidence	hsa-mir-107-prec-10	207178_s_at	0.182595	0.166298	0.561587
hsa-miR-107	FRK	89.7605	High-confidence	hsa-mir-107No1	207178_s_at	0.162206	0.219667	0.618248
hsa-miR-107	RUNX1T1	89.7448	High-confidence	hsa-mir-107-prec-10	205528_s_at	0.14039	0.288897	0.686849
hsa-miR-107	RUNX1T1	89.7448	High-confidence	hsa-mir-107No1	205528_s_at	0.101589	0.443909	0.791856
hsa-miR-107	RUNX1T1	89.7448	High-confidence	hsa-mir-107-prec-10	205529_s_at	-0.022366	0.866472	0.964615
hsa-miR-107	RUNX1T1	89.7448	High-confidence	hsa-mir-107No1	205529_s_at	-0.00702282	0.957899	0.99027
hsa-miR-153	SMARCD2	89.7291	High-confidence	hsa-mir-153-1-prec1	201827_at	0.331109	0.0104198	0.168901
hsa-miR-15a	TRAM1	89.7135	High-confidence	hsa-mir-015a-2-precNo1	201399_s_at	-0.109802	0.407748	0.769038
hsa-miR-15a	TRAM1	89.7135	High-confidence	hsa-mir-015a-2-precNo1	210733_at	-0.0969154	0.465259	0.803103
hsa-miR-15a	TRAM1	89.7135	High-confidence	hsa-mir-015a-2-precNo1	201398_s_at	-0.0946767	0.475679	0.809888
hsa-miR-15a	TRAM1	89.7135	High-confidence	hsa-mir-15aNo1	201399_s_at	-0.0682199	0.607676	0.873122
hsa-miR-15a	TRAM1	89.7135	High-confidence	hsa-mir-15aNo1	201398_s_at	-0.0167368	0.899877	0.972616
hsa-miR-15a	TRAM1	89.7135	High-confidence	hsa-mir-15aNo1	210733_at	-0.0109788	0.934227	0.982812
hsa-miR-181c	BCL2	89.6978	High-confidence	hsa-mir-181c-precNo1	203685_at	0.134818	0.308652	0.705535
hsa-miR-181c	BCL2	89.6978	High-confidence	hsa-mir-181c-precNo1	207004_at	0.0867343	0.513629	0.829314
hsa-miR-20	PAFAH1B2	89.6822	High-confidence	hsa-mir-020-prec	210160_at	0.15324	0.246564	0.645376
hsa-miR-23a	CDK5R1	89.6665	High-confidence	hsa-mir-023a-prec	204995_at	0.0815009	0.539448	0.842168
hsa-miR-23b	RUNX1T1	89.6509	High-confidence	hsa-mir-023b-prec	205529_s_at	0.10576	0.425324	0.780277
hsa-miR-23b	RUNX1T1	89.6509	High-confidence	hsa-mir-023b-prec	205528_s_at	0.0493954	0.710248	0.915441
hsa-miR-24	PTGER4	89.6352	High-confidence	hsa-mir-024-1-precNo1	204897_at	-0.174991	0.184962	0.584151
hsa-miR-24	PTGER4	89.6352	High-confidence	hsa-mir-024-2-prec	204897_at	-0.171353	0.194407	0.593101
hsa-miR-27b	CDH5	89.6195	High-confidence	hsa-mir-027b-prec	204677_at	-0.0937405	0.480072	0.812583
hsa-miR-30c	PLCG1	89.6039	High-confidence	hsa-mir-30c-1No1	216551_x_at	0.154457	0.242786	0.642915
hsa-miR-30c	PLCG1	89.6039	High-confidence	hsa-mir-30c-2No1	216551_x_at	0.129695	0.327562	0.718438
hsa-miR-30c	PLCG1	89.6039	High-confidence	hsa-mir-030c-prec	216551_x_at	0.103822	0.433904	0.786334
hsa-miR-30c	PLCG1	89.6039	High-confidence	hsa-mir-30c-2No1	202789_at	0.101369	0.444903	0.792421
hsa-miR-30c	PLCG1	89.6039	High-confidence	hsa-mir-030c-prec	202789_at	0.100758	0.447665	0.793889
hsa-miR-30c	PLCG1	89.6039	High-confidence	hsa-mir-30c-1No1	202789_at	0.0422257	0.750831	0.929211
hsa-miR-30a	NR5A2	89.5882	High-confidence	hsa-mir-030a-precNo1	208343_s_at	0.272661	0.0366805	0.304364
hsa-miR-30a	NR5A2	89.5882	High-confidence	hsa-mir-030a-precNo1	210174_at	0.119663	0.366666	0.742154
hsa-miR-223	NRF1	89.5569	High-confidence	hsa-mir-223-prec	204652_s_at	0.5617	3.68012e-06	0.0012832
hsa-miR-223	NRF1	89.5569	High-confidence	hsa-mir-223-prec	204651_at	0.483906	0.000103208	0.0108436
hsa-miR-223	NRF1	89.5569	High-confidence	hsa-mir-223-prec	211279_at	0.175515	0.183631	0.582641
hsa-miR-223	NRF1	89.5569	High-confidence	hsa-mir-223-prec	211280_s_at	0.13843	0.295749	0.693778
hsa-miR-130a	CLCN5	89.5256	High-confidence	hsa-mir-130a-precNo2	206704_at	0.0198011	0.881668	0.969062
hsa-miR-130a	BMPR2	89.5099	High-confidence	hsa-mir-130a-precNo2	209920_at	0.183353	0.164515	0.559051
hsa-miR-130a	BMPR2	89.5099	High-confidence	hsa-mir-130a-precNo2	210214_s_at	0.130869	0.323165	0.717282
hsa-let-7g	CDC25A	89.4786	High-confidence	hsa-let-7g-precNo1	204696_s_at	-0.319541	0.013626	0.192834
hsa-let-7g	CDC25A	89.4786	High-confidence	hsa-let-7g-precNo1	204695_at	-0.178039	0.177308	0.575182
hsa-miR-124a	TLE4	89.463	High-confidence	hsa-mir-124a-1-prec1	216997_x_at	0.215935	0.100469	0.459068
hsa-miR-124a	TLE4	89.463	High-confidence	hsa-mir-124a-2-prec	216997_x_at	0.20512	0.119122	0.492761
hsa-miR-124a	TLE4	89.463	High-confidence	hsa-mir-124a-3-prec	204872_at	-0.128675	0.331414	0.720646
hsa-miR-124a	TLE4	89.463	High-confidence	hsa-mir-124a-2-prec	214688_at	0.0845399	0.524379	0.834825
hsa-miR-124a	TLE4	89.463	High-confidence	hsa-mir-124a-1-prec1	204872_at	-0.0744985	0.574954	0.857746
hsa-miR-124a	TLE4	89.463	High-confidence	hsa-mir-124a-3-prec	216997_x_at	0.0639923	0.630153	0.883098
hsa-miR-124a	TLE4	89.463	High-confidence	hsa-mir-124a-2-prec	204872_at	0.0257494	0.846501	0.958307
hsa-miR-124a	TLE4	89.463	High-confidence	hsa-mir-124a-3-prec	214688_at	-0.0162734	0.902636	0.972832
hsa-miR-124a	TLE4	89.463	High-confidence	hsa-mir-124a-1-prec1	214688_at	-0.00486188	0.970847	0.993267
hsa-miR-200c	GDI2	89.3847	High-confidence	hsa-mir-200cNo1	200008_s_at	0.204432	0.120393	0.494856
hsa-miR-200c	GDI2	89.3847	High-confidence	hsa-mir-200cNo1	200009_at	0.0879371	0.507785	0.825895
hsa-miR-200c	TLN2	89.369	High-confidence	hsa-mir-200cNo1	212703_at	-0.0204588	0.877767	0.968151
hsa-let-7a	OSMR	89.3377	High-confidence	hsa-let-7a-1-prec	205729_at	0.339127	0.00860128	0.150261
hsa-let-7a	OSMR	89.3377	High-confidence	hsa-let-7a-2-precNo2	205729_at	0.292783	0.0244264	0.255619
hsa-let-7a	OSMR	89.3377	High-confidence	hsa-let-7a-3-prec	205729_at	0.284476	0.0289852	0.274572
hsa-miR-125a	EDEM1	89.3221	High-confidence	hsa-mir-125a-precNo1	203279_at	-0.31806	0.0140921	0.195449
hsa-miR-139	COL11A1	89.2907	High-confidence	hsa-mir-139-prec	204320_at	-0.0518153	0.696724	0.909638
hsa-miR-139	COL11A1	89.2907	High-confidence	hsa-mir-139-prec	37892_at	-0.0347655	0.793781	0.942196
hsa-miR-141	NOVA1	89.2751	High-confidence	hsa-mir-141-precNo1	205794_s_at	-0.179483	0.173763	0.57147
hsa-miR-141	NOVA1	89.2751	High-confidence	hsa-mir-141-precNo1	207437_at	0.0465839	0.726074	0.919756
hsa-miR-192	SERTAD2	89.2594	High-confidence	hsa-mir-192-2/3No1	202656_s_at	-0.135221	0.307195	0.704591
hsa-miR-192	SERTAD2	89.2594	High-confidence	hsa-mir-192-2/3No1	202657_s_at	-0.0913176	0.491544	0.819391
hsa-miR-192	SERTAD2	89.2594	High-confidence	hsa-mir-192No1	202656_s_at	-0.0851066	0.521592	0.832522
hsa-miR-192	SERTAD2	89.2594	High-confidence	hsa-mir-192No1	202657_s_at	-0.0556216	0.67564	0.900362
hsa-miR-195	EFNB1	89.2438	High-confidence	hsa-mir-195-prec	202711_at	-0.0436925	0.742469	0.926137
hsa-miR-34a	LYST	89.2281	High-confidence	hsa-mir-034precNo1	210943_s_at	0.313355	0.0156648	0.205867
hsa-miR-34a	LYST	89.2281	High-confidence	hsa-mir-034precNo1	203518_at	0.225102	0.0865057	0.433129
hsa-miR-34a	LYST	89.2281	High-confidence	hsa-mir-34aNo1	210943_s_at	0.150464	0.25533	0.654726
hsa-miR-34a	LYST	89.2281	High-confidence	hsa-mir-34aNo1	203518_at	0.126678	0.339038	0.727176
hsa-miR-205	DDX6	89.2125	High-confidence	hsa-mir-205-prec	204909_at	0.0238289	0.857826	0.963065
hsa-miR-15b	CDC25A	89.1811	High-confidence	hsa-mir-015b-precNo1	204696_s_at	0.0152112	0.908963	0.975013
hsa-miR-15b	CDC25A	89.1811	High-confidence	hsa-mir-015b-precNo1	204695_at	-0.00779585	0.95327	0.988621
hsa-miR-15b	BAAT	89.1655	High-confidence	hsa-mir-015b-precNo1	206913_at	0.162489	0.218852	0.61817
hsa-let-7i	NOVA1	89.1498	High-confidence	hsa-let-7d-v2-precNo2	205794_s_at	0.0797766	0.548091	0.845217
hsa-let-7i	NOVA1	89.1498	High-confidence	hsa-let-7iNo1	207437_at	0.0761407	0.566531	0.854646
hsa-let-7i	NOVA1	89.1498	High-confidence	hsa-let-7d-v2-precNo2	207437_at	0.0527935	0.691283	0.90757
hsa-let-7i	NOVA1	89.1498	High-confidence	hsa-let-7iNo1	205794_s_at	0.0217725	0.869984	0.96552
hsa-miR-34b	KCNH2	89.1029	High-confidence	hsa-mir-34bNo1	210036_s_at	-0.117973	0.373522	0.747044
hsa-miR-34b	KCNH2	89.1029	High-confidence	hsa-mir-34bNo1	205262_at	-0.0947029	0.475556	0.809887
hsa-miR-27a	CDK5R1	89.0559	High-confidence	hsa-mir-027a-prec	204995_at	0.0789294	0.552362	0.846717
hsa-miR-107	EFNB1	89.0089	High-confidence	hsa-mir-107-prec-10	202711_at	0.125879	0.342115	0.728885
hsa-miR-107	EFNB1	89.0089	High-confidence	hsa-mir-107No1	202711_at	0.0925934	0.485486	0.816192
hsa-miR-125a	DVL3	88.9933	High-confidence	hsa-mir-125a-precNo1	201908_at	0.23758	0.0700045	0.404098
hsa-miR-125a	DVL3	88.9933	High-confidence	hsa-mir-125a-precNo1	201907_x_at	0.111478	0.400582	0.7653
hsa-miR-15a	KIF5B	88.9776	High-confidence	hsa-mir-15aNo1	201992_s_at	-0.1592	0.228446	0.628003
hsa-miR-15a	KIF5B	88.9776	High-confidence	hsa-mir-015a-2-precNo1	201992_s_at	-0.148353	0.262135	0.661867
hsa-miR-15a	KIF5B	88.9776	High-confidence	hsa-mir-15aNo1	201991_s_at	-0.113966	0.390085	0.75948
hsa-miR-15a	KIF5B	88.9776	High-confidence	hsa-mir-015a-2-precNo1	201991_s_at	-0.107285	0.418641	0.776466
hsa-miR-15a	BAAT	88.962	High-confidence	hsa-mir-015a-2-precNo1	206913_at	0.202412	0.124182	0.500392
hsa-miR-15a	BAAT	88.962	High-confidence	hsa-mir-15aNo1	206913_at	0.200878	0.12712	0.505582
hsa-miR-23a	IL11	88.9306	High-confidence	hsa-mir-023a-prec	206924_at	0.193137	0.142754	0.531428
hsa-miR-23a	IL11	88.9306	High-confidence	hsa-mir-023a-prec	206926_s_at	0.112418	0.396596	0.762306
hsa-miR-23b	IL11	88.915	High-confidence	hsa-mir-023b-prec	206924_at	0.232551	0.076324	0.414446
hsa-miR-23b	IL11	88.915	High-confidence	hsa-mir-023b-prec	206926_s_at	0.0779159	0.557492	0.849877
hsa-miR-24	COL11A2	88.8993	High-confidence	hsa-mir-024-1-precNo1	216993_s_at	-0.0997052	0.452449	0.796461
hsa-miR-24	COL11A2	88.8993	High-confidence	hsa-mir-024-2-prec	216993_s_at	-0.0730514	0.582423	0.860373
hsa-miR-24	COL11A2	88.8993	High-confidence	hsa-mir-024-2-prec	213870_at	0.038337	0.773135	0.937309
hsa-miR-24	COL11A2	88.8993	High-confidence	hsa-mir-024-1-precNo1	213870_at	-0.0184599	0.889631	0.97027
hsa-miR-27b	CDK5R1	88.8837	High-confidence	hsa-mir-027b-prec	204995_at	0.108229	0.414538	0.774046
hsa-miR-30d	BCL2	88.868	High-confidence	hsa-mir-030d-precNo2	207004_at	0.205201	0.118974	0.492665
hsa-miR-30d	BCL2	88.868	High-confidence	hsa-mir-030d-precNo2	203685_at	0.0442063	0.739548	0.92447
hsa-miR-194	SLC2A3	88.8524	High-confidence	hsa-mir-194-precNo1	202498_s_at	0.13757	0.298787	0.697114
hsa-miR-194	SLC2A3	88.8524	High-confidence	hsa-mir-194-1No1	202499_s_at	-0.127048	0.337616	0.726476
hsa-miR-194	SLC2A3	88.8524	High-confidence	hsa-mir-194-1No1	202497_x_at	-0.109974	0.407008	0.768511
hsa-miR-194	SLC2A3	88.8524	High-confidence	hsa-mir-194-precNo1	222088_s_at	0.0862031	0.516221	0.829802
hsa-miR-194	SLC2A3	88.8524	High-confidence	hsa-mir-194-2No1	202498_s_at	0.0788726	0.552649	0.846747
hsa-miR-194	SLC2A3	88.8524	High-confidence	hsa-mir-194-1No1	222088_s_at	-0.0643284	0.628354	0.882236
hsa-miR-194	SLC2A3	88.8524	High-confidence	hsa-mir-194-2No1	202499_s_at	-0.0632031	0.634387	0.884575
hsa-miR-194	SLC2A3	88.8524	High-confidence	hsa-mir-194-precNo1	216236_s_at	0.0612595	0.644864	0.887889
hsa-miR-194	SLC2A3	88.8524	High-confidence	hsa-mir-194-1No1	216236_s_at	-0.0558835	0.674198	0.900029
hsa-miR-194	SLC2A3	88.8524	High-confidence	hsa-mir-194-2No1	202497_x_at	-0.0222074	0.86741	0.965046
hsa-miR-194	SLC2A3	88.8524	High-confidence	hsa-mir-194-precNo1	202499_s_at	-0.0182923	0.890627	0.970581
hsa-miR-194	SLC2A3	88.8524	High-confidence	hsa-mir-194-1No1	202498_s_at	-0.0170053	0.89828	0.972487
hsa-miR-194	SLC2A3	88.8524	High-confidence	hsa-mir-194-2No1	222088_s_at	-0.0163114	0.90241	0.972832
hsa-miR-194	SLC2A3	88.8524	High-confidence	hsa-mir-194-precNo1	202497_x_at	0.0152447	0.908764	0.975013
hsa-miR-194	SLC2A3	88.8524	High-confidence	hsa-mir-194-2No1	216236_s_at	-0.00176026	0.989443	0.997886
hsa-miR-195	GOLGA1	88.8367	High-confidence	hsa-mir-195-prec	203384_s_at	0.184509	0.161825	0.554999
hsa-miR-195	GOLGA1	88.8367	High-confidence	hsa-mir-195-prec	214997_at	0.0999109	0.451512	0.795803
hsa-miR-195	GOLGA1	88.8367	High-confidence	hsa-mir-195-prec	203383_s_at	0.0014322	0.99141	0.998369
hsa-miR-195	BAAT	88.821	High-confidence	hsa-mir-195-prec	206913_at	0.149462	0.258544	0.657793
hsa-miR-181a	ITGA3	88.8054	High-confidence	hsa-mir-181a-precNo1	201474_s_at	0.165612	0.210005	0.608437
hsa-miR-181a	ITGA3	88.8054	High-confidence	hsa-mir-181b-precNo1	201474_s_at	0.135964	0.304518	0.703274
hsa-miR-15b	CDK5R1	88.7897	High-confidence	hsa-mir-015b-precNo1	204995_at	0.0530677	0.68976	0.906624
hsa-miR-15b	KIAA0182	88.7741	High-confidence	hsa-mir-015b-precNo1	212057_at	0.271544	0.0374884	0.306556
hsa-miR-15b	KIAA0182	88.7741	High-confidence	hsa-mir-015b-precNo1	212056_at	0.236339	0.0715236	0.40655
hsa-miR-106a	CIC	88.7584	High-confidence	hsa-mir-106-prec-X	212784_at	-0.154478	0.242723	0.642915
hsa-miR-106a	CIC	88.7584	High-confidence	hsa-mir-106aNo1	212784_at	-0.135745	0.305305	0.703408
hsa-miR-92	NOVA1	88.7114	High-confidence	hsa-mir-092-prec-13=092-1No2	207437_at	0.251125	0.0550449	0.365065
hsa-miR-92	NOVA1	88.7114	High-confidence	hsa-mir-092-prec-13=092-1No2	205794_s_at	-0.0889528	0.502877	0.824658
hsa-miR-92	NOVA1	88.7114	High-confidence	hsa-mir-092-prec-X=092-2	207437_at	0.0760603	0.566943	0.854646
hsa-miR-92	NOVA1	88.7114	High-confidence	hsa-mir-092-prec-X=092-2	205794_s_at	0.0590671	0.656765	0.893281
hsa-miR-16	POLR3F	88.6958	High-confidence	hsa-mir-016a-chr13	205218_at	-0.0619182	0.641305	0.886892
hsa-miR-16	POLR3F	88.6958	High-confidence	hsa-mir-16-1No1	205218_at	-0.0395782	0.765995	0.935275
hsa-miR-16	POLR3F	88.6958	High-confidence	hsa-mir-016b-chr3	205218_at	-0.0214584	0.871844	0.966369
hsa-miR-16	POLR3F	88.6958	High-confidence	hsa-mir-16-2No1	205218_at	-0.0140728	0.915751	0.977612
hsa-let-7g	IL13	88.6801	High-confidence	hsa-let-7g-precNo1	207844_at	0.0396098	0.765813	0.935275
hsa-miR-106b	RBL1	88.6645	High-confidence	hsa-mir-106bNo1	205296_at	0.151992	0.25048	0.64961
hsa-miR-26b	RTN1	88.6488	High-confidence	hsa-mir-026b-prec	203485_at	-0.171292	0.194571	0.593454
hsa-miR-26b	RTN1	88.6488	High-confidence	hsa-mir-026b-prec	210222_s_at	-0.138546	0.295339	0.693114
hsa-miR-125a	LIFR	88.6332	High-confidence	hsa-mir-125a-precNo1	205876_at	0.0228237	0.863765	0.964231
hsa-miR-181c	ITGA3	88.6018	High-confidence	hsa-mir-181c-precNo1	201474_s_at	0.142877	0.280351	0.678315
hsa-miR-192	CART1	88.5862	High-confidence	hsa-mir-192-2/3No1	206837_at	-0.253241	0.0529616	0.358956
hsa-miR-192	CART1	88.5862	High-confidence	hsa-mir-192No1	206837_at	-0.199969	0.128886	0.507491
hsa-miR-19b	LNPEP	88.5705	High-confidence	hsa-mir-019b-1-prec	207904_s_at	-0.0894948	0.500268	0.823969
hsa-miR-19b	LNPEP	88.5705	High-confidence	hsa-mir-019b-2-prec	207904_s_at	-0.0725483	0.585031	0.861277
hsa-miR-23a	RUNX1T1	88.5392	High-confidence	hsa-mir-023a-prec	205529_s_at	0.137908	0.29759	0.695873
hsa-miR-23a	RUNX1T1	88.5392	High-confidence	hsa-mir-023a-prec	205528_s_at	0.0378306	0.776053	0.93807
hsa-miR-26a	CTNND2	88.5236	High-confidence	hsa-mir-26a-1No1	209617_s_at	-0.0837944	0.528055	0.83694
hsa-miR-26a	CTNND2	88.5236	High-confidence	hsa-mir-026a-precNo1	209617_s_at	-0.0196758	0.882411	0.969062
hsa-miR-26a	CTNND2	88.5236	High-confidence	hsa-mir-26a-2No1	209617_s_at	-0.00894854	0.94637	0.986026
hsa-miR-30c	GOLGA1	88.5079	High-confidence	hsa-mir-30c-2No1	203383_s_at	-0.267634	0.0404329	0.317065
hsa-miR-30c	GOLGA1	88.5079	High-confidence	hsa-mir-030c-prec	203383_s_at	-0.247572	0.0586918	0.376401
hsa-miR-30c	GOLGA1	88.5079	High-confidence	hsa-mir-30c-2No1	214997_at	0.129481	0.328368	0.71868
hsa-miR-30c	GOLGA1	88.5079	High-confidence	hsa-mir-30c-1No1	214997_at	0.122267	0.356256	0.738206
hsa-miR-30c	GOLGA1	88.5079	High-confidence	hsa-mir-030c-prec	214997_at	0.120566	0.363036	0.740949
hsa-miR-30c	GOLGA1	88.5079	High-confidence	hsa-mir-30c-1No1	203383_s_at	-0.120045	0.36513	0.741731
hsa-miR-30c	GOLGA1	88.5079	High-confidence	hsa-mir-030c-prec	203384_s_at	-0.101304	0.445195	0.792597
hsa-miR-30c	GOLGA1	88.5079	High-confidence	hsa-mir-30c-2No1	203384_s_at	-0.0826375	0.533787	0.839222
hsa-miR-30c	GOLGA1	88.5079	High-confidence	hsa-mir-30c-1No1	203384_s_at	0.021588	0.871076	0.966107
hsa-miR-30c	ITPK1	88.4922	High-confidence	hsa-mir-030c-prec	210740_s_at	0.21595	0.100445	0.459068
hsa-miR-30c	ITPK1	88.4922	High-confidence	hsa-mir-30c-2No1	210740_s_at	0.195779	0.137265	0.52147
hsa-miR-30c	ITPK1	88.4922	High-confidence	hsa-mir-30c-1No1	210740_s_at	0.122344	0.355949	0.738204
hsa-miR-30c	PLS1	88.4766	High-confidence	hsa-mir-30c-2No1	205190_at	0.259149	0.0474821	0.33885
hsa-miR-30c	PLS1	88.4766	High-confidence	hsa-mir-030c-prec	205190_at	0.255202	0.0510889	0.350091
hsa-miR-30c	PLS1	88.4766	High-confidence	hsa-mir-30c-1No1	205190_at	0.068229	0.607628	0.873122
hsa-miR-30d	ACTR1A	88.4609	High-confidence	hsa-mir-030d-precNo2	200720_s_at	-0.0928253	0.484389	0.815676
hsa-miR-30d	ACTR1A	88.4609	High-confidence	hsa-mir-030d-precNo2	200721_s_at	-0.0904457	0.495707	0.822461
hsa-miR-98	RPS6KA3	88.4453	High-confidence	hsa-mir-098-prec-X	203843_at	0.0773836	0.560195	0.851057
hsa-miR-181a	INPP5A	88.414	High-confidence	hsa-mir-181b-precNo1	203006_at	0.151631	0.251618	0.650058
hsa-miR-181a	INPP5A	88.414	High-confidence	hsa-mir-181a-precNo1	203006_at	0.143669	0.277666	0.677242
hsa-let-7i	CDC25A	88.3983	High-confidence	hsa-let-7iNo1	204695_at	-0.253448	0.0527615	0.358506
hsa-let-7i	CDC25A	88.3983	High-confidence	hsa-let-7d-v2-precNo2	204695_at	-0.209641	0.111026	0.476399
hsa-let-7i	CDC25A	88.3983	High-confidence	hsa-let-7d-v2-precNo2	204696_s_at	-0.171752	0.193356	0.592329
hsa-let-7i	CDC25A	88.3983	High-confidence	hsa-let-7iNo1	204696_s_at	-0.126588	0.339381	0.727273
hsa-miR-92	FSTL1	88.3513	High-confidence	hsa-mir-092-prec-X=092-2	208782_at	-0.510649	3.59301e-05	0.00516097
hsa-miR-92	FSTL1	88.3513	High-confidence	hsa-mir-092-prec-13=092-1No2	208782_at	-0.48591	9.56489e-05	0.0103808
hsa-miR-27a	MAP3K14	88.3044	High-confidence	hsa-mir-027a-prec	205192_at	0.137105	0.30044	0.699109
hsa-miR-25	NOVA1	88.2887	High-confidence	hsa-mir-025-prec	207437_at	0.225474	0.0859737	0.432189
hsa-miR-25	NOVA1	88.2887	High-confidence	hsa-mir-025-prec	205794_s_at	0.0644853	0.627514	0.881791
hsa-miR-200c	PKD1	88.2731	High-confidence	hsa-mir-200cNo1	202328_s_at	-0.164547	0.212993	0.610884
hsa-miR-200c	PKD1	88.2731	High-confidence	hsa-mir-200cNo1	216949_s_at	-0.144745	0.274046	0.672898
hsa-miR-106b	PAFAH1B2	88.2574	High-confidence	hsa-mir-106bNo1	210160_at	0.137602	0.298675	0.697114
hsa-miR-182	EPAS1	88.2261	High-confidence	hsa-mir-182-precNo2	200878_at	0.131633	0.320323	0.71431
hsa-miR-182	EPAS1	88.2261	High-confidence	hsa-mir-182-precNo2	200879_s_at	-0.0138013	0.917371	0.978385
hsa-miR-23a	PTGER4	88.2104	High-confidence	hsa-mir-023a-prec	204897_at	-0.174213	0.186955	0.586562
hsa-miR-23b	ZNF212	88.1948	High-confidence	hsa-mir-023b-prec	203985_at	-0.292417	0.0246138	0.256434
hsa-miR-30d	CTNND2	88.1635	High-confidence	hsa-mir-030d-precNo2	209617_s_at	-0.162311	0.219364	0.618248
hsa-miR-30a	CYP24A1	88.1478	High-confidence	hsa-mir-030a-precNo1	206504_at	0.17355	0.188664	0.587466
hsa-miR-199a	PKN2	88.1165	High-confidence	hsa-mir-199a-1-prec	212628_at	0.0706937	0.594687	0.866387
hsa-miR-199a	PKN2	88.1165	High-confidence	hsa-mir-199a-1-prec	212629_s_at	-0.0282536	0.83178	0.953745
hsa-miR-181a	KIAA0182	88.1008	High-confidence	hsa-mir-181a-precNo1	212056_at	-0.130276	0.325381	0.717922
hsa-miR-181a	KIAA0182	88.1008	High-confidence	hsa-mir-181b-precNo1	212056_at	-0.086362	0.515445	0.829314
hsa-miR-181a	KIAA0182	88.1008	High-confidence	hsa-mir-181a-precNo1	212057_at	-0.0656663	0.621211	0.878986
hsa-miR-181a	KIAA0182	88.1008	High-confidence	hsa-mir-181b-precNo1	212057_at	-0.0166272	0.90053	0.97274
hsa-miR-30b	NOVA1	88.0852	High-confidence	hsa-mir-030b-precNo1	207437_at	0.17899	0.174966	0.57324
hsa-miR-30b	NOVA1	88.0852	High-confidence	hsa-mir-030b-precNo1	205794_s_at	0.0696001	0.600414	0.869605
hsa-let-7c	OSMR	88.0695	High-confidence	hsa-let-7c-prec	205729_at	0.341053	0.0082079	0.146136
hsa-miR-146	RUNX1T1	88.0539	High-confidence	hsa-mir-146-prec	205529_s_at	-0.0544494	0.682107	0.904031
hsa-miR-146	RUNX1T1	88.0539	High-confidence	hsa-mir-146-prec	205528_s_at	0.0150225	0.910088	0.975434
hsa-let-7g	OSMR	88.0382	High-confidence	hsa-let-7g-precNo1	205729_at	0.243132	0.0635214	0.388507
hsa-miR-200b	TNFRSF11B	88.0069	High-confidence	hsa-mir-200bNo1	204932_at	-0.161547	0.221569	0.619984
hsa-miR-200b	TNFRSF11B	88.0069	High-confidence	hsa-mir-200bNo1	204933_s_at	-0.12271	0.354504	0.737689
hsa-miR-200b	TNFRSF11B	88.0069	High-confidence	hsa-mir-200a-prec	204932_at	-0.0719764	0.588001	0.862426
hsa-miR-200b	TNFRSF11B	88.0069	High-confidence	hsa-mir-200a-prec	204933_s_at	-0.0704223	0.596106	0.866737
hsa-let-7d	OSMR	87.9756	High-confidence	hsa-let-7d-prec	205729_at	0.264918	0.0425887	0.325877
hsa-let-7d	CDC25A	87.9599	High-confidence	hsa-let-7d-prec	204696_s_at	-0.40512	0.00145823	0.0545603
hsa-let-7d	CDC25A	87.9599	High-confidence	hsa-let-7d-prec	204695_at	-0.28711	0.0274684	0.268022
hsa-miR-20	YES1	87.9443	High-confidence	hsa-mir-020-prec	202933_s_at	-0.36473	0.00450923	0.104522
hsa-miR-20	YES1	87.9443	High-confidence	hsa-mir-020-prec	202932_at	-0.303461	0.0194679	0.228333
hsa-miR-21	MATR3	87.9129	High-confidence	hsa-mir-21No1	200624_s_at	-0.309269	0.0171503	0.214058
hsa-miR-21	MATR3	87.9129	High-confidence	hsa-mir-021-prec-17No1	200624_s_at	-0.302579	0.0198421	0.22977
hsa-miR-21	MATR3	87.9129	High-confidence	hsa-mir-21No1	200626_s_at	-0.266194	0.0415646	0.322336
hsa-miR-21	MATR3	87.9129	High-confidence	hsa-mir-021-prec-17No1	200626_s_at	-0.264247	0.0431357	0.327485
hsa-miR-21	MATR3	87.9129	High-confidence	hsa-mir-21No1	214363_s_at	-0.250044	0.0561346	0.369155
hsa-miR-21	MATR3	87.9129	High-confidence	hsa-mir-021-prec-17No1	214363_s_at	-0.23004	0.0796444	0.420805
hsa-miR-23a	ZNF212	87.8973	High-confidence	hsa-mir-023a-prec	203985_at	-0.307773	0.0177238	0.218225
hsa-miR-23b	PTGER4	87.8816	High-confidence	hsa-mir-023b-prec	204897_at	-0.126674	0.33905	0.727176
hsa-miR-27b	MAP3K14	87.866	High-confidence	hsa-mir-027b-prec	205192_at	0.231567	0.0776112	0.417229
hsa-miR-30c	KIF5B	87.8503	High-confidence	hsa-mir-030c-prec	201991_s_at	0.211551	0.107736	0.470571
hsa-miR-30c	KIF5B	87.8503	High-confidence	hsa-mir-30c-1No1	201991_s_at	0.113098	0.393729	0.760631
hsa-miR-30c	KIF5B	87.8503	High-confidence	hsa-mir-30c-2No1	201991_s_at	0.112382	0.39675	0.762324
hsa-miR-30c	KIF5B	87.8503	High-confidence	hsa-mir-30c-2No1	201992_s_at	-0.052185	0.694665	0.908906
hsa-miR-30c	KIF5B	87.8503	High-confidence	hsa-mir-30c-1No1	201992_s_at	0.0189366	0.886799	0.969474
hsa-miR-30c	KIF5B	87.8503	High-confidence	hsa-mir-030c-prec	201992_s_at	0.0146292	0.912432	0.975913
hsa-miR-9	FSTL1	87.819	High-confidence	hsa-mir-009-3No1	208782_at	0.114523	0.387756	0.758808
hsa-miR-9	FSTL1	87.819	High-confidence	hsa-mir-009-1No1	208782_at	0.0255852	0.847468	0.958608
hsa-miR-9	FSTL1	87.819	High-confidence	hsa-mir-009-2No1	208782_at	0.0222741	0.867015	0.96489
hsa-miR-30a	PAPOLA	87.8034	High-confidence	hsa-mir-030a-precNo1	212720_at	-0.166409	0.207788	0.606584
hsa-miR-30a	PAPOLA	87.8034	High-confidence	hsa-mir-030a-precNo1	222035_s_at	-0.115781	0.382529	0.754196
hsa-miR-30a	PAPOLA	87.8034	High-confidence	hsa-mir-030a-precNo1	209388_at	-0.10958	0.408699	0.770122
hsa-miR-30a	PAPOLA	87.8034	High-confidence	hsa-mir-030a-precNo1	212718_at	-0.0232575	0.861201	0.963509
hsa-miR-215	FABP3	87.7877	High-confidence	hsa-mir-215-precNo1	205738_s_at	0.167152	0.205738	0.604236
hsa-miR-215	FABP3	87.7877	High-confidence	hsa-mir-215-precNo1	214285_at	0.150477	0.255288	0.65472
hsa-miR-34a	CDC25A	87.772	High-confidence	hsa-mir-034precNo1	204696_s_at	0.192777	0.143515	0.532232
hsa-miR-34a	CDC25A	87.772	High-confidence	hsa-mir-34aNo1	204695_at	-0.160724	0.223965	0.622176
hsa-miR-34a	CDC25A	87.772	High-confidence	hsa-mir-34aNo1	204696_s_at	0.145728	0.270767	0.66981
hsa-miR-34a	CDC25A	87.772	High-confidence	hsa-mir-034precNo1	204695_at	0.0613617	0.644312	0.887889
hsa-miR-181b	IL1A	87.7564	High-confidence	hsa-mir-213-precNo1	210118_s_at	0.0166001	0.900691	0.972816
hsa-miR-181b	IL1A	87.7564	High-confidence	hsa-mir-181b-2No1	210118_s_at	-0.00783174	0.953055	0.988484
hsa-miR-181b	IL1A	87.7564	High-confidence	hsa-mir-181b-1No1	210118_s_at	-0.00318465	0.980902	0.995952
hsa-miR-130a	LNPEP	87.7407	High-confidence	hsa-mir-130a-precNo2	207904_s_at	0.11588	0.38212	0.753934
hsa-miR-99a	FRAP1	87.7251	High-confidence	hsa-mir-099-prec-21	202288_at	-0.00712357	0.957296	0.990075
hsa-miR-16	ACTR1A	87.7094	High-confidence	hsa-mir-16-1No1	200721_s_at	-0.147769	0.26404	0.663344
hsa-miR-16	ACTR1A	87.7094	High-confidence	hsa-mir-016b-chr3	200721_s_at	-0.114505	0.387831	0.758808
hsa-miR-16	ACTR1A	87.7094	High-confidence	hsa-mir-16-2No1	200721_s_at	-0.111199	0.401771	0.766165
hsa-miR-16	ACTR1A	87.7094	High-confidence	hsa-mir-016a-chr13	200721_s_at	-0.103406	0.435761	0.787765
hsa-miR-16	ACTR1A	87.7094	High-confidence	hsa-mir-016b-chr3	200720_s_at	-0.0513502	0.699316	0.910494
hsa-miR-16	ACTR1A	87.7094	High-confidence	hsa-mir-016a-chr13	200720_s_at	-0.0398876	0.764218	0.934976
hsa-miR-16	ACTR1A	87.7094	High-confidence	hsa-mir-16-2No1	200720_s_at	-0.0178099	0.893495	0.971507
hsa-miR-16	ACTR1A	87.7094	High-confidence	hsa-mir-16-1No1	200720_s_at	-0.00579397	0.965261	0.991673
hsa-let-7g	INPP5A	87.6938	High-confidence	hsa-let-7g-precNo1	203006_at	0.0479262	0.718504	0.917759
hsa-miR-99b	FRAP1	87.6781	High-confidence	hsa-mir-099b-prec-19No2	202288_at	0.133366	0.313939	0.708425
hsa-miR-93	CDK2	87.6624	High-confidence	hsa-mir-093-prec-7.1=093-1	211804_s_at	0.139239	0.292909	0.690271
hsa-miR-93	CDK2	87.6624	High-confidence	hsa-mir-093-prec-7.1=093-1	204252_at	-0.0123947	0.925767	0.980558
hsa-miR-200c	PCAF	87.6468	High-confidence	hsa-mir-200cNo1	203845_at	-0.596045	6.33294e-07	0.000394665
hsa-miR-101	PLCG1	87.6311	High-confidence	hsa-mir-101-2No1	216551_x_at	0.262694	0.0444237	0.331629
hsa-miR-101	PLCG1	87.6311	High-confidence	hsa-mir-101-2No1	202789_at	0.247741	0.0585143	0.375926
hsa-miR-101	PLCG1	87.6311	High-confidence	hsa-mir-101-1/2-precNo2	202789_at	0.176436	0.181305	0.57912
hsa-miR-101	PLCG1	87.6311	High-confidence	hsa-mir-101-1No1	216551_x_at	-0.130692	0.323825	0.717498
hsa-miR-101	PLCG1	87.6311	High-confidence	hsa-mir-101-prec-9	216551_x_at	0.130001	0.326412	0.717922
hsa-miR-101	PLCG1	87.6311	High-confidence	hsa-mir-101-1/2-precNo2	216551_x_at	0.129648	0.32774	0.718528
hsa-miR-101	PLCG1	87.6311	High-confidence	hsa-mir-101-prec-9	202789_at	0.0901031	0.497348	0.822911
hsa-miR-101	PLCG1	87.6311	High-confidence	hsa-mir-101-1No1	202789_at	-0.0216882	0.870483	0.965776
hsa-miR-26b	YES1	87.6155	High-confidence	hsa-mir-026b-prec	202933_s_at	-0.155098	0.240813	0.64109
hsa-miR-26b	YES1	87.6155	High-confidence	hsa-mir-026b-prec	202932_at	-0.126959	0.337957	0.726476
hsa-miR-143	DLG3	87.5685	High-confidence	hsa-mir-143-prec	207732_s_at	0.121377	0.359792	0.739997
hsa-miR-143	DLG3	87.5685	High-confidence	hsa-mir-143-prec	212727_at	-0.060833	0.647173	0.888718
hsa-miR-143	DLG3	87.5685	High-confidence	hsa-mir-143-prec	212729_at	-0.0497342	0.70835	0.914087
hsa-miR-143	DLG3	87.5685	High-confidence	hsa-mir-143-prec	212728_at	0.0164278	0.901717	0.972832
hsa-miR-181c	IQGAP2	87.5528	High-confidence	hsa-mir-181c-precNo1	203474_at	-0.155624	0.239202	0.640478
hsa-miR-22	MAP3K12	87.5215	High-confidence	hsa-mir-022-prec	205447_s_at	0.103677	0.434549	0.78692
hsa-miR-22	MAP3K12	87.5215	High-confidence	hsa-mir-022-prec	205448_s_at	0.102394	0.440287	0.789751
hsa-miR-23a	COL11A2	87.5059	High-confidence	hsa-mir-023a-prec	213870_at	0.0982929	0.458909	0.799384
hsa-miR-23a	COL11A2	87.5059	High-confidence	hsa-mir-023a-prec	216993_s_at	-0.0412375	0.75648	0.93198
hsa-miR-23b	ZIC1	87.4902	High-confidence	hsa-mir-023b-prec	206373_at	0.251601	0.0545702	0.36324
hsa-miR-195	RUNX1T1	87.4746	High-confidence	hsa-mir-195-prec	205528_s_at	0.0807062	0.543423	0.84334
hsa-miR-195	RUNX1T1	87.4746	High-confidence	hsa-mir-195-prec	205529_s_at	0.0693534	0.601709	0.869843
hsa-miR-17-5p	FGD1	87.4432	High-confidence	hsa-mir-017-precNo2	204819_at	-0.27969	0.0319218	0.286875
hsa-miR-15b	SH3GL2	87.4276	High-confidence	hsa-mir-015b-precNo1	205751_at	-0.0157525	0.905739	0.974288
hsa-miR-106a	PAFAH1B2	87.4119	High-confidence	hsa-mir-106aNo1	210160_at	0.133146	0.314746	0.709206
hsa-miR-106a	PAFAH1B2	87.4119	High-confidence	hsa-mir-106-prec-X	210160_at	0.125338	0.344212	0.731262
hsa-miR-106a	ARHGEF11	87.3963	High-confidence	hsa-mir-106aNo1	202913_at	-0.35593	0.00566283	0.119283
hsa-miR-106a	ARHGEF11	87.3963	High-confidence	hsa-mir-106-prec-X	202913_at	-0.306065	0.018398	0.221669
hsa-miR-106a	ARHGEF11	87.3963	High-confidence	hsa-mir-106aNo1	202914_s_at	-0.220597	0.093164	0.446239
hsa-miR-106a	ARHGEF11	87.3963	High-confidence	hsa-mir-106-prec-X	202914_s_at	-0.141992	0.283373	0.682126
hsa-miR-130a	MYT1	87.3806	High-confidence	hsa-mir-130a-precNo2	210341_at	-0.348568	0.00681938	0.132491
hsa-miR-30b	ITPK1	87.365	High-confidence	hsa-mir-030b-precNo1	210740_s_at	0.270391	0.0383374	0.309302
hsa-miR-30b	PLS1	87.3493	High-confidence	hsa-mir-030b-precNo1	205190_at	0.235015	0.0731737	0.409939
hsa-miR-34b	PLCG1	87.3336	High-confidence	hsa-mir-34bNo1	216551_x_at	-0.0617741	0.642083	0.887132
hsa-miR-34b	PLCG1	87.3336	High-confidence	hsa-mir-34bNo1	202789_at	-0.0361923	0.785515	0.940002
hsa-miR-200c	RABIF	87.318	High-confidence	hsa-mir-200cNo1	204478_s_at	-0.299319	0.0212792	0.237874
hsa-miR-200c	RABIF	87.318	High-confidence	hsa-mir-200cNo1	204477_at	-0.273296	0.0362276	0.303204
hsa-miR-200c	SEMA3F	87.3023	High-confidence	hsa-mir-200cNo1	209730_at	0.272222	0.0369962	0.304926
hsa-miR-200c	SEMA3F	87.3023	High-confidence	hsa-mir-200cNo1	35666_at	0.257193	0.0492425	0.344278
hsa-miR-200b	TLN2	87.2867	High-confidence	hsa-mir-200bNo1	212703_at	-0.132136	0.318463	0.712611
hsa-miR-200b	TLN2	87.2867	High-confidence	hsa-mir-200a-prec	212703_at	0.00472595	0.971662	0.993548
hsa-miR-145	TAGLN2	87.2554	High-confidence	hsa-mir-145-prec	210978_s_at	0.174368	0.186557	0.586139
hsa-miR-145	TAGLN2	87.2554	High-confidence	hsa-mir-145-prec	200916_at	0.0972926	0.463515	0.801661
hsa-miR-152	SLC2A1	87.2397	High-confidence	hsa-mir-152-precNo1	201250_s_at	0.0423479	0.750134	0.928921
hsa-miR-153	BCL2	87.224	High-confidence	hsa-mir-153-1-prec1	203685_at	-0.0385829	0.771718	0.936948
hsa-miR-153	BCL2	87.224	High-confidence	hsa-mir-153-1-prec1	207004_at	-0.000450321	0.997299	0.998919
hsa-miR-19b	CUL5	87.1927	High-confidence	hsa-mir-019b-1-prec	203531_at	0.255964	0.050375	0.347891
hsa-miR-19b	CUL5	87.1927	High-confidence	hsa-mir-019b-2-prec	203531_at	0.185839	0.15877	0.550641
hsa-miR-19b	CUL5	87.1927	High-confidence	hsa-mir-019b-2-prec	203532_x_at	-0.1766	0.180892	0.579035
hsa-miR-19b	CUL5	87.1927	High-confidence	hsa-mir-019b-1-prec	203532_x_at	-0.159059	0.228864	0.628199
hsa-miR-19b	CUL5	87.1927	High-confidence	hsa-mir-019b-1-prec	203533_s_at	0.106454	0.422275	0.779108
hsa-miR-19b	CUL5	87.1927	High-confidence	hsa-mir-019b-2-prec	203533_s_at	0.076881	0.562753	0.852033
hsa-miR-30d	KCNJ12	87.1614	High-confidence	hsa-mir-030d-precNo2	208567_s_at	-0.00268144	0.983919	0.997068
hsa-miR-33	EPB41L1	87.1458	High-confidence	hsa-mir-033-prec	212336_at	-0.194555	0.139789	0.526384
hsa-miR-33	EPB41L1	87.1458	High-confidence	hsa-mir-033-prec	212339_at	-0.022807	0.863864	0.964231
hsa-miR-223	SMARCD1	87.1301	High-confidence	hsa-mir-223-prec	203183_s_at	-0.0481319	0.717346	0.91771
hsa-miR-223	SMARCD1	87.1301	High-confidence	hsa-mir-223-prec	209518_at	0.0327574	0.805453	0.945583
hsa-miR-222	FBN2	87.1145	High-confidence	hsa-mir-222-precNo1	215717_s_at	-0.380901	0.00291815	0.0815091
hsa-miR-222	FBN2	87.1145	High-confidence	hsa-mir-222-precNo1	203184_at	0.192443	0.144223	0.533976
hsa-miR-19a	TLN2	87.0831	High-confidence	hsa-mir-019a-prec	212703_at	-0.0113564	0.93197	0.982272
hsa-miR-17-5p	PAFAH1B2	87.0675	High-confidence	hsa-mir-017-precNo2	210160_at	0.204112	0.120987	0.49618
hsa-miR-125b	ADD2	87.0362	High-confidence	hsa-mir-125b-2-precNo2	205268_s_at	-0.0259499	0.84532	0.957629
hsa-miR-125b	ADD2	87.0362	High-confidence	hsa-mir-125b-1	205268_s_at	-0.0135858	0.918656	0.978992
hsa-miR-27a	MAP3K12	87.0205	High-confidence	hsa-mir-027a-prec	205448_s_at	-0.050691	0.702996	0.912159
hsa-miR-27a	MAP3K12	87.0205	High-confidence	hsa-mir-027a-prec	205447_s_at	-0.0283987	0.830929	0.95349
hsa-miR-101	EPB41L1	87.0049	High-confidence	hsa-mir-101-prec-9	212336_at	-0.186969	0.156206	0.54654
hsa-miR-101	EPB41L1	87.0049	High-confidence	hsa-mir-101-1/2-precNo2	212336_at	-0.129621	0.327843	0.718569
hsa-miR-101	EPB41L1	87.0049	High-confidence	hsa-mir-101-2No1	212336_at	-0.107376	0.418246	0.776242
hsa-miR-101	EPB41L1	87.0049	High-confidence	hsa-mir-101-prec-9	212339_at	-0.0883532	0.505771	0.82543
hsa-miR-101	EPB41L1	87.0049	High-confidence	hsa-mir-101-1No1	212336_at	-0.0657039	0.621011	0.878971
hsa-miR-101	EPB41L1	87.0049	High-confidence	hsa-mir-101-1No1	212339_at	-0.0585666	0.659494	0.894238
hsa-miR-101	EPB41L1	87.0049	High-confidence	hsa-mir-101-1/2-precNo2	212339_at	0.0378075	0.776186	0.93807
hsa-miR-101	EPB41L1	87.0049	High-confidence	hsa-mir-101-2No1	212339_at	-0.00396469	0.976225	0.994674
hsa-let-7b	OSMR	86.9892	High-confidence	hsa-let-7b-prec	205729_at	0.278487	0.0326971	0.290036
hsa-let-7f	SYT11	86.9735	High-confidence	hsa-let-7f-1-precNo2	209197_at	0.132074	0.318693	0.712613
hsa-let-7f	SYT11	86.9735	High-confidence	hsa-let-7f-1-precNo2	209198_s_at	0.116828	0.378212	0.750834
hsa-let-7f	SYT11	86.9735	High-confidence	hsa-let-7f-2-prec2	209197_at	0.105411	0.426864	0.78186
hsa-let-7f	SYT11	86.9735	High-confidence	hsa-let-7f-2-prec2	209198_s_at	0.0951134	0.473636	0.808994
hsa-miR-15a	SH3GL2	86.9579	High-confidence	hsa-mir-015a-2-precNo1	205751_at	-0.0358151	0.787698	0.940842
hsa-miR-15a	SH3GL2	86.9579	High-confidence	hsa-mir-15aNo1	205751_at	-0.00350426	0.978985	0.995605
hsa-miR-15a	BCL2	86.9422	High-confidence	hsa-mir-15aNo1	203685_at	0.189611	0.150334	0.541084
hsa-miR-15a	BCL2	86.9422	High-confidence	hsa-mir-015a-2-precNo1	203685_at	0.147134	0.266119	0.665012
hsa-miR-15a	BCL2	86.9422	High-confidence	hsa-mir-015a-2-precNo1	207004_at	-0.0950998	0.4737	0.808994
hsa-miR-15a	BCL2	86.9422	High-confidence	hsa-mir-15aNo1	207004_at	-0.0615672	0.643201	0.887811
hsa-miR-181c	INPP5A	86.9266	High-confidence	hsa-mir-181c-precNo1	203006_at	0.153551	0.245595	0.644588
hsa-miR-23a	AUH	86.9109	High-confidence	hsa-mir-023a-prec	205052_at	-0.244469	0.0620348	0.385573
hsa-miR-195	TAF5	86.8953	High-confidence	hsa-mir-195-prec	210053_at	0.255827	0.050503	0.348482
hsa-miR-181a	PDCD4	86.8483	High-confidence	hsa-mir-181a-precNo1	212594_at	0.0797285	0.548333	0.845281
hsa-miR-181a	PDCD4	86.8483	High-confidence	hsa-mir-181b-precNo1	212594_at	0.0757739	0.568407	0.855459
hsa-miR-181a	PDCD4	86.8483	High-confidence	hsa-mir-181b-precNo1	202731_at	-0.0360364	0.786417	0.940371
hsa-miR-181a	PDCD4	86.8483	High-confidence	hsa-mir-181a-precNo1	202731_at	-0.0272896	0.83744	0.955043
hsa-miR-181a	PDCD4	86.8483	High-confidence	hsa-mir-181a-precNo1	202730_s_at	0.0153794	0.907961	0.974949
hsa-miR-181a	PDCD4	86.8483	High-confidence	hsa-mir-181b-precNo1	212593_s_at	-0.00863781	0.94823	0.986332
hsa-miR-181a	PDCD4	86.8483	High-confidence	hsa-mir-181a-precNo1	212593_s_at	0.00695021	0.958334	0.990357
hsa-miR-181a	PDCD4	86.8483	High-confidence	hsa-mir-181b-precNo1	202730_s_at	0.00418223	0.974921	0.994275
hsa-miR-15b	KIF5B	86.8326	High-confidence	hsa-mir-015b-precNo1	201992_s_at	-0.187352	0.155344	0.54654
hsa-miR-15b	KIF5B	86.8326	High-confidence	hsa-mir-015b-precNo1	201991_s_at	-0.101333	0.445067	0.792541
hsa-let-7i	DUSP9	86.8013	High-confidence	hsa-let-7iNo1	205777_at	0.291563	0.0250553	0.258081
hsa-let-7i	DUSP9	86.8013	High-confidence	hsa-let-7d-v2-precNo2	205777_at	0.180979	0.170144	0.566049
hsa-miR-34b	JAG1	86.77	High-confidence	hsa-mir-34bNo1	209097_s_at	0.114425	0.388166	0.758851
hsa-miR-34b	JAG1	86.77	High-confidence	hsa-mir-34bNo1	209098_s_at	-0.085961	0.517404	0.830401
hsa-miR-34b	JAG1	86.77	High-confidence	hsa-mir-34bNo1	216268_s_at	-0.0471777	0.722722	0.918707
hsa-miR-34b	JAG1	86.77	High-confidence	hsa-mir-34bNo1	209099_x_at	-0.0225979	0.8651	0.964602
hsa-miR-125a	ADD2	86.7074	High-confidence	hsa-mir-125a-precNo1	205268_s_at	-0.149423	0.25867	0.657937
hsa-miR-153	CLCN5	86.6761	High-confidence	hsa-mir-153-1-prec1	206704_at	0.16033	0.225118	0.623884
hsa-miR-153	NOVA1	86.6604	High-confidence	hsa-mir-153-1-prec1	205794_s_at	-0.328857	0.0109869	0.173121
hsa-miR-153	NOVA1	86.6604	High-confidence	hsa-mir-153-1-prec1	207437_at	-0.0940696	0.478526	0.811756
hsa-miR-23a	ZIC1	86.6447	High-confidence	hsa-mir-023a-prec	206373_at	0.272408	0.0368623	0.304428
hsa-miR-23b	COL11A2	86.6291	High-confidence	hsa-mir-023b-prec	216993_s_at	-0.130247	0.325492	0.717922
hsa-miR-23b	COL11A2	86.6291	High-confidence	hsa-mir-023b-prec	213870_at	-0.000521157	0.996874	0.998919
hsa-miR-26a	TAF5	86.6134	High-confidence	hsa-mir-26a-1No1	210053_at	-0.0674768	0.611601	0.874836
hsa-miR-26a	TAF5	86.6134	High-confidence	hsa-mir-026a-precNo1	210053_at	-0.0482785	0.716521	0.917371
hsa-miR-26a	TAF5	86.6134	High-confidence	hsa-mir-26a-2No1	210053_at	-0.0249541	0.851187	0.960295
hsa-miR-29a	FSTL1	86.5978	High-confidence	hsa-mir-029a-2No1	208782_at	-0.113837	0.390623	0.75948
hsa-miR-30d	MAP3K12	86.5821	High-confidence	hsa-mir-030d-precNo2	205447_s_at	0.11549	0.383733	0.754937
hsa-miR-30d	MAP3K12	86.5821	High-confidence	hsa-mir-030d-precNo2	205448_s_at	0.086152	0.516471	0.830007
hsa-miR-29c	FSTL1	86.5665	High-confidence	hsa-mir-029c-prec	208782_at	-0.177249	0.179269	0.577071
hsa-miR-30a	POLR3G	86.5508	High-confidence	hsa-mir-030a-precNo1	206654_s_at	0.037463	0.778173	0.938533
hsa-miR-30a	POLR3G	86.5508	High-confidence	hsa-mir-030a-precNo1	206653_at	-0.0244743	0.854017	0.961325
hsa-miR-199a*	GPR64	86.5351	High-confidence	hsa-mir-199a-2-prec	206002_at	-0.108464	0.41352	0.772897
hsa-miR-200a	CDC25A	86.5195	High-confidence	hsa-mir-200a-prec	204695_at	-0.306125	0.0183738	0.221567
hsa-miR-200a	CDC25A	86.5195	High-confidence	hsa-mir-200a-prec	204696_s_at	-0.230159	0.0794843	0.420805
hsa-miR-181a	AGPAT1	86.5038	High-confidence	hsa-mir-181b-precNo1	215535_s_at	-0.153835	0.244715	0.644135
hsa-miR-181a	AGPAT1	86.5038	High-confidence	hsa-mir-181a-precNo1	215535_s_at	-0.130098	0.32605	0.717922
hsa-miR-181a	AGPAT1	86.5038	High-confidence	hsa-mir-181b-precNo1	32836_at	-0.119006	0.369326	0.743784
hsa-miR-181a	AGPAT1	86.5038	High-confidence	hsa-mir-181a-precNo1	32836_at	-0.110029	0.406769	0.768511
hsa-miR-106a	FGD1	86.4882	High-confidence	hsa-mir-106-prec-X	204819_at	-0.254342	0.0519028	0.354115
hsa-miR-106a	FGD1	86.4882	High-confidence	hsa-mir-106aNo1	204819_at	-0.24842	0.057804	0.373865
hsa-miR-130a	ITPK1	86.4569	High-confidence	hsa-mir-130a-precNo2	210740_s_at	-0.0479663	0.718279	0.917759
hsa-miR-30b	PLCG1	86.4412	High-confidence	hsa-mir-030b-precNo1	216551_x_at	0.103793	0.434032	0.786393
hsa-miR-30b	PLCG1	86.4412	High-confidence	hsa-mir-030b-precNo1	202789_at	0.0745526	0.574676	0.857642
hsa-miR-29b	FSTL1	86.4256	High-confidence	hsa-mir-29b-2=102prec7.1=7.2	208782_at	-0.28616	0.0280075	0.270078
hsa-miR-29b	FSTL1	86.4256	High-confidence	hsa-mir-102-prec-1	208782_at	-0.267859	0.0402586	0.317065
hsa-miR-29b	FSTL1	86.4256	High-confidence	hsa-mir-29b-1No1	208782_at	-0.238714	0.0686396	0.400738
hsa-let-7b	MLLT10	86.3473	High-confidence	hsa-let-7b-prec	216506_x_at	-0.238526	0.0688643	0.401258
hsa-let-7b	MLLT10	86.3473	High-confidence	hsa-let-7b-prec	216503_s_at	-0.199561	0.129684	0.508568
hsa-let-7b	MLLT10	86.3473	High-confidence	hsa-let-7b-prec	205408_at	-0.131366	0.321317	0.715432
hsa-let-7b	HDHD1A	86.3316	High-confidence	hsa-let-7b-prec	203974_at	-0.0581889	0.661556	0.894822
hsa-let-7d	DUSP9	86.316	High-confidence	hsa-let-7d-prec	205777_at	0.0374862	0.778039	0.938533
hsa-miR-125a	CORO2A	86.3003	High-confidence	hsa-mir-125a-precNo1	205538_at	-0.21275	0.105711	0.467427
hsa-miR-128b	SP1	86.2846	High-confidence	hsa-mir-128b-precNo1	214732_at	0.0891321	0.502013	0.824425
hsa-miR-15a	CDK5R1	86.269	High-confidence	hsa-mir-015a-2-precNo1	204995_at	0.120197	0.364517	0.741587
hsa-miR-15a	CDK5R1	86.269	High-confidence	hsa-mir-15aNo1	204995_at	0.0738878	0.578101	0.859128
hsa-miR-181c	KIAA0182	86.2533	High-confidence	hsa-mir-181c-precNo1	212056_at	-0.0863002	0.515747	0.829592
hsa-miR-181c	KIAA0182	86.2533	High-confidence	hsa-mir-181c-precNo1	212057_at	-0.0233497	0.860656	0.963484
hsa-miR-182	BCL2	86.2377	High-confidence	hsa-mir-182-precNo2	203685_at	-0.278192	0.0328901	0.290098
hsa-miR-182	BCL2	86.2377	High-confidence	hsa-mir-182-precNo2	207004_at	-0.156311	0.237109	0.637699
hsa-miR-21	PDCD4	86.222	High-confidence	hsa-mir-021-prec-17No1	212593_s_at	-0.458934	0.000256286	0.0194164
hsa-miR-21	PDCD4	86.222	High-confidence	hsa-mir-21No1	212593_s_at	-0.414724	0.00109148	0.04622
hsa-miR-21	PDCD4	86.222	High-confidence	hsa-mir-021-prec-17No1	202730_s_at	-0.382682	0.00277782	0.079355
hsa-miR-21	PDCD4	86.222	High-confidence	hsa-mir-021-prec-17No1	212594_at	-0.374694	0.00345753	0.0905594
hsa-miR-21	PDCD4	86.222	High-confidence	hsa-mir-021-prec-17No1	202731_at	-0.373555	0.00356559	0.0921654
hsa-miR-21	PDCD4	86.222	High-confidence	hsa-mir-21No1	212594_at	-0.333085	0.00994314	0.164761
hsa-miR-21	PDCD4	86.222	High-confidence	hsa-mir-21No1	202730_s_at	-0.33011	0.010668	0.170397
hsa-miR-21	PDCD4	86.222	High-confidence	hsa-mir-21No1	202731_at	-0.309733	0.016976	0.213306
hsa-miR-27b	MAP3K12	86.1907	High-confidence	hsa-mir-027b-prec	205448_s_at	-0.0103792	0.937812	0.983699
hsa-miR-27b	MAP3K12	86.1907	High-confidence	hsa-mir-027b-prec	205447_s_at	0.00889722	0.946677	0.986026
hsa-miR-30a	FRK	86.175	High-confidence	hsa-mir-030a-precNo1	207178_s_at	0.200021	0.128784	0.507472
hsa-miR-15b	TRAM1	86.1594	High-confidence	hsa-mir-015b-precNo1	201399_s_at	-0.0681518	0.608035	0.873275
hsa-miR-15b	TRAM1	86.1594	High-confidence	hsa-mir-015b-precNo1	210733_at	-0.0584547	0.660105	0.894255
hsa-miR-15b	TRAM1	86.1594	High-confidence	hsa-mir-015b-precNo1	201398_s_at	-0.0175037	0.895315	0.971812
hsa-let-7i	IL13	86.1437	High-confidence	hsa-let-7iNo1	207844_at	-0.187314	0.155429	0.54654
hsa-let-7i	IL13	86.1437	High-confidence	hsa-let-7d-v2-precNo2	207844_at	-0.15906	0.228861	0.628199
hsa-miR-30b	GOLGA1	86.1281	High-confidence	hsa-mir-030b-precNo1	203383_s_at	-0.202239	0.124512	0.501106
hsa-miR-30b	GOLGA1	86.1281	High-confidence	hsa-mir-030b-precNo1	214997_at	0.129763	0.327305	0.718438
hsa-miR-30b	GOLGA1	86.1281	High-confidence	hsa-mir-030b-precNo1	203384_s_at	-0.0977556	0.46138	0.800751
hsa-miR-1	NR1H3	86.1124	High-confidence	hsa-mir-1-1No1	203920_at	0.283333	0.0296652	0.277398
hsa-miR-1	NR1H3	86.1124	High-confidence	hsa-mir-001b-1-prec1	203920_at	0.0963665	0.467802	0.805211
hsa-miR-1	NR1H3	86.1124	High-confidence	hsa-mir-001b-2-prec	203920_at	0.0796524	0.548716	0.845385
hsa-miR-1	NR1H3	86.1124	High-confidence	hsa-mir-1-2No1	203920_at	0.027643	0.835365	0.955043
hsa-let-7c	MLLT10	86.0968	High-confidence	hsa-let-7c-prec	205408_at	-0.255549	0.0507623	0.349129
hsa-let-7c	MLLT10	86.0968	High-confidence	hsa-let-7c-prec	216506_x_at	-0.0925954	0.485477	0.816192
hsa-let-7c	MLLT10	86.0968	High-confidence	hsa-let-7c-prec	216503_s_at	-0.0739729	0.577662	0.859072
hsa-miR-125b	CELSR2	86.0654	High-confidence	hsa-mir-125b-2-precNo2	204029_at	0.187509	0.154992	0.54654
hsa-miR-125b	CELSR2	86.0654	High-confidence	hsa-mir-125b-1	204029_at	0.186369	0.157563	0.547875
hsa-miR-125b	CELSR2	86.0654	High-confidence	hsa-mir-125b-1	36499_at	0.181277	0.169431	0.564816
hsa-miR-125b	CELSR2	86.0654	High-confidence	hsa-mir-125b-2-precNo2	36499_at	0.174662	0.185804	0.584899
hsa-miR-124a	NR5A2	86.0498	High-confidence	hsa-mir-124a-1-prec1	210174_at	0.3296	0.0107969	0.170887
hsa-miR-124a	NR5A2	86.0498	High-confidence	hsa-mir-124a-3-prec	210174_at	0.256137	0.0502146	0.347335
hsa-miR-124a	NR5A2	86.0498	High-confidence	hsa-mir-124a-2-prec	210174_at	0.240773	0.0662148	0.395311
hsa-miR-124a	NR5A2	86.0498	High-confidence	hsa-mir-124a-2-prec	208343_s_at	0.224984	0.0866763	0.43315
hsa-miR-124a	NR5A2	86.0498	High-confidence	hsa-mir-124a-1-prec1	208343_s_at	0.19763	0.133513	0.514713
hsa-miR-124a	NR5A2	86.0498	High-confidence	hsa-mir-124a-3-prec	208343_s_at	0.120755	0.362278	0.74076
hsa-miR-34b	EFNB1	86.0185	High-confidence	hsa-mir-34bNo1	202711_at	-0.040655	0.759816	0.933213
hsa-miR-34b	MLLT3	86.0028	High-confidence	hsa-mir-34bNo1	204917_s_at	0.321496	0.0130308	0.188314
hsa-miR-34b	MLLT3	86.0028	High-confidence	hsa-mir-34bNo1	204918_s_at	0.296357	0.0226598	0.24658
hsa-miR-101	MMP15	85.9872	High-confidence	hsa-mir-101-prec-9	203365_s_at	0.108588	0.41298	0.772851
hsa-miR-101	MMP15	85.9872	High-confidence	hsa-mir-101-1No1	203365_s_at	-0.0629509	0.635743	0.885179
hsa-miR-101	MMP15	85.9872	High-confidence	hsa-mir-101-2No1	203365_s_at	-0.051027	0.701119	0.911423
hsa-miR-101	MMP15	85.9872	High-confidence	hsa-mir-101-1/2-precNo2	203365_s_at	0.0301656	0.820579	0.951122
hsa-let-7a	BCL7A	85.9715	High-confidence	hsa-let-7a-3-prec	203795_s_at	-0.332181	0.0101588	0.16615
hsa-let-7a	BCL7A	85.9715	High-confidence	hsa-let-7a-1-prec	203795_s_at	-0.329576	0.0108029	0.170887
hsa-let-7a	BCL7A	85.9715	High-confidence	hsa-let-7a-1-prec	203796_s_at	-0.26571	0.0419501	0.323367
hsa-let-7a	BCL7A	85.9715	High-confidence	hsa-let-7a-2-precNo2	203795_s_at	-0.259641	0.047048	0.336838
hsa-let-7a	BCL7A	85.9715	High-confidence	hsa-let-7a-2-precNo2	203796_s_at	-0.203678	0.121798	0.497422
hsa-let-7a	BCL7A	85.9715	High-confidence	hsa-let-7a-3-prec	203796_s_at	-0.18212	0.167423	0.562584
hsa-let-7a	MLLT10	85.9558	High-confidence	hsa-let-7a-1-prec	205408_at	-0.256221	0.0501367	0.347242
hsa-let-7a	MLLT10	85.9558	High-confidence	hsa-let-7a-3-prec	205408_at	-0.238516	0.068876	0.401258
hsa-let-7a	MLLT10	85.9558	High-confidence	hsa-let-7a-3-prec	216506_x_at	-0.203395	0.122326	0.498678
hsa-let-7a	MLLT10	85.9558	High-confidence	hsa-let-7a-2-precNo2	205408_at	-0.151289	0.252704	0.651047
hsa-let-7a	MLLT10	85.9558	High-confidence	hsa-let-7a-3-prec	216503_s_at	-0.130956	0.322842	0.717192
hsa-let-7a	MLLT10	85.9558	High-confidence	hsa-let-7a-2-precNo2	216506_x_at	-0.125604	0.34318	0.729669
hsa-let-7a	MLLT10	85.9558	High-confidence	hsa-let-7a-2-precNo2	216503_s_at	-0.0688241	0.604492	0.871262
hsa-let-7a	MLLT10	85.9558	High-confidence	hsa-let-7a-1-prec	216506_x_at	-0.0619894	0.640922	0.886892
hsa-let-7a	MLLT10	85.9558	High-confidence	hsa-let-7a-1-prec	216503_s_at	-0.0305296	0.81845	0.950249
hsa-let-7e	CDC25A	85.9402	High-confidence	hsa-let-7e-prec	204695_at	-0.350381	0.00651692	0.129093
hsa-let-7e	CDC25A	85.9402	High-confidence	hsa-let-7e-prec	204696_s_at	-0.283388	0.0296322	0.277398
hsa-miR-152	SMARCD1	85.9089	High-confidence	hsa-mir-152-precNo1	203183_s_at	-0.0374027	0.778521	0.938697
hsa-miR-152	SMARCD1	85.9089	High-confidence	hsa-mir-152-precNo1	209518_at	-0.0257379	0.846569	0.958318
hsa-miR-192	FABP3	85.8932	High-confidence	hsa-mir-192No1	205738_s_at	0.127035	0.337664	0.726476
hsa-miR-192	FABP3	85.8932	High-confidence	hsa-mir-192-2/3No1	214285_at	0.124908	0.345883	0.732546
hsa-miR-192	FABP3	85.8932	High-confidence	hsa-mir-192-2/3No1	205738_s_at	0.11568	0.382947	0.754387
hsa-miR-192	FABP3	85.8932	High-confidence	hsa-mir-192No1	214285_at	0.0983555	0.458622	0.799312
hsa-miR-20	EFNB1	85.8776	High-confidence	hsa-mir-020-prec	202711_at	0.18392	0.163191	0.556971
hsa-miR-23b	BET1	85.8619	High-confidence	hsa-mir-023b-prec	202710_at	0.0445096	0.737825	0.924073
hsa-miR-24	MATR3	85.8463	High-confidence	hsa-mir-024-1-precNo1	200624_s_at	-0.359503	0.00516641	0.113343
hsa-miR-24	MATR3	85.8463	High-confidence	hsa-mir-024-2-prec	200624_s_at	-0.337162	0.00901924	0.15461
hsa-miR-24	MATR3	85.8463	High-confidence	hsa-mir-024-2-prec	200626_s_at	-0.328086	0.011187	0.174271
hsa-miR-24	MATR3	85.8463	High-confidence	hsa-mir-024-1-precNo1	200626_s_at	-0.313642	0.0155649	0.205824
hsa-miR-24	MATR3	85.8463	High-confidence	hsa-mir-024-2-prec	214363_s_at	-0.227323	0.083365	0.427869
hsa-miR-24	MATR3	85.8463	High-confidence	hsa-mir-024-1-precNo1	214363_s_at	-0.195022	0.138821	0.524436
hsa-miR-26a	MATR3	85.8306	High-confidence	hsa-mir-026a-precNo1	200626_s_at	-0.0966848	0.466326	0.803905
hsa-miR-26a	MATR3	85.8306	High-confidence	hsa-mir-26a-1No1	200624_s_at	0.0689003	0.604091	0.871197
hsa-miR-26a	MATR3	85.8306	High-confidence	hsa-mir-26a-2No1	200624_s_at	0.0556155	0.675674	0.900362
hsa-miR-26a	MATR3	85.8306	High-confidence	hsa-mir-26a-1No1	200626_s_at	-0.0515066	0.698444	0.910319
hsa-miR-26a	MATR3	85.8306	High-confidence	hsa-mir-26a-2No1	200626_s_at	-0.0349441	0.792745	0.942196
hsa-miR-26a	MATR3	85.8306	High-confidence	hsa-mir-026a-precNo1	200624_s_at	-0.0198261	0.881519	0.969062
hsa-miR-26a	MATR3	85.8306	High-confidence	hsa-mir-026a-precNo1	214363_s_at	-0.0193805	0.884164	0.969086
hsa-miR-26a	MATR3	85.8306	High-confidence	hsa-mir-26a-1No1	214363_s_at	-0.00383119	0.977025	0.994807
hsa-miR-26a	MATR3	85.8306	High-confidence	hsa-mir-26a-2No1	214363_s_at	0.00264976	0.984109	0.997068
hsa-miR-222	DDX6	85.8149	High-confidence	hsa-mir-222-precNo1	204909_at	-0.317232	0.0143587	0.197573
hsa-miR-199b	PKN2	85.7993	High-confidence	hsa-mir-199b-precNo2	212629_s_at	-0.257521	0.0489432	0.343303
hsa-miR-199b	PKN2	85.7993	High-confidence	hsa-mir-199b-precNo2	212628_at	-0.236161	0.0717441	0.40655
hsa-miR-181b	BMPR2	85.7836	High-confidence	hsa-mir-213-precNo1	209920_at	0.117336	0.376127	0.74951
hsa-miR-181b	BMPR2	85.7836	High-confidence	hsa-mir-213-precNo1	210214_s_at	0.106937	0.420161	0.777858
hsa-miR-181b	BMPR2	85.7836	High-confidence	hsa-mir-181b-1No1	209920_at	0.0899004	0.498319	0.823232
hsa-miR-181b	BMPR2	85.7836	High-confidence	hsa-mir-181b-1No1	210214_s_at	0.0816532	0.538688	0.841725
hsa-miR-181b	BMPR2	85.7836	High-confidence	hsa-mir-181b-2No1	210214_s_at	0.061387	0.644175	0.887889
hsa-miR-181b	BMPR2	85.7836	High-confidence	hsa-mir-181b-2No1	209920_at	0.0589754	0.657265	0.893371
hsa-miR-181a	PLS1	85.768	High-confidence	hsa-mir-181a-precNo1	205190_at	-0.0959309	0.469826	0.806568
hsa-miR-181a	PLS1	85.768	High-confidence	hsa-mir-181b-precNo1	205190_at	-0.0904927	0.495482	0.822357
hsa-miR-15b	POLR3F	85.7367	High-confidence	hsa-mir-015b-precNo1	205218_at	-0.252397	0.053784	0.360945
hsa-miR-130a	RXRA	85.721	High-confidence	hsa-mir-130a-precNo2	202449_s_at	-0.215871	0.100573	0.45927
hsa-miR-130a	RXRA	85.721	High-confidence	hsa-mir-130a-precNo2	202426_s_at	-0.0313546	0.813631	0.948754
hsa-miR-130a	EXTL1	85.7053	High-confidence	hsa-mir-130a-precNo2	206329_at	-0.0657893	0.620557	0.878927
hsa-miR-30b	KIF5B	85.6897	High-confidence	hsa-mir-030b-precNo1	201991_s_at	0.162855	0.217801	0.617046
hsa-miR-30b	KIF5B	85.6897	High-confidence	hsa-mir-030b-precNo1	201992_s_at	-0.0428496	0.747271	0.927467
hsa-let-7c	HDHD1A	85.674	High-confidence	hsa-let-7c-prec	203974_at	-0.18927	0.151082	0.541471
hsa-miR-146	ELAVL1	85.6584	High-confidence	hsa-mir-146-prec	201726_at	-0.0332186	0.802768	0.944777
hsa-miR-146	ELAVL1	85.6584	High-confidence	hsa-mir-146-prec	201727_s_at	0.00677121	0.959406	0.990909
hsa-miR-92	CXCL5	85.6427	High-confidence	hsa-mir-092-prec-13=092-1No2	214974_x_at	-0.135887	0.304797	0.703324
hsa-miR-92	CXCL5	85.6427	High-confidence	hsa-mir-092-prec-X=092-2	215101_s_at	0.0593096	0.655444	0.892812
hsa-miR-92	CXCL5	85.6427	High-confidence	hsa-mir-092-prec-13=092-1No2	215101_s_at	0.00893501	0.946451	0.986026
hsa-miR-92	CXCL5	85.6427	High-confidence	hsa-mir-092-prec-X=092-2	214974_x_at	-0.0082776	0.950386	0.987185
hsa-miR-124a	RBL1	85.6271	High-confidence	hsa-mir-124a-3-prec	205296_at	0.14268	0.281023	0.679004
hsa-miR-124a	RBL1	85.6271	High-confidence	hsa-mir-124a-2-prec	205296_at	0.131052	0.322483	0.717033
hsa-miR-124a	RBL1	85.6271	High-confidence	hsa-mir-124a-1-prec1	205296_at	0.0389002	0.769892	0.936344
hsa-miR-99b	BMPR2	85.6114	High-confidence	hsa-mir-099b-prec-19No2	209920_at	0.131866	0.31946	0.713524
hsa-miR-99b	BMPR2	85.6114	High-confidence	hsa-mir-099b-prec-19No2	210214_s_at	0.0689281	0.603945	0.871197
hsa-miR-27a	TXN2	85.5644	High-confidence	hsa-mir-027a-prec	209078_s_at	-0.0970894	0.464454	0.80239
hsa-miR-27a	TXN2	85.5644	High-confidence	hsa-mir-027a-prec	209077_at	-0.0465515	0.726258	0.919777
hsa-miR-200b	SEMA3F	85.5488	High-confidence	hsa-mir-200bNo1	209730_at	0.244578	0.0619141	0.385451
hsa-miR-200b	SEMA3F	85.5488	High-confidence	hsa-mir-200a-prec	35666_at	0.238713	0.06864	0.400738
hsa-miR-200b	SEMA3F	85.5488	High-confidence	hsa-mir-200bNo1	35666_at	0.225803	0.0855046	0.431659
hsa-miR-200b	SEMA3F	85.5488	High-confidence	hsa-mir-200a-prec	209730_at	0.211126	0.108462	0.472355
hsa-let-7a	DOCK3	85.5331	High-confidence	hsa-let-7a-1-prec	213482_at	0.103041	0.437388	0.788237
hsa-let-7a	DOCK3	85.5331	High-confidence	hsa-let-7a-3-prec	213482_at	0.0855974	0.519185	0.831307
hsa-let-7a	DOCK3	85.5331	High-confidence	hsa-let-7a-2-precNo2	213482_at	0.013701	0.917969	0.978675
hsa-let-7a	HDHD1A	85.5175	High-confidence	hsa-let-7a-1-prec	203974_at	-0.237752	0.0697962	0.403179
hsa-let-7a	HDHD1A	85.5175	High-confidence	hsa-let-7a-2-precNo2	203974_at	-0.232507	0.0763808	0.414617
hsa-let-7a	HDHD1A	85.5175	High-confidence	hsa-let-7a-3-prec	203974_at	-0.013891	0.916836	0.978156
hsa-miR-26b	TAF5	85.5018	High-confidence	hsa-mir-026b-prec	210053_at	-0.050287	0.705255	0.912746
hsa-let-7e	RGS16	85.4861	High-confidence	hsa-let-7e-prec	209325_s_at	-0.211803	0.107309	0.46983
hsa-miR-181c	AGPAT1	85.4235	High-confidence	hsa-mir-181c-precNo1	215535_s_at	-0.124312	0.348206	0.733717
hsa-miR-181c	AGPAT1	85.4235	High-confidence	hsa-mir-181c-precNo1	32836_at	-0.0909134	0.493471	0.821016
hsa-miR-23a	BET1	85.4079	High-confidence	hsa-mir-023a-prec	202710_at	0.0850301	0.521968	0.832588
hsa-miR-96	DOCK1	85.3922	High-confidence	hsa-mir-096-prec-7No2	203187_at	-0.434033	0.000593753	0.0324915
hsa-miR-98	RGS16	85.3765	High-confidence	hsa-mir-098-prec-X	209325_s_at	-0.124362	0.34801	0.733717
[truncated: 14,389 more rows]
