# Supplementary material for: Correlation of expression profiles between microRNAs and mRNA targets using NCI-60 data
Source: BMC Genomics. 2009 May 12;10:218. doi: 10.1186/1471-2164-10-218 (PMC2686738; doi:10.1186/1471-2164-10-218)
Supplement: Additional file 4 — Probe-probe correlations for experimentally supported miRNA-target pairs in TarBase. Significantly correlated microarray probe pairs, data taken from Tarbase version 4. Pearson correlation coefficients, p-values and Benjamini and Hochberg adjusted p-values are listed. [file 1471-2164-10-218-S4.xls]

## Sheet: sheet1
Mechanism	TarBase_miRNA	TarBase_Gene	HGNC_Symbol	miRNA_Probe	Affy_HG_U133A_ID	Corr_Coefficient	p_value	BH_adjusted_p_value
Translationally Repressed	hsa-let-7	KRAS	KRAS	hsa-let-7a-1-prec	204009_s_at	-0.155964	0.238166	0.759373
Translationally Repressed	hsa-let-7	KRAS	KRAS	hsa-let-7a-1-prec	204010_s_at	-0.0243564	0.854712	0.973183
Translationally Repressed	hsa-let-7	KRAS	KRAS	hsa-let-7a-1-prec	214352_s_at	0.0393518	0.767295	0.95709
Translationally Repressed	hsa-let-7	KRAS	KRAS	hsa-let-7a-2-precNo2	204009_s_at	-0.14526	0.272324	0.767121
Translationally Repressed	hsa-let-7	KRAS	KRAS	hsa-let-7a-2-precNo2	204010_s_at	-0.146414	0.268491	0.764824
Translationally Repressed	hsa-let-7	KRAS	KRAS	hsa-let-7a-2-precNo2	214352_s_at	-0.00303682	0.981788	0.997203
Translationally Repressed	hsa-let-7	KRAS	KRAS	hsa-let-7a-3-prec	204009_s_at	-0.245506	0.060901	0.599641
Translationally Repressed	hsa-let-7	KRAS	KRAS	hsa-let-7a-3-prec	204010_s_at	-0.0886641	0.50427	0.880159
Translationally Repressed	hsa-let-7	KRAS	KRAS	hsa-let-7a-3-prec	214352_s_at	-0.0380549	0.77476	0.95709
Translationally Repressed	hsa-let-7	NRAS	NRAS	hsa-let-7a-1-prec	202646_s_at	0.281231	0.03095	0.524078
Translationally Repressed	hsa-let-7	NRAS	NRAS	hsa-let-7a-1-prec	202647_s_at	-0.0847188	0.523498	0.888878
Translationally Repressed	hsa-let-7	NRAS	NRAS	hsa-let-7a-2-precNo2	202646_s_at	0.22364	0.088624	0.630593
Translationally Repressed	hsa-let-7	NRAS	NRAS	hsa-let-7a-2-precNo2	202647_s_at	-0.0981705	0.459471	0.86403
Translationally Repressed	hsa-let-7	NRAS	NRAS	hsa-let-7a-3-prec	202646_s_at	0.211996	0.106982	0.659326
Translationally Repressed	hsa-let-7	NRAS	NRAS	hsa-let-7a-3-prec	202647_s_at	-0.0362484	0.78519	0.960396
Translationally Repressed	hsa-let-7a	NF2	NF2	hsa-let-7a-1-prec	204991_s_at	0.183328	0.164575	0.721812
Translationally Repressed	hsa-let-7a	NF2	NF2	hsa-let-7a-1-prec	210767_at	-0.0748882	0.57295	0.907125
Translationally Repressed	hsa-let-7a	NF2	NF2	hsa-let-7a-1-prec	211017_s_at	0.146596	0.267891	0.764824
Translationally Repressed	hsa-let-7a	NF2	NF2	hsa-let-7a-1-prec	211091_s_at	0.21272	0.105761	0.654919
Translationally Repressed	hsa-let-7a	NF2	NF2	hsa-let-7a-1-prec	211092_s_at	0.0770162	0.562065	0.902075
Translationally Repressed	hsa-let-7a	NF2	NF2	hsa-let-7a-1-prec	217150_s_at	0.312142	0.0160938	0.432258
Translationally Repressed	hsa-let-7a	NF2	NF2	hsa-let-7a-1-prec	218915_at	0.234076	0.0743619	0.630593
Translationally Repressed	hsa-let-7a	NF2	NF2	hsa-let-7a-2-precNo2	204991_s_at	0.129577	0.328005	0.793039
Translationally Repressed	hsa-let-7a	NF2	NF2	hsa-let-7a-2-precNo2	210767_at	-0.109935	0.407174	0.824454
Translationally Repressed	hsa-let-7a	NF2	NF2	hsa-let-7a-2-precNo2	211017_s_at	0.173573	0.188606	0.732425
Translationally Repressed	hsa-let-7a	NF2	NF2	hsa-let-7a-2-precNo2	211091_s_at	0.248735	0.0574769	0.586758
Translationally Repressed	hsa-let-7a	NF2	NF2	hsa-let-7a-2-precNo2	211092_s_at	0.0592519	0.655759	0.925745
Translationally Repressed	hsa-let-7a	NF2	NF2	hsa-let-7a-2-precNo2	217150_s_at	0.26269	0.0444271	0.531847
Translationally Repressed	hsa-let-7a	NF2	NF2	hsa-let-7a-2-precNo2	218915_at	0.280748	0.0312519	0.524078
Translationally Repressed	hsa-let-7a	NF2	NF2	hsa-let-7a-3-prec	204991_s_at	0.229075	0.0809495	0.630593
Translationally Repressed	hsa-let-7a	NF2	NF2	hsa-let-7a-3-prec	210767_at	-0.037077	0.780401	0.959024
Translationally Repressed	hsa-let-7a	NF2	NF2	hsa-let-7a-3-prec	211017_s_at	0.211021	0.108643	0.664715
Translationally Repressed	hsa-let-7a	NF2	NF2	hsa-let-7a-3-prec	211091_s_at	0.295127	0.0232555	0.511323
Translationally Repressed	hsa-let-7a	NF2	NF2	hsa-let-7a-3-prec	211092_s_at	0.165454	0.210447	0.744749
Translationally Repressed	hsa-let-7a	NF2	NF2	hsa-let-7a-3-prec	217150_s_at	0.387833	0.00240521	0.210672
Translationally Repressed	hsa-let-7a	NF2	NF2	hsa-let-7a-3-prec	218915_at	0.309086	0.0172195	0.434139
Translationally Repressed	hsa-let-7b	LIN28	LIN28	hsa-let-7b-prec	219823_at	-0.175323	0.184119	0.732425
Translationally Repressed	hsa-let-7e	SMC1L1	SMC1A	hsa-let-7e-prec	201589_at	-0.22469	0.0870998	0.630593
Translationally Repressed	hsa-let-7e	SMC1L1	SMC1A	hsa-let-7e-prec	217555_at	-0.114922	0.386093	0.819879
Downregulated/Cleaved	hsa-miR-1	ADAR	ADAR	hsa-mir-001b-1-prec1	201786_s_at	-0.238789	0.0685499	0.62789
Downregulated/Cleaved	hsa-miR-1	ADAR	ADAR	hsa-mir-001b-2-prec	201786_s_at	-0.0795939	0.549011	0.896889
Downregulated/Cleaved	hsa-miR-1	ADAR	ADAR	hsa-mir-1-1No1	201786_s_at	0.0866238	0.514168	0.88496
Downregulated/Cleaved	hsa-miR-1	ADAR	ADAR	hsa-mir-1-2No1	201786_s_at	-0.0395159	0.766352	0.95709
Downregulated/Cleaved	hsa-miR-1	ARCN1	ARCN1	hsa-mir-001b-1-prec1	201176_s_at	0.172728	0.190798	0.732425
Downregulated/Cleaved	hsa-miR-1	ARCN1	ARCN1	hsa-mir-001b-2-prec	201176_s_at	0.19738	0.134016	0.69757
Downregulated/Cleaved	hsa-miR-1	ARCN1	ARCN1	hsa-mir-1-1No1	201176_s_at	0.0519119	0.696186	0.931981
Downregulated/Cleaved	hsa-miR-1	ARCN1	ARCN1	hsa-mir-1-2No1	201176_s_at	-0.141144	0.286289	0.777532
Downregulated/Cleaved	hsa-miR-1	ARF3	ARF3	hsa-mir-001b-1-prec1	200011_s_at	-0.0558915	0.674154	0.927867
Downregulated/Cleaved	hsa-miR-1	ARF3	ARF3	hsa-mir-001b-1-prec1	200734_s_at	0.0328496	0.804915	0.967061
Downregulated/Cleaved	hsa-miR-1	ARF3	ARF3	hsa-mir-001b-1-prec1	211622_s_at	0.0929609	0.483748	0.873055
Downregulated/Cleaved	hsa-miR-1	ARF3	ARF3	hsa-mir-001b-2-prec	200011_s_at	0.0728063	0.583693	0.907856
Downregulated/Cleaved	hsa-miR-1	ARF3	ARF3	hsa-mir-001b-2-prec	200734_s_at	0.0148692	0.911002	0.989372
Downregulated/Cleaved	hsa-miR-1	ARF3	ARF3	hsa-mir-001b-2-prec	211622_s_at	-0.00766805	0.954035	0.994398
Downregulated/Cleaved	hsa-miR-1	ARF3	ARF3	hsa-mir-1-1No1	200011_s_at	0.151833	0.250983	0.759373
Downregulated/Cleaved	hsa-miR-1	ARF3	ARF3	hsa-mir-1-1No1	200734_s_at	0.111089	0.402236	0.820783
Downregulated/Cleaved	hsa-miR-1	ARF3	ARF3	hsa-mir-1-1No1	211622_s_at	0.135002	0.307984	0.777918
Downregulated/Cleaved	hsa-miR-1	ARF3	ARF3	hsa-mir-1-2No1	200011_s_at	0.279649	0.031948	0.524078
Downregulated/Cleaved	hsa-miR-1	ARF3	ARF3	hsa-mir-1-2No1	200734_s_at	0.174612	0.185932	0.732425
Downregulated/Cleaved	hsa-miR-1	ARF3	ARF3	hsa-mir-1-2No1	211622_s_at	0.190682	0.148001	0.709575
Downregulated/Cleaved	hsa-miR-1	ARF4	ARF4	hsa-mir-001b-1-prec1	201096_s_at	0.167659	0.204347	0.744749
Downregulated/Cleaved	hsa-miR-1	ARF4	ARF4	hsa-mir-001b-1-prec1	201097_s_at	0.17823	0.176837	0.732425
Downregulated/Cleaved	hsa-miR-1	ARF4	ARF4	hsa-mir-001b-2-prec	201096_s_at	-0.0472252	0.722454	0.939786
Downregulated/Cleaved	hsa-miR-1	ARF4	ARF4	hsa-mir-001b-2-prec	201097_s_at	0.0729409	0.582996	0.907856
Downregulated/Cleaved	hsa-miR-1	ARF4	ARF4	hsa-mir-1-1No1	201096_s_at	-0.0743969	0.575477	0.907672
Downregulated/Cleaved	hsa-miR-1	ARF4	ARF4	hsa-mir-1-1No1	201097_s_at	-0.0837168	0.528439	0.892818
Downregulated/Cleaved	hsa-miR-1	ARF4	ARF4	hsa-mir-1-2No1	201096_s_at	-0.218412	0.0965349	0.639977
Downregulated/Cleaved	hsa-miR-1	ARF4	ARF4	hsa-mir-1-2No1	201097_s_at	-0.237033	0.0706705	0.62789
Downregulated/Cleaved	hsa-miR-1	ARHGEF18	ARHGEF18	hsa-mir-001b-1-prec1	213039_at	0.201717	0.125507	0.686987
Downregulated/Cleaved	hsa-miR-1	ARHGEF18	ARHGEF18	hsa-mir-001b-2-prec	213039_at	0.183997	0.163013	0.721812
Downregulated/Cleaved	hsa-miR-1	ARHGEF18	ARHGEF18	hsa-mir-1-1No1	213039_at	-0.0520828	0.695234	0.931981
Downregulated/Cleaved	hsa-miR-1	ARHGEF18	ARHGEF18	hsa-mir-1-2No1	213039_at	0.0583901	0.660458	0.926645
Downregulated/Cleaved	hsa-miR-1	AXL	AXL	hsa-mir-001b-1-prec1	202685_s_at	0.138989	0.293783	0.777532
Downregulated/Cleaved	hsa-miR-1	AXL	AXL	hsa-mir-001b-1-prec1	202686_s_at	0.125437	0.343828	0.794129
Downregulated/Cleaved	hsa-miR-1	AXL	AXL	hsa-mir-001b-2-prec	202685_s_at	0.218792	0.0959416	0.638914
Downregulated/Cleaved	hsa-miR-1	AXL	AXL	hsa-mir-001b-2-prec	202686_s_at	0.221879	0.0912302	0.630593
Downregulated/Cleaved	hsa-miR-1	AXL	AXL	hsa-mir-1-1No1	202685_s_at	-0.113435	0.39231	0.819879
Downregulated/Cleaved	hsa-miR-1	AXL	AXL	hsa-mir-1-1No1	202686_s_at	-0.15341	0.246036	0.759373
Downregulated/Cleaved	hsa-miR-1	AXL	AXL	hsa-mir-1-2No1	202685_s_at	0.0661139	0.61883	0.916697
Downregulated/Cleaved	hsa-miR-1	AXL	AXL	hsa-mir-1-2No1	202686_s_at	0.0402201	0.76231	0.956624
Downregulated/Cleaved	hsa-miR-1	BLCAP	BLCAP	hsa-mir-001b-1-prec1	201032_at	0.0463486	0.727404	0.940792
Downregulated/Cleaved	hsa-miR-1	BLCAP	BLCAP	hsa-mir-001b-2-prec	201032_at	-0.0654653	0.622282	0.917164
Downregulated/Cleaved	hsa-miR-1	BLCAP	BLCAP	hsa-mir-1-1No1	201032_at	-0.0351761	0.791399	0.961082
Downregulated/Cleaved	hsa-miR-1	BLCAP	BLCAP	hsa-mir-1-2No1	201032_at	-0.199513	0.129778	0.691506
Downregulated/Cleaved	hsa-miR-1	C20orf9	IFT52	hsa-mir-001b-1-prec1	218709_s_at	0.121414	0.359646	0.803076
Downregulated/Cleaved	hsa-miR-1	C20orf9	IFT52	hsa-mir-001b-2-prec	218709_s_at	0.194603	0.139687	0.705189
Downregulated/Cleaved	hsa-miR-1	C20orf9	IFT52	hsa-mir-1-1No1	218709_s_at	0.145603	0.271183	0.766531
Downregulated/Cleaved	hsa-miR-1	C20orf9	IFT52	hsa-mir-1-2No1	218709_s_at	0.170741	0.196031	0.733025
Downregulated/Cleaved	hsa-miR-1	C2orf3	C2orf3	hsa-mir-001b-1-prec1	210175_at	-0.116341	0.380216	0.818299
Downregulated/Cleaved	hsa-miR-1	C2orf3	C2orf3	hsa-mir-001b-1-prec1	216305_s_at	-0.136352	0.303127	0.777918
Downregulated/Cleaved	hsa-miR-1	C2orf3	C2orf3	hsa-mir-001b-2-prec	210175_at	-0.0522012	0.694575	0.931981
Downregulated/Cleaved	hsa-miR-1	C2orf3	C2orf3	hsa-mir-001b-2-prec	216305_s_at	-0.299104	0.0213768	0.494043
Downregulated/Cleaved	hsa-miR-1	C2orf3	C2orf3	hsa-mir-1-1No1	210175_at	0.027702	0.835018	0.970043
Downregulated/Cleaved	hsa-miR-1	C2orf3	C2orf3	hsa-mir-1-1No1	216305_s_at	-0.173386	0.189089	0.732425
Downregulated/Cleaved	hsa-miR-1	C2orf3	C2orf3	hsa-mir-1-2No1	210175_at	0.0731986	0.581662	0.907856
Downregulated/Cleaved	hsa-miR-1	C2orf3	C2orf3	hsa-mir-1-2No1	216305_s_at	-0.00604613	0.96375	0.994398
Downregulated/Cleaved	hsa-miR-1	CAP1	CAP1	hsa-mir-001b-1-prec1	200625_s_at	-0.00444661	0.973336	0.996992
Downregulated/Cleaved	hsa-miR-1	CAP1	CAP1	hsa-mir-001b-1-prec1	213798_s_at	0.0271496	0.838263	0.970043
Downregulated/Cleaved	hsa-miR-1	CAP1	CAP1	hsa-mir-001b-2-prec	200625_s_at	0.0945639	0.476207	0.869803
Downregulated/Cleaved	hsa-miR-1	CAP1	CAP1	hsa-mir-001b-2-prec	213798_s_at	0.0542308	0.683316	0.93162
Downregulated/Cleaved	hsa-miR-1	CAP1	CAP1	hsa-mir-1-1No1	200625_s_at	-0.177552	0.178517	0.732425
Downregulated/Cleaved	hsa-miR-1	CAP1	CAP1	hsa-mir-1-1No1	213798_s_at	-0.242636	0.0640807	0.616467
Downregulated/Cleaved	hsa-miR-1	CAP1	CAP1	hsa-mir-1-2No1	200625_s_at	-0.0968282	0.465662	0.86737
Downregulated/Cleaved	hsa-miR-1	CAP1	CAP1	hsa-mir-1-2No1	213798_s_at	-0.121311	0.360056	0.803076
Downregulated/Cleaved	hsa-miR-1	CDW92	SLC44A1	hsa-mir-001b-1-prec1	222364_at	-0.142837	0.28049	0.777532
Downregulated/Cleaved	hsa-miR-1	CDW92	SLC44A1	hsa-mir-001b-2-prec	222364_at	-0.239305	0.0679361	0.62789
Downregulated/Cleaved	hsa-miR-1	CDW92	SLC44A1	hsa-mir-1-1No1	222364_at	0.128024	0.333888	0.7937
Downregulated/Cleaved	hsa-miR-1	CDW92	SLC44A1	hsa-mir-1-2No1	222364_at	-0.0668597	0.614869	0.914337
Downregulated/Cleaved	hsa-miR-1	CHST11	CHST11	hsa-mir-001b-1-prec1	219634_at	-0.114397	0.388284	0.819879
Downregulated/Cleaved	hsa-miR-1	CHST11	CHST11	hsa-mir-001b-2-prec	219634_at	-0.065737	0.620835	0.916697
Downregulated/Cleaved	hsa-miR-1	CHST11	CHST11	hsa-mir-1-1No1	219634_at	-0.0241825	0.855738	0.973183
Downregulated/Cleaved	hsa-miR-1	CHST11	CHST11	hsa-mir-1-2No1	219634_at	0.181844	0.168077	0.724913
Downregulated/Cleaved	hsa-miR-1	CHSY1	CHSY1	hsa-mir-001b-1-prec1	203044_at	-0.0722652	0.5865	0.907856
Downregulated/Cleaved	hsa-miR-1	CHSY1	CHSY1	hsa-mir-001b-2-prec	203044_at	0.125226	0.344647	0.794129
Downregulated/Cleaved	hsa-miR-1	CHSY1	CHSY1	hsa-mir-1-1No1	203044_at	-0.177596	0.178407	0.732425
Downregulated/Cleaved	hsa-miR-1	CHSY1	CHSY1	hsa-mir-1-2No1	203044_at	-0.136407	0.302932	0.777918
Downregulated/Cleaved	hsa-miR-1	CLCN3	CLCN3	hsa-mir-001b-1-prec1	201732_s_at	0.0953783	0.4724	0.869803
Downregulated/Cleaved	hsa-miR-1	CLCN3	CLCN3	hsa-mir-001b-1-prec1	201733_at	-0.00561838	0.966313	0.994596
Downregulated/Cleaved	hsa-miR-1	CLCN3	CLCN3	hsa-mir-001b-1-prec1	201734_at	-0.0232496	0.861248	0.974391
Downregulated/Cleaved	hsa-miR-1	CLCN3	CLCN3	hsa-mir-001b-1-prec1	201735_s_at	0.0619518	0.641125	0.923648
Downregulated/Cleaved	hsa-miR-1	CLCN3	CLCN3	hsa-mir-001b-2-prec	201732_s_at	0.0230927	0.862175	0.974632
Downregulated/Cleaved	hsa-miR-1	CLCN3	CLCN3	hsa-mir-001b-2-prec	201733_at	-0.0696709	0.600042	0.911915
Downregulated/Cleaved	hsa-miR-1	CLCN3	CLCN3	hsa-mir-001b-2-prec	201734_at	0.172117	0.192396	0.732425
Downregulated/Cleaved	hsa-miR-1	CLCN3	CLCN3	hsa-mir-001b-2-prec	201735_s_at	0.03292	0.804506	0.967061
Downregulated/Cleaved	hsa-miR-1	CLCN3	CLCN3	hsa-mir-1-1No1	201732_s_at	0.0653226	0.623043	0.917472
Downregulated/Cleaved	hsa-miR-1	CLCN3	CLCN3	hsa-mir-1-1No1	201733_at	0.0512662	0.699785	0.933686
Downregulated/Cleaved	hsa-miR-1	CLCN3	CLCN3	hsa-mir-1-1No1	201734_at	0.0427917	0.747601	0.948809
Downregulated/Cleaved	hsa-miR-1	CLCN3	CLCN3	hsa-mir-1-1No1	201735_s_at	0.0403559	0.761531	0.956368
Downregulated/Cleaved	hsa-miR-1	CLCN3	CLCN3	hsa-mir-1-2No1	201732_s_at	0.0693489	0.601733	0.911915
Downregulated/Cleaved	hsa-miR-1	CLCN3	CLCN3	hsa-mir-1-2No1	201733_at	0.0449269	0.735456	0.944822
Downregulated/Cleaved	hsa-miR-1	CLCN3	CLCN3	hsa-mir-1-2No1	201734_at	0.0124856	0.925224	0.990079
Downregulated/Cleaved	hsa-miR-1	CLCN3	CLCN3	hsa-mir-1-2No1	201735_s_at	0.0087972	0.947276	0.993155
Downregulated/Cleaved	hsa-miR-1	CT120	FAM57A	hsa-mir-001b-1-prec1	218898_at	-0.0823929	0.535003	0.893035
Downregulated/Cleaved	hsa-miR-1	CT120	FAM57A	hsa-mir-001b-2-prec	218898_at	0.176764	0.180481	0.732425
Downregulated/Cleaved	hsa-miR-1	CT120	FAM57A	hsa-mir-1-1No1	218898_at	-0.0559203	0.673995	0.927867
Downregulated/Cleaved	hsa-miR-1	CT120	FAM57A	hsa-mir-1-2No1	218898_at	-0.0716346	0.589779	0.907856
Downregulated/Cleaved	hsa-miR-1	CTEN	TNS4	hsa-mir-001b-1-prec1	222265_at	0.256497	0.0498812	0.553349
Downregulated/Cleaved	hsa-miR-1	CTEN	TNS4	hsa-mir-001b-2-prec	222265_at	0.203344	0.122423	0.680694
Downregulated/Cleaved	hsa-miR-1	CTEN	TNS4	hsa-mir-1-1No1	222265_at	0.24894	0.0572649	0.586758
Downregulated/Cleaved	hsa-miR-1	CTEN	TNS4	hsa-mir-1-2No1	222265_at	0.233001	0.0757407	0.630593
Downregulated/Cleaved	hsa-miR-1	DDX5	DDX5	hsa-mir-001b-1-prec1	200033_at	0.0594672	0.654587	0.925745
Downregulated/Cleaved	hsa-miR-1	DDX5	DDX5	hsa-mir-001b-2-prec	200033_at	-0.0272321	0.837778	0.970043
Downregulated/Cleaved	hsa-miR-1	DDX5	DDX5	hsa-mir-1-1No1	200033_at	0.0879863	0.507547	0.880159
Downregulated/Cleaved	hsa-miR-1	DDX5	DDX5	hsa-mir-1-2No1	200033_at	0.0317066	0.811577	0.968844
Downregulated/Cleaved	hsa-miR-1	DHX15	DHX15	hsa-mir-001b-1-prec1	201385_at	0.0856814	0.518773	0.888139
Downregulated/Cleaved	hsa-miR-1	DHX15	DHX15	hsa-mir-001b-1-prec1	201386_s_at	0.0771749	0.561257	0.902075
Downregulated/Cleaved	hsa-miR-1	DHX15	DHX15	hsa-mir-001b-2-prec	201385_at	0.123442	0.351616	0.796039
Downregulated/Cleaved	hsa-miR-1	DHX15	DHX15	hsa-mir-001b-2-prec	201386_s_at	0.0577133	0.664157	0.926662
Downregulated/Cleaved	hsa-miR-1	DHX15	DHX15	hsa-mir-1-1No1	201385_at	0.160085	0.225836	0.750084
Downregulated/Cleaved	hsa-miR-1	DHX15	DHX15	hsa-mir-1-1No1	201386_s_at	0.124902	0.345907	0.794129
Downregulated/Cleaved	hsa-miR-1	DHX15	DHX15	hsa-mir-1-2No1	201385_at	0.0180699	0.891949	0.986111
Downregulated/Cleaved	hsa-miR-1	DHX15	DHX15	hsa-mir-1-2No1	201386_s_at	0.030115	0.820875	0.968844
Downregulated/Cleaved	hsa-miR-1	EML4	EML4	hsa-mir-001b-1-prec1	220386_s_at	0.10974	0.408013	0.824454
Downregulated/Cleaved	hsa-miR-1	EML4	EML4	hsa-mir-001b-2-prec	220386_s_at	0.15185	0.250929	0.759373
Downregulated/Cleaved	hsa-miR-1	EML4	EML4	hsa-mir-1-1No1	220386_s_at	0.121196	0.360515	0.803076
Downregulated/Cleaved	hsa-miR-1	EML4	EML4	hsa-mir-1-2No1	220386_s_at	0.192998	0.143048	0.705189
Downregulated/Cleaved	hsa-miR-1	EPB41L4B	EPB41L4B	hsa-mir-001b-1-prec1	220161_s_at	0.336331	0.0092013	0.37123
Downregulated/Cleaved	hsa-miR-1	EPB41L4B	EPB41L4B	hsa-mir-001b-2-prec	220161_s_at	0.0488511	0.713303	0.934449
Downregulated/Cleaved	hsa-miR-1	EPB41L4B	EPB41L4B	hsa-mir-1-1No1	220161_s_at	0.141565	0.28484	0.777532
Downregulated/Cleaved	hsa-miR-1	EPB41L4B	EPB41L4B	hsa-mir-1-2No1	220161_s_at	0.247679	0.0585796	0.590547
Downregulated/Cleaved	hsa-miR-1	FBLN2	FBLN2	hsa-mir-001b-1-prec1	203886_s_at	0.0716728	0.58958	0.907856
Downregulated/Cleaved	hsa-miR-1	FBLN2	FBLN2	hsa-mir-001b-2-prec	203886_s_at	0.186446	0.157389	0.72084
Downregulated/Cleaved	hsa-miR-1	FBLN2	FBLN2	hsa-mir-1-1No1	203886_s_at	0.0536568	0.686494	0.93162
Downregulated/Cleaved	hsa-miR-1	FBLN2	FBLN2	hsa-mir-1-2No1	203886_s_at	0.0735223	0.579988	0.907856
Downregulated/Cleaved	hsa-miR-1	FLJ20273	RBM47	hsa-mir-001b-1-prec1	218035_s_at	0.0065161	0.960935	0.994398
Downregulated/Cleaved	hsa-miR-1	FLJ20273	RBM47	hsa-mir-001b-2-prec	218035_s_at	0.0177318	0.893958	0.986111
Downregulated/Cleaved	hsa-miR-1	FLJ20273	RBM47	hsa-mir-1-1No1	218035_s_at	0.289478	0.0261621	0.524078
Downregulated/Cleaved	hsa-miR-1	FLJ20273	RBM47	hsa-mir-1-2No1	218035_s_at	0.0460064	0.72934	0.940792
Downregulated/Cleaved	hsa-miR-1	FLJ20519	C1orf56	hsa-mir-001b-1-prec1	221222_s_at	-0.188035	0.153818	0.717117
Downregulated/Cleaved	hsa-miR-1	FLJ20519	C1orf56	hsa-mir-001b-2-prec	221222_s_at	-0.164592	0.212866	0.744749
Downregulated/Cleaved	hsa-miR-1	FLJ20519	C1orf56	hsa-mir-1-1No1	221222_s_at	0.199087	0.130617	0.691506
Downregulated/Cleaved	hsa-miR-1	FLJ20519	C1orf56	hsa-mir-1-2No1	221222_s_at	0.0763284	0.565572	0.903742
Downregulated/Cleaved	hsa-miR-1	GCH1	GCH1	hsa-mir-001b-1-prec1	204224_s_at	0.042506	0.749231	0.948809
Downregulated/Cleaved	hsa-miR-1	GCH1	GCH1	hsa-mir-001b-2-prec	204224_s_at	-0.0484711	0.715438	0.935133
Downregulated/Cleaved	hsa-miR-1	GCH1	GCH1	hsa-mir-1-1No1	204224_s_at	0.257438	0.0490194	0.553349
Downregulated/Cleaved	hsa-miR-1	GCH1	GCH1	hsa-mir-1-2No1	204224_s_at	0.153387	0.246106	0.759373
Downregulated/Cleaved	hsa-miR-1	H3F3B	H3F3B	hsa-mir-001b-1-prec1	209069_s_at	0.179373	0.174032	0.732425
Downregulated/Cleaved	hsa-miR-1	H3F3B	H3F3B	hsa-mir-001b-1-prec1	211997_x_at	0.166862	0.206536	0.744749
Downregulated/Cleaved	hsa-miR-1	H3F3B	H3F3B	hsa-mir-001b-1-prec1	211998_at	0.0695571	0.600639	0.911915
Downregulated/Cleaved	hsa-miR-1	H3F3B	H3F3B	hsa-mir-001b-1-prec1	211999_at	0.176452	0.181265	0.732425
Downregulated/Cleaved	hsa-miR-1	H3F3B	H3F3B	hsa-mir-001b-2-prec	209069_s_at	0.209922	0.110538	0.666434
Downregulated/Cleaved	hsa-miR-1	H3F3B	H3F3B	hsa-mir-001b-2-prec	211997_x_at	0.151673	0.251488	0.759373
Downregulated/Cleaved	hsa-miR-1	H3F3B	H3F3B	hsa-mir-001b-2-prec	211998_at	0.269803	0.038777	0.526273
Downregulated/Cleaved	hsa-miR-1	H3F3B	H3F3B	hsa-mir-001b-2-prec	211999_at	0.207133	0.115464	0.67984
Downregulated/Cleaved	hsa-miR-1	H3F3B	H3F3B	hsa-mir-1-1No1	209069_s_at	0.149247	0.259237	0.759373
Downregulated/Cleaved	hsa-miR-1	H3F3B	H3F3B	hsa-mir-1-1No1	211997_x_at	0.220557	0.0932247	0.630593
Downregulated/Cleaved	hsa-miR-1	H3F3B	H3F3B	hsa-mir-1-1No1	211998_at	0.224761	0.0869974	0.630593
Downregulated/Cleaved	hsa-miR-1	H3F3B	H3F3B	hsa-mir-1-1No1	211999_at	0.157926	0.232239	0.759373
Downregulated/Cleaved	hsa-miR-1	H3F3B	H3F3B	hsa-mir-1-2No1	209069_s_at	0.149665	0.257891	0.759373
Downregulated/Cleaved	hsa-miR-1	H3F3B	H3F3B	hsa-mir-1-2No1	211997_x_at	0.164777	0.212346	0.744749
Downregulated/Cleaved	hsa-miR-1	H3F3B	H3F3B	hsa-mir-1-2No1	211998_at	0.3336	0.00982217	0.371457
Downregulated/Cleaved	hsa-miR-1	H3F3B	H3F3B	hsa-mir-1-2No1	211999_at	0.129949	0.326608	0.793039
Downregulated/Cleaved	hsa-miR-1	HIST1H3B	HIST1H3B	hsa-mir-001b-1-prec1	208576_s_at	0.0643309	0.62834	0.922822
Downregulated/Cleaved	hsa-miR-1	HIST1H3B	HIST1H3B	hsa-mir-001b-2-prec	208576_s_at	-0.076998	0.562157	0.902075
Downregulated/Cleaved	hsa-miR-1	HIST1H3B	HIST1H3B	hsa-mir-1-1No1	208576_s_at	-0.0573457	0.666169	0.926662
Downregulated/Cleaved	hsa-miR-1	HIST1H3B	HIST1H3B	hsa-mir-1-2No1	208576_s_at	0.190496	0.148403	0.709575
Downregulated/Cleaved	hsa-miR-1	HIST1H3I	HIST1H3I	hsa-mir-001b-1-prec1	214509_at	0.115884	0.382103	0.818299
Downregulated/Cleaved	hsa-miR-1	HIST1H3I	HIST1H3I	hsa-mir-001b-2-prec	214509_at	-0.128972	0.330289	0.793039
Downregulated/Cleaved	hsa-miR-1	HIST1H3I	HIST1H3I	hsa-mir-1-1No1	214509_at	0.0803021	0.54545	0.896704
Downregulated/Cleaved	hsa-miR-1	HIST1H3I	HIST1H3I	hsa-mir-1-2No1	214509_at	0.246241	0.0601074	0.59744
Downregulated/Cleaved	hsa-miR-1	HPS4	HPS4	hsa-mir-001b-1-prec1	218402_s_at	-0.0771568	0.561349	0.902075
Downregulated/Cleaved	hsa-miR-1	HPS4	HPS4	hsa-mir-001b-1-prec1	54037_at	-0.0724514	0.585533	0.907856
Downregulated/Cleaved	hsa-miR-1	HPS4	HPS4	hsa-mir-001b-2-prec	218402_s_at	-0.174904	0.185185	0.732425
Downregulated/Cleaved	hsa-miR-1	HPS4	HPS4	hsa-mir-001b-2-prec	54037_at	-0.185065	0.160541	0.721812
Downregulated/Cleaved	hsa-miR-1	HPS4	HPS4	hsa-mir-1-1No1	218402_s_at	0.0331425	0.803211	0.967061
Downregulated/Cleaved	hsa-miR-1	HPS4	HPS4	hsa-mir-1-1No1	54037_at	-0.00139645	0.991625	0.99904
Downregulated/Cleaved	hsa-miR-1	HPS4	HPS4	hsa-mir-1-2No1	218402_s_at	0.0238571	0.857659	0.973218
Downregulated/Cleaved	hsa-miR-1	HPS4	HPS4	hsa-mir-1-2No1	54037_at	-0.0383933	0.77281	0.95709
Downregulated/Cleaved	hsa-miR-1	IHPK2	IHPK2	hsa-mir-001b-1-prec1	218192_at	0.159656	0.227097	0.75127
Downregulated/Cleaved	hsa-miR-1	IHPK2	IHPK2	hsa-mir-001b-2-prec	218192_at	0.0958541	0.470183	0.869803
Downregulated/Cleaved	hsa-miR-1	IHPK2	IHPK2	hsa-mir-1-1No1	218192_at	0.280097	0.0316628	0.524078
Downregulated/Cleaved	hsa-miR-1	IHPK2	IHPK2	hsa-mir-1-2No1	218192_at	0.10619	0.423433	0.834028
Downregulated/Cleaved	hsa-miR-1	INPP5F	INPP5F	hsa-mir-001b-1-prec1	203607_at	0.109336	0.409751	0.825454
Downregulated/Cleaved	hsa-miR-1	INPP5F	INPP5F	hsa-mir-001b-2-prec	203607_at	-0.024102	0.856213	0.973183
Downregulated/Cleaved	hsa-miR-1	INPP5F	INPP5F	hsa-mir-1-1No1	203607_at	0.0435796	0.743112	0.947806
Downregulated/Cleaved	hsa-miR-1	INPP5F	INPP5F	hsa-mir-1-2No1	203607_at	-0.103243	0.436485	0.845709
Downregulated/Cleaved	hsa-miR-1	KIAA1194	CNOT6	hsa-mir-001b-1-prec1	217970_s_at	0.230512	0.0790111	0.630593
Downregulated/Cleaved	hsa-miR-1	KIAA1194	CNOT6	hsa-mir-001b-2-prec	217970_s_at	0.266874	0.0410272	0.526273
Downregulated/Cleaved	hsa-miR-1	KIAA1194	CNOT6	hsa-mir-1-1No1	217970_s_at	0.260201	0.0465573	0.541758
Downregulated/Cleaved	hsa-miR-1	KIAA1194	CNOT6	hsa-mir-1-2No1	217970_s_at	0.0905953	0.494991	0.880159
Downregulated/Cleaved	hsa-miR-1	KIAA1598	KIAA1598	hsa-mir-001b-1-prec1	221802_s_at	-0.0196809	0.882381	0.983233
Downregulated/Cleaved	hsa-miR-1	KIAA1598	KIAA1598	hsa-mir-001b-2-prec	221802_s_at	-0.15398	0.244262	0.759373
Downregulated/Cleaved	hsa-miR-1	KIAA1598	KIAA1598	hsa-mir-1-1No1	221802_s_at	0.0966108	0.466669	0.867639
Downregulated/Cleaved	hsa-miR-1	KIAA1598	KIAA1598	hsa-mir-1-2No1	221802_s_at	0.0251638	0.849951	0.97204
Downregulated/Cleaved	hsa-miR-1	KIF2	KIF2A	hsa-mir-001b-1-prec1	203086_at	-0.183292	0.164659	0.721812
Downregulated/Cleaved	hsa-miR-1	KIF2	KIF2A	hsa-mir-001b-1-prec1	203087_s_at	-0.0268467	0.840044	0.970043
Downregulated/Cleaved	hsa-miR-1	KIF2	KIF2A	hsa-mir-001b-1-prec1	213598_at	-0.261073	0.0458014	0.540521
Downregulated/Cleaved	hsa-miR-1	KIF2	KIF2A	hsa-mir-001b-1-prec1	220699_s_at	-0.0122647	0.926543	0.990525
Downregulated/Cleaved	hsa-miR-1	KIF2	KIF2A	hsa-mir-001b-2-prec	203086_at	-0.000990071	0.994062	0.999188
Downregulated/Cleaved	hsa-miR-1	KIF2	KIF2A	hsa-mir-001b-2-prec	203087_s_at	0.048771	0.713753	0.934449
Downregulated/Cleaved	hsa-miR-1	KIF2	KIF2A	hsa-mir-001b-2-prec	213598_at	0.220198	0.0937729	0.631734
Downregulated/Cleaved	hsa-miR-1	KIF2	KIF2A	hsa-mir-001b-2-prec	220699_s_at	-0.192307	0.144513	0.705189
Downregulated/Cleaved	hsa-miR-1	KIF2	KIF2A	hsa-mir-1-1No1	203086_at	-0.26028	0.0464885	0.541758
Downregulated/Cleaved	hsa-miR-1	KIF2	KIF2A	hsa-mir-1-1No1	203087_s_at	-0.117026	0.377397	0.818299
Downregulated/Cleaved	hsa-miR-1	KIF2	KIF2A	hsa-mir-1-1No1	213598_at	-0.277676	0.0332291	0.524078
Downregulated/Cleaved	hsa-miR-1	KIF2	KIF2A	hsa-mir-1-1No1	220699_s_at	0.0531117	0.689516	0.93162
Downregulated/Cleaved	hsa-miR-1	KIF2	KIF2A	hsa-mir-1-2No1	203086_at	-0.0458535	0.730205	0.941178
Downregulated/Cleaved	hsa-miR-1	KIF2	KIF2A	hsa-mir-1-2No1	203087_s_at	-0.162887	0.217709	0.745191
Downregulated/Cleaved	hsa-miR-1	KIF2	KIF2A	hsa-mir-1-2No1	213598_at	0.00693314	0.958437	0.994398
Downregulated/Cleaved	hsa-miR-1	KIF2	KIF2A	hsa-mir-1-2No1	220699_s_at	-0.0988929	0.456158	0.863031
Downregulated/Cleaved	hsa-miR-1	LASP1	LASP1	hsa-mir-001b-1-prec1	200618_at	0.114153	0.3893	0.819879
Downregulated/Cleaved	hsa-miR-1	LASP1	LASP1	hsa-mir-001b-2-prec	200618_at	0.193348	0.142311	0.705189
Downregulated/Cleaved	hsa-miR-1	LASP1	LASP1	hsa-mir-1-1No1	200618_at	0.0147853	0.911502	0.989372
Downregulated/Cleaved	hsa-miR-1	LASP1	LASP1	hsa-mir-1-2No1	200618_at	0.112102	0.397933	0.819879
Downregulated/Cleaved	hsa-miR-1	LASS2	LASS2	hsa-mir-001b-1-prec1	222212_s_at	-0.190303	0.148823	0.709575
Downregulated/Cleaved	hsa-miR-1	LASS2	LASS2	hsa-mir-001b-2-prec	222212_s_at	0.00234023	0.985965	0.998567
Downregulated/Cleaved	hsa-miR-1	LASS2	LASS2	hsa-mir-1-1No1	222212_s_at	-0.00905195	0.945751	0.993155
Downregulated/Cleaved	hsa-miR-1	LASS2	LASS2	hsa-mir-1-2No1	222212_s_at	0.0103106	0.938222	0.993155
Downregulated/Cleaved	hsa-miR-1	LIN7C	LIN7C	hsa-mir-001b-1-prec1	219399_at	0.0798087	0.547929	0.896889
Downregulated/Cleaved	hsa-miR-1	LIN7C	LIN7C	hsa-mir-001b-1-prec1	221568_s_at	-0.0311293	0.814946	0.968844
Downregulated/Cleaved	hsa-miR-1	LIN7C	LIN7C	hsa-mir-001b-2-prec	219399_at	0.0550417	0.678836	0.931366
Downregulated/Cleaved	hsa-miR-1	LIN7C	LIN7C	hsa-mir-001b-2-prec	221568_s_at	0.281094	0.0310355	0.524078
Downregulated/Cleaved	hsa-miR-1	LIN7C	LIN7C	hsa-mir-1-1No1	219399_at	-0.0915193	0.490583	0.878513
Downregulated/Cleaved	hsa-miR-1	LIN7C	LIN7C	hsa-mir-1-1No1	221568_s_at	-0.0275212	0.83608	0.970043
Downregulated/Cleaved	hsa-miR-1	LIN7C	LIN7C	hsa-mir-1-2No1	219399_at	-0.13948	0.292064	0.777532
Downregulated/Cleaved	hsa-miR-1	LIN7C	LIN7C	hsa-mir-1-2No1	221568_s_at	0.0134843	0.919262	0.989372
Downregulated/Cleaved	hsa-miR-1	LOC63929	XPNPEP3	hsa-mir-001b-1-prec1	220020_at	0.0825122	0.53441	0.893035
Downregulated/Cleaved	hsa-miR-1	LOC63929	XPNPEP3	hsa-mir-001b-2-prec	220020_at	-0.0851398	0.521429	0.888139
Downregulated/Cleaved	hsa-miR-1	LOC63929	XPNPEP3	hsa-mir-1-1No1	220020_at	0.112872	0.394679	0.819879
Downregulated/Cleaved	hsa-miR-1	LOC63929	XPNPEP3	hsa-mir-1-2No1	220020_at	-0.152482	0.248938	0.759373
Downregulated/Cleaved	hsa-miR-1	LZTFL1	LZTFL1	hsa-mir-001b-1-prec1	218437_s_at	-0.0891369	0.50199	0.880159
Downregulated/Cleaved	hsa-miR-1	LZTFL1	LZTFL1	hsa-mir-001b-2-prec	218437_s_at	0.151502	0.25203	0.759373
Downregulated/Cleaved	hsa-miR-1	LZTFL1	LZTFL1	hsa-mir-1-1No1	218437_s_at	-0.153865	0.244621	0.759373
Downregulated/Cleaved	hsa-miR-1	LZTFL1	LZTFL1	hsa-mir-1-2No1	218437_s_at	0.135185	0.307322	0.777918
Downregulated/Cleaved	hsa-miR-1	MMD	MMD	hsa-mir-001b-1-prec1	203414_at	-0.0765253	0.564567	0.903307
Downregulated/Cleaved	hsa-miR-1	MMD	MMD	hsa-mir-001b-2-prec	203414_at	0.0802758	0.545582	0.896704
Downregulated/Cleaved	hsa-miR-1	MMD	MMD	hsa-mir-1-1No1	203414_at	-0.0320122	0.809794	0.968088
Downregulated/Cleaved	hsa-miR-1	MMD	MMD	hsa-mir-1-2No1	203414_at	0.0595201	0.654299	0.925745
Downregulated/Cleaved	hsa-miR-1	MTX1	MTX1	hsa-mir-001b-1-prec1	210386_s_at	-0.159235	0.228343	0.753894
Downregulated/Cleaved	hsa-miR-1	MTX1	MTX1	hsa-mir-001b-2-prec	210386_s_at	0.0336957	0.799993	0.96603
Downregulated/Cleaved	hsa-miR-1	MTX1	MTX1	hsa-mir-1-1No1	210386_s_at	0.334603	0.0095899	0.37123
Downregulated/Cleaved	hsa-miR-1	MTX1	MTX1	hsa-mir-1-2No1	210386_s_at	0.156349	0.236995	0.759373
Downregulated/Cleaved	hsa-miR-1	MXD4	MXD4	hsa-mir-001b-1-prec1	212347_x_at	0.011738	0.92969	0.991669
Downregulated/Cleaved	hsa-miR-1	MXD4	MXD4	hsa-mir-001b-2-prec	212347_x_at	0.0994756	0.453495	0.862951
Downregulated/Cleaved	hsa-miR-1	MXD4	MXD4	hsa-mir-1-1No1	212347_x_at	0.0813725	0.540089	0.893892
Downregulated/Cleaved	hsa-miR-1	MXD4	MXD4	hsa-mir-1-2No1	212347_x_at	0.0768788	0.562765	0.902075
Downregulated/Cleaved	hsa-miR-1	NETO2	NETO2	hsa-mir-001b-1-prec1	218888_s_at	-0.0656701	0.621191	0.916697
Downregulated/Cleaved	hsa-miR-1	NETO2	NETO2	hsa-mir-001b-2-prec	218888_s_at	-0.0775811	0.559191	0.902075
Downregulated/Cleaved	hsa-miR-1	NETO2	NETO2	hsa-mir-1-1No1	218888_s_at	0.0656573	0.621259	0.916697
Downregulated/Cleaved	hsa-miR-1	NETO2	NETO2	hsa-mir-1-2No1	218888_s_at	0.18809	0.153694	0.717117
Downregulated/Cleaved	hsa-miR-1	NP	NP	hsa-mir-001b-1-prec1	201695_s_at	-0.198941	0.130904	0.691506
Downregulated/Cleaved	hsa-miR-1	NP	NP	hsa-mir-001b-2-prec	201695_s_at	0.161498	0.221711	0.745191
Downregulated/Cleaved	hsa-miR-1	NP	NP	hsa-mir-1-1No1	201695_s_at	-0.0465248	0.726409	0.940657
Downregulated/Cleaved	hsa-miR-1	NP	NP	hsa-mir-1-2No1	201695_s_at	0.00886749	0.946855	0.993155
Downregulated/Cleaved	hsa-miR-1	OAT	OAT	hsa-mir-001b-1-prec1	201599_at	0.140123	0.289823	0.777532
Downregulated/Cleaved	hsa-miR-1	OAT	OAT	hsa-mir-001b-2-prec	201599_at	-0.149548	0.258267	0.759373
Downregulated/Cleaved	hsa-miR-1	OAT	OAT	hsa-mir-1-1No1	201599_at	0.0745285	0.5748	0.907672
Downregulated/Cleaved	hsa-miR-1	OAT	OAT	hsa-mir-1-2No1	201599_at	0.0233016	0.86094	0.974391
Downregulated/Cleaved	hsa-miR-1	PARG1	ARHGAP29	hsa-mir-001b-1-prec1	203910_at	0.0580714	0.662199	0.926662
Downregulated/Cleaved	hsa-miR-1	PARG1	ARHGAP29	hsa-mir-001b-2-prec	203910_at	0.0725183	0.585186	0.907856
Downregulated/Cleaved	hsa-miR-1	PARG1	ARHGAP29	hsa-mir-1-1No1	203910_at	0.00575623	0.965487	0.994596
Downregulated/Cleaved	hsa-miR-1	PARG1	ARHGAP29	hsa-mir-1-2No1	203910_at	-0.187156	0.155786	0.719123
Downregulated/Cleaved	hsa-miR-1	PDCD4	PDCD4	hsa-mir-001b-1-prec1	202730_s_at	0.0277223	0.834899	0.970043
Downregulated/Cleaved	hsa-miR-1	PDCD4	PDCD4	hsa-mir-001b-1-prec1	202731_at	0.032004	0.809842	0.968088
Downregulated/Cleaved	hsa-miR-1	PDCD4	PDCD4	hsa-mir-001b-1-prec1	212593_s_at	-0.0856597	0.518879	0.888139
Downregulated/Cleaved	hsa-miR-1	PDCD4	PDCD4	hsa-mir-001b-1-prec1	212594_at	-0.0935435	0.481	0.872828
Downregulated/Cleaved	hsa-miR-1	PDCD4	PDCD4	hsa-mir-001b-2-prec	202730_s_at	0.0917567	0.489454	0.878513
Downregulated/Cleaved	hsa-miR-1	PDCD4	PDCD4	hsa-mir-001b-2-prec	202731_at	-0.0373272	0.778957	0.959024
Downregulated/Cleaved	hsa-miR-1	PDCD4	PDCD4	hsa-mir-001b-2-prec	212593_s_at	-0.0556288	0.6756	0.928322
Downregulated/Cleaved	hsa-miR-1	PDCD4	PDCD4	hsa-mir-001b-2-prec	212594_at	0.00372508	0.977662	0.997186
Downregulated/Cleaved	hsa-miR-1	PDCD4	PDCD4	hsa-mir-1-1No1	202730_s_at	0.0821658	0.536133	0.893035
Downregulated/Cleaved	hsa-miR-1	PDCD4	PDCD4	hsa-mir-1-1No1	202731_at	-0.000664464	0.996015	0.999301
Downregulated/Cleaved	hsa-miR-1	PDCD4	PDCD4	hsa-mir-1-1No1	212593_s_at	0.0232279	0.861376	0.974391
Downregulated/Cleaved	hsa-miR-1	PDCD4	PDCD4	hsa-mir-1-1No1	212594_at	0.038182	0.774027	0.95709
Downregulated/Cleaved	hsa-miR-1	PDCD4	PDCD4	hsa-mir-1-2No1	202730_s_at	-0.0307105	0.817393	0.968844
Downregulated/Cleaved	hsa-miR-1	PDCD4	PDCD4	hsa-mir-1-2No1	202731_at	0.0237995	0.858	0.973218
Downregulated/Cleaved	hsa-miR-1	PDCD4	PDCD4	hsa-mir-1-2No1	212593_s_at	0.0744147	0.575385	0.907672
Downregulated/Cleaved	hsa-miR-1	PDCD4	PDCD4	hsa-mir-1-2No1	212594_at	0.0921152	0.487752	0.876478
Downregulated/Cleaved	hsa-miR-1	PFTK1	PFTK1	hsa-mir-001b-1-prec1	204604_at	0.0302899	0.819852	0.968844
Downregulated/Cleaved	hsa-miR-1	PFTK1	PFTK1	hsa-mir-001b-1-prec1	211502_s_at	-0.112954	0.394333	0.819879
Downregulated/Cleaved	hsa-miR-1	PFTK1	PFTK1	hsa-mir-001b-2-prec	204604_at	0.175577	0.183473	0.732425
Downregulated/Cleaved	hsa-miR-1	PFTK1	PFTK1	hsa-mir-001b-2-prec	211502_s_at	-0.153035	0.247206	0.759373
Downregulated/Cleaved	hsa-miR-1	PFTK1	PFTK1	hsa-mir-1-1No1	204604_at	-0.196697	0.135395	0.69757
Downregulated/Cleaved	hsa-miR-1	PFTK1	PFTK1	hsa-mir-1-1No1	211502_s_at	-0.23946	0.0677527	0.62789
Downregulated/Cleaved	hsa-miR-1	PFTK1	PFTK1	hsa-mir-1-2No1	204604_at	-0.154876	0.241497	0.759373
Downregulated/Cleaved	hsa-miR-1	PFTK1	PFTK1	hsa-mir-1-2No1	211502_s_at	-0.149513	0.258381	0.759373
Downregulated/Cleaved	hsa-miR-1	PIP3AP	MTMR12	hsa-mir-001b-1-prec1	220953_s_at	0.0351572	0.791509	0.961082
Downregulated/Cleaved	hsa-miR-1	PIP3AP	MTMR12	hsa-mir-001b-2-prec	220953_s_at	-0.0701811	0.597368	0.910275
Downregulated/Cleaved	hsa-miR-1	PIP3AP	MTMR12	hsa-mir-1-1No1	220953_s_at	-0.290761	0.0254766	0.524078
Downregulated/Cleaved	hsa-miR-1	PIP3AP	MTMR12	hsa-mir-1-2No1	220953_s_at	-0.0326848	0.805875	0.967287
Downregulated/Cleaved	hsa-miR-1	PLEKHB2	PLEKHB2	hsa-mir-001b-1-prec1	201410_at	-0.183936	0.163155	0.721812
Downregulated/Cleaved	hsa-miR-1	PLEKHB2	PLEKHB2	hsa-mir-001b-1-prec1	201411_s_at	-0.135652	0.305641	0.777918
Downregulated/Cleaved	hsa-miR-1	PLEKHB2	PLEKHB2	hsa-mir-001b-2-prec	201410_at	0.0981566	0.459535	0.86403
Downregulated/Cleaved	hsa-miR-1	PLEKHB2	PLEKHB2	hsa-mir-001b-2-prec	201411_s_at	0.025269	0.849331	0.97204
Downregulated/Cleaved	hsa-miR-1	PLEKHB2	PLEKHB2	hsa-mir-1-1No1	201410_at	-0.214997	0.101991	0.65024
Downregulated/Cleaved	hsa-miR-1	PLEKHB2	PLEKHB2	hsa-mir-1-1No1	201411_s_at	-0.237231	0.0704291	0.62789
Downregulated/Cleaved	hsa-miR-1	PLEKHB2	PLEKHB2	hsa-mir-1-2No1	201410_at	-0.110242	0.40586	0.823599
Downregulated/Cleaved	hsa-miR-1	PLEKHB2	PLEKHB2	hsa-mir-1-2No1	201411_s_at	-0.0424036	0.749815	0.948809
Downregulated/Cleaved	hsa-miR-1	POGK	POGK	hsa-mir-001b-1-prec1	218229_s_at	-0.241708	0.0651368	0.618476
Downregulated/Cleaved	hsa-miR-1	POGK	POGK	hsa-mir-001b-2-prec	218229_s_at	-0.0711249	0.592435	0.909489
Downregulated/Cleaved	hsa-miR-1	POGK	POGK	hsa-mir-1-1No1	218229_s_at	0.0973699	0.463158	0.865693
Downregulated/Cleaved	hsa-miR-1	POGK	POGK	hsa-mir-1-2No1	218229_s_at	-0.00674293	0.959576	0.994398
Downregulated/Cleaved	hsa-miR-1	POLR2K	POLR2K	hsa-mir-001b-1-prec1	202634_at	0.134092	0.311287	0.777918
Downregulated/Cleaved	hsa-miR-1	POLR2K	POLR2K	hsa-mir-001b-1-prec1	202635_s_at	0.281474	0.0307993	0.524078
Downregulated/Cleaved	hsa-miR-1	POLR2K	POLR2K	hsa-mir-001b-2-prec	202634_at	0.0181645	0.891387	0.986111
Downregulated/Cleaved	hsa-miR-1	POLR2K	POLR2K	hsa-mir-001b-2-prec	202635_s_at	-0.0598373	0.652574	0.925745
Downregulated/Cleaved	hsa-miR-1	POLR2K	POLR2K	hsa-mir-1-1No1	202634_at	-0.00943941	0.943433	0.993155
Downregulated/Cleaved	hsa-miR-1	POLR2K	POLR2K	hsa-mir-1-1No1	202635_s_at	0.0933057	0.482121	0.872959
Downregulated/Cleaved	hsa-miR-1	POLR2K	POLR2K	hsa-mir-1-2No1	202634_at	-0.0620969	0.640341	0.923648
Downregulated/Cleaved	hsa-miR-1	POLR2K	POLR2K	hsa-mir-1-2No1	202635_s_at	0.057519	0.66522	0.926662
Downregulated/Cleaved	hsa-miR-1	POM121	POM121	hsa-mir-001b-1-prec1	205096_at	-0.137617	0.298621	0.777532
Downregulated/Cleaved	hsa-miR-1	POM121	POM121	hsa-mir-001b-1-prec1	212178_s_at	-0.247828	0.0584223	0.590547
Downregulated/Cleaved	hsa-miR-1	POM121	POM121	hsa-mir-001b-1-prec1	213360_s_at	-0.229623	0.0802065	0.630593
Downregulated/Cleaved	hsa-miR-1	POM121	POM121	hsa-mir-001b-2-prec	205096_at	-0.296669	0.0225113	0.5062
Downregulated/Cleaved	hsa-miR-1	POM121	POM121	hsa-mir-001b-2-prec	212178_s_at	-0.172881	0.190399	0.732425
Downregulated/Cleaved	hsa-miR-1	POM121	POM121	hsa-mir-001b-2-prec	213360_s_at	-0.105532	0.426328	0.835582
Downregulated/Cleaved	hsa-miR-1	POM121	POM121	hsa-mir-1-1No1	205096_at	-0.0314533	0.813055	0.968844
Downregulated/Cleaved	hsa-miR-1	POM121	POM121	hsa-mir-1-1No1	212178_s_at	-0.281773	0.0306147	0.524078
Downregulated/Cleaved	hsa-miR-1	POM121	POM121	hsa-mir-1-1No1	213360_s_at	-0.326526	0.0116017	0.402255
Downregulated/Cleaved	hsa-miR-1	POM121	POM121	hsa-mir-1-2No1	205096_at	-0.00236069	0.985842	0.998567
Downregulated/Cleaved	hsa-miR-1	POM121	POM121	hsa-mir-1-2No1	212178_s_at	0.0395992	0.765874	0.95709
Downregulated/Cleaved	hsa-miR-1	POM121	POM121	hsa-mir-1-2No1	213360_s_at	0.0179843	0.892458	0.986111
Downregulated/Cleaved	hsa-miR-1	PTK9	TWF1	hsa-mir-001b-1-prec1	201745_at	0.16516	0.211269	0.744749
Downregulated/Cleaved	hsa-miR-1	PTK9	TWF1	hsa-mir-001b-1-prec1	214007_s_at	0.12669	0.33899	0.794129
Downregulated/Cleaved	hsa-miR-1	PTK9	TWF1	hsa-mir-001b-2-prec	201745_at	0.056564	0.670457	0.927867
Downregulated/Cleaved	hsa-miR-1	PTK9	TWF1	hsa-mir-001b-2-prec	214007_s_at	-0.00601765	0.963921	0.994398
Downregulated/Cleaved	hsa-miR-1	PTK9	TWF1	hsa-mir-1-1No1	201745_at	0.166433	0.207723	0.744749
Downregulated/Cleaved	hsa-miR-1	PTK9	TWF1	hsa-mir-1-1No1	214007_s_at	0.088236	0.506338	0.880159
Downregulated/Cleaved	hsa-miR-1	PTK9	TWF1	hsa-mir-1-2No1	201745_at	-0.126376	0.340199	0.794129
Downregulated/Cleaved	hsa-miR-1	PTK9	TWF1	hsa-mir-1-2No1	214007_s_at	-0.0651368	0.624034	0.918119
Downregulated/Cleaved	hsa-miR-1	RAB11FIP2	RAB11FIP2	hsa-mir-001b-1-prec1	203883_s_at	-0.256735	0.0496622	0.553349
Downregulated/Cleaved	hsa-miR-1	RAB11FIP2	RAB11FIP2	hsa-mir-001b-1-prec1	203884_s_at	-0.203668	0.121816	0.680694
Downregulated/Cleaved	hsa-miR-1	RAB11FIP2	RAB11FIP2	hsa-mir-001b-2-prec	203883_s_at	-0.176606	0.180879	0.732425
Downregulated/Cleaved	hsa-miR-1	RAB11FIP2	RAB11FIP2	hsa-mir-001b-2-prec	203884_s_at	-0.233162	0.075533	0.630593
Downregulated/Cleaved	hsa-miR-1	RAB11FIP2	RAB11FIP2	hsa-mir-1-1No1	203883_s_at	-0.0961215	0.46894	0.868949
Downregulated/Cleaved	hsa-miR-1	RAB11FIP2	RAB11FIP2	hsa-mir-1-1No1	203884_s_at	0.0207472	0.876057	0.982318
Downregulated/Cleaved	hsa-miR-1	RAB11FIP2	RAB11FIP2	hsa-mir-1-2No1	203883_s_at	-0.00338138	0.979722	0.997203
Downregulated/Cleaved	hsa-miR-1	RAB11FIP2	RAB11FIP2	hsa-mir-1-2No1	203884_s_at	-0.0942612	0.477626	0.869803
Downregulated/Cleaved	hsa-miR-1	RABGAP1L	RABGAP1L	hsa-mir-001b-1-prec1	203020_at	0.123707	0.350576	0.795635
Downregulated/Cleaved	hsa-miR-1	RABGAP1L	RABGAP1L	hsa-mir-001b-1-prec1	213982_s_at	-0.0593681	0.655126	0.925745
Downregulated/Cleaved	hsa-miR-1	RABGAP1L	RABGAP1L	hsa-mir-001b-1-prec1	215342_s_at	0.0882976	0.50604	0.880159
Downregulated/Cleaved	hsa-miR-1	RABGAP1L	RABGAP1L	hsa-mir-001b-2-prec	203020_at	-0.124565	0.34722	0.794737
Downregulated/Cleaved	hsa-miR-1	RABGAP1L	RABGAP1L	hsa-mir-001b-2-prec	213982_s_at	-0.356768	0.00554277	0.308136
Downregulated/Cleaved	hsa-miR-1	RABGAP1L	RABGAP1L	hsa-mir-001b-2-prec	215342_s_at	-0.157164	0.234527	0.759373
Downregulated/Cleaved	hsa-miR-1	RABGAP1L	RABGAP1L	hsa-mir-1-1No1	203020_at	0.313348	0.0156673	0.432258
Downregulated/Cleaved	hsa-miR-1	RABGAP1L	RABGAP1L	hsa-mir-1-1No1	213982_s_at	0.12867	0.331434	0.793039
Downregulated/Cleaved	hsa-miR-1	RABGAP1L	RABGAP1L	hsa-mir-1-1No1	215342_s_at	0.143766	0.277339	0.776552
Downregulated/Cleaved	hsa-miR-1	RABGAP1L	RABGAP1L	hsa-mir-1-2No1	203020_at	0.0425009	0.74926	0.948809
Downregulated/Cleaved	hsa-miR-1	RABGAP1L	RABGAP1L	hsa-mir-1-2No1	213982_s_at	0.0450684	0.734653	0.944822
Downregulated/Cleaved	hsa-miR-1	RABGAP1L	RABGAP1L	hsa-mir-1-2No1	215342_s_at	-0.063816	0.631098	0.923648
Downregulated/Cleaved	hsa-miR-1	RABL2A	RABL2A	hsa-mir-001b-1-prec1	219151_s_at	0.0288719	0.828154	0.968844
Downregulated/Cleaved	hsa-miR-1	RABL2A	RABL2A	hsa-mir-001b-1-prec1	220500_s_at	0.00286476	0.98282	0.997203
Downregulated/Cleaved	hsa-miR-1	RABL2A	RABL2A	hsa-mir-001b-2-prec	219151_s_at	0.114133	0.389386	0.819879
Downregulated/Cleaved	hsa-miR-1	RABL2A	RABL2A	hsa-mir-001b-2-prec	220500_s_at	0.16305	0.217244	0.745191
Downregulated/Cleaved	hsa-miR-1	RABL2A	RABL2A	hsa-mir-1-1No1	219151_s_at	0.16645	0.207675	0.744749
Downregulated/Cleaved	hsa-miR-1	RABL2A	RABL2A	hsa-mir-1-1No1	220500_s_at	0.0500807	0.706409	0.933686
Downregulated/Cleaved	hsa-miR-1	RABL2A	RABL2A	hsa-mir-1-2No1	219151_s_at	0.32213	0.0128427	0.419024
Downregulated/Cleaved	hsa-miR-1	RABL2A	RABL2A	hsa-mir-1-2No1	220500_s_at	0.317451	0.0142876	0.432258
Downregulated/Cleaved	hsa-miR-1	RABL2B	RABL2B	hsa-mir-001b-1-prec1	219151_s_at	0.0288719	0.828154	0.968844
Downregulated/Cleaved	hsa-miR-1	RABL2B	RABL2B	hsa-mir-001b-1-prec1	220500_s_at	0.00286476	0.98282	0.997203
Downregulated/Cleaved	hsa-miR-1	RABL2B	RABL2B	hsa-mir-001b-2-prec	219151_s_at	0.114133	0.389386	0.819879
Downregulated/Cleaved	hsa-miR-1	RABL2B	RABL2B	hsa-mir-001b-2-prec	220500_s_at	0.16305	0.217244	0.745191
Downregulated/Cleaved	hsa-miR-1	RABL2B	RABL2B	hsa-mir-1-1No1	219151_s_at	0.16645	0.207675	0.744749
Downregulated/Cleaved	hsa-miR-1	RABL2B	RABL2B	hsa-mir-1-1No1	220500_s_at	0.0500807	0.706409	0.933686
Downregulated/Cleaved	hsa-miR-1	RABL2B	RABL2B	hsa-mir-1-2No1	219151_s_at	0.32213	0.0128427	0.419024
Downregulated/Cleaved	hsa-miR-1	RABL2B	RABL2B	hsa-mir-1-2No1	220500_s_at	0.317451	0.0142876	0.432258
Downregulated/Cleaved	hsa-miR-1	RNF138	RNF138	hsa-mir-001b-1-prec1	218738_s_at	-0.340463	0.00832672	0.37123
Downregulated/Cleaved	hsa-miR-1	RNF138	RNF138	hsa-mir-001b-2-prec	218738_s_at	0.00116106	0.993037	0.99904
Downregulated/Cleaved	hsa-miR-1	RNF138	RNF138	hsa-mir-1-1No1	218738_s_at	-0.223652	0.0886076	0.630593
Downregulated/Cleaved	hsa-miR-1	RNF138	RNF138	hsa-mir-1-2No1	218738_s_at	-0.0329888	0.804105	0.967061
Downregulated/Cleaved	hsa-miR-1	SDC4	SDC4	hsa-mir-001b-1-prec1	202071_at	0.337731	0.00889638	0.37123
Downregulated/Cleaved	hsa-miR-1	SDC4	SDC4	hsa-mir-001b-2-prec	202071_at	0.187826	0.154284	0.717117
Downregulated/Cleaved	hsa-miR-1	SDC4	SDC4	hsa-mir-1-1No1	202071_at	0.157679	0.23298	0.759373
Downregulated/Cleaved	hsa-miR-1	SDC4	SDC4	hsa-mir-1-2No1	202071_at	-0.0508217	0.702266	0.933686
Downregulated/Cleaved	hsa-miR-1	SERP1	SERP1	hsa-mir-001b-1-prec1	200969_at	-0.0524031	0.693452	0.931981
Downregulated/Cleaved	hsa-miR-1	SERP1	SERP1	hsa-mir-001b-1-prec1	200970_s_at	-0.0153892	0.907902	0.989372
Downregulated/Cleaved	hsa-miR-1	SERP1	SERP1	hsa-mir-001b-1-prec1	200971_s_at	-0.0140462	0.915909	0.989372
Downregulated/Cleaved	hsa-miR-1	SERP1	SERP1	hsa-mir-001b-2-prec	200969_at	0.122306	0.356101	0.802224
Downregulated/Cleaved	hsa-miR-1	SERP1	SERP1	hsa-mir-001b-2-prec	200970_s_at	0.0293466	0.825373	0.968844
Downregulated/Cleaved	hsa-miR-1	SERP1	SERP1	hsa-mir-001b-2-prec	200971_s_at	-0.147028	0.26647	0.764824
Downregulated/Cleaved	hsa-miR-1	SERP1	SERP1	hsa-mir-1-1No1	200969_at	-0.0628057	0.636524	0.923648
Downregulated/Cleaved	hsa-miR-1	SERP1	SERP1	hsa-mir-1-1No1	200970_s_at	-0.0791836	0.551079	0.897399
Downregulated/Cleaved	hsa-miR-1	SERP1	SERP1	hsa-mir-1-1No1	200971_s_at	-0.0587116	0.658703	0.925745
Downregulated/Cleaved	hsa-miR-1	SERP1	SERP1	hsa-mir-1-2No1	200969_at	-0.0426721	0.748284	0.948809
Downregulated/Cleaved	hsa-miR-1	SERP1	SERP1	hsa-mir-1-2No1	200970_s_at	0.036549	0.783452	0.959988
Downregulated/Cleaved	hsa-miR-1	SERP1	SERP1	hsa-mir-1-2No1	200971_s_at	-0.0461884	0.72831	0.940792
Downregulated/Cleaved	hsa-miR-1	SERPINB5	SERPINB5	hsa-mir-001b-1-prec1	204855_at	0.161356	0.222124	0.745191
Downregulated/Cleaved	hsa-miR-1	SERPINB5	SERPINB5	hsa-mir-001b-2-prec	204855_at	0.0272213	0.837842	0.970043
Downregulated/Cleaved	hsa-miR-1	SERPINB5	SERPINB5	hsa-mir-1-1No1	204855_at	0.242134	0.0646503	0.618265
Downregulated/Cleaved	hsa-miR-1	SERPINB5	SERPINB5	hsa-mir-1-2No1	204855_at	0.0656281	0.621415	0.916697
Downregulated/Cleaved	hsa-miR-1	SFRS9	SFRS9	hsa-mir-001b-1-prec1	200044_at	-0.0288087	0.828525	0.968844
Downregulated/Cleaved	hsa-miR-1	SFRS9	SFRS9	hsa-mir-001b-1-prec1	201698_s_at	0.0680956	0.608331	0.912771
Downregulated/Cleaved	hsa-miR-1	SFRS9	SFRS9	hsa-mir-001b-2-prec	200044_at	0.165097	0.211447	0.744749
Downregulated/Cleaved	hsa-miR-1	SFRS9	SFRS9	hsa-mir-001b-2-prec	201698_s_at	0.0531095	0.689528	0.93162
Downregulated/Cleaved	hsa-miR-1	SFRS9	SFRS9	hsa-mir-1-1No1	200044_at	0.254222	0.0520173	0.557335
Downregulated/Cleaved	hsa-miR-1	SFRS9	SFRS9	hsa-mir-1-1No1	201698_s_at	0.382937	0.00275828	0.21856
Downregulated/Cleaved	hsa-miR-1	SFRS9	SFRS9	hsa-mir-1-2No1	200044_at	0.11976	0.366279	0.810489
Downregulated/Cleaved	hsa-miR-1	SFRS9	SFRS9	hsa-mir-1-2No1	201698_s_at	0.146662	0.267673	0.764824
Downregulated/Cleaved	hsa-miR-1	SH2D4A	SH2D4A	hsa-mir-001b-1-prec1	219749_at	-0.0887959	0.503633	0.880159
Downregulated/Cleaved	hsa-miR-1	SH2D4A	SH2D4A	hsa-mir-001b-2-prec	219749_at	-0.129769	0.327284	0.793039
Downregulated/Cleaved	hsa-miR-1	SH2D4A	SH2D4A	hsa-mir-1-1No1	219749_at	-0.0749206	0.572784	0.907125
Downregulated/Cleaved	hsa-miR-1	SH2D4A	SH2D4A	hsa-mir-1-2No1	219749_at	0.063394	0.633362	0.923648
Downregulated/Cleaved	hsa-miR-1	TAGLN2	TAGLN2	hsa-mir-001b-1-prec1	200916_at	-0.118493	0.371408	0.81641
Downregulated/Cleaved	hsa-miR-1	TAGLN2	TAGLN2	hsa-mir-001b-1-prec1	210978_s_at	-0.151518	0.251978	0.759373
Downregulated/Cleaved	hsa-miR-1	TAGLN2	TAGLN2	hsa-mir-001b-2-prec	200916_at	0.0265029	0.842066	0.971696
Downregulated/Cleaved	hsa-miR-1	TAGLN2	TAGLN2	hsa-mir-001b-2-prec	210978_s_at	-0.0413399	0.755895	0.952885
Downregulated/Cleaved	hsa-miR-1	TAGLN2	TAGLN2	hsa-mir-1-1No1	200916_at	-0.0926359	0.485284	0.874879
Downregulated/Cleaved	hsa-miR-1	TAGLN2	TAGLN2	hsa-mir-1-1No1	210978_s_at	-0.148984	0.260088	0.759373
Downregulated/Cleaved	hsa-miR-1	TAGLN2	TAGLN2	hsa-mir-1-2No1	200916_at	-0.15224	0.249699	0.759373
Downregulated/Cleaved	hsa-miR-1	TAGLN2	TAGLN2	hsa-mir-1-2No1	210978_s_at	-0.0944794	0.476603	0.869803
Downregulated/Cleaved	hsa-miR-1	TDP1	TDP1	hsa-mir-001b-1-prec1	219715_s_at	-0.210055	0.110308	0.666434
Downregulated/Cleaved	hsa-miR-1	TDP1	TDP1	hsa-mir-001b-2-prec	219715_s_at	-0.142651	0.28112	0.777532
Downregulated/Cleaved	hsa-miR-1	TDP1	TDP1	hsa-mir-1-1No1	219715_s_at	-0.0705195	0.595598	0.90988
Downregulated/Cleaved	hsa-miR-1	TDP1	TDP1	hsa-mir-1-2No1	219715_s_at	0.0672542	0.61278	0.913678
Downregulated/Cleaved	hsa-miR-1	TH1L	TH1L	hsa-mir-001b-1-prec1	220607_x_at	0.00331316	0.980131	0.997203
Downregulated/Cleaved	hsa-miR-1	TH1L	TH1L	hsa-mir-001b-2-prec	220607_x_at	0.161555	0.221548	0.745191
Downregulated/Cleaved	hsa-miR-1	TH1L	TH1L	hsa-mir-1-1No1	220607_x_at	0.308401	0.0174808	0.434151
Downregulated/Cleaved	hsa-miR-1	TH1L	TH1L	hsa-mir-1-2No1	220607_x_at	0.22676	0.0841518	0.630593
Downregulated/Cleaved	hsa-miR-1	TIMP3	TIMP3	hsa-mir-001b-1-prec1	201147_s_at	0.0490036	0.712447	0.934257
Downregulated/Cleaved	hsa-miR-1	TIMP3	TIMP3	hsa-mir-001b-1-prec1	201148_s_at	0.078872	0.552652	0.898059
Downregulated/Cleaved	hsa-miR-1	TIMP3	TIMP3	hsa-mir-001b-1-prec1	201149_s_at	0.0460594	0.72904	0.940792
Downregulated/Cleaved	hsa-miR-1	TIMP3	TIMP3	hsa-mir-001b-1-prec1	201150_s_at	0.0733209	0.581029	0.907856
Downregulated/Cleaved	hsa-miR-1	TIMP3	TIMP3	hsa-mir-001b-2-prec	201147_s_at	-0.23714	0.0705399	0.62789
Downregulated/Cleaved	hsa-miR-1	TIMP3	TIMP3	hsa-mir-001b-2-prec	201148_s_at	-0.156546	0.236397	0.759373
Downregulated/Cleaved	hsa-miR-1	TIMP3	TIMP3	hsa-mir-001b-2-prec	201149_s_at	-0.234286	0.0740943	0.630593
Downregulated/Cleaved	hsa-miR-1	TIMP3	TIMP3	hsa-mir-001b-2-prec	201150_s_at	-0.219428	0.0949564	0.637127
Downregulated/Cleaved	hsa-miR-1	TIMP3	TIMP3	hsa-mir-1-1No1	201147_s_at	-0.126391	0.340142	0.794129
Downregulated/Cleaved	hsa-miR-1	TIMP3	TIMP3	hsa-mir-1-1No1	201148_s_at	-0.0499707	0.707025	0.933686
Downregulated/Cleaved	hsa-miR-1	TIMP3	TIMP3	hsa-mir-1-1No1	201149_s_at	-0.133317	0.314118	0.780137
Downregulated/Cleaved	hsa-miR-1	TIMP3	TIMP3	hsa-mir-1-1No1	201150_s_at	-0.136404	0.302941	0.777918
Downregulated/Cleaved	hsa-miR-1	TIMP3	TIMP3	hsa-mir-1-2No1	201147_s_at	-0.161138	0.222757	0.745775
Downregulated/Cleaved	hsa-miR-1	TIMP3	TIMP3	hsa-mir-1-2No1	201148_s_at	-0.0944361	0.476806	0.869803
Downregulated/Cleaved	hsa-miR-1	TIMP3	TIMP3	hsa-mir-1-2No1	201149_s_at	-0.131033	0.322556	0.790782
Downregulated/Cleaved	hsa-miR-1	TIMP3	TIMP3	hsa-mir-1-2No1	201150_s_at	-0.146371	0.268636	0.764824
Downregulated/Cleaved	hsa-miR-1	TIP120A	CAND1	hsa-mir-001b-1-prec1	207483_s_at	-0.10594	0.424532	0.834028
Downregulated/Cleaved	hsa-miR-1	TIP120A	CAND1	hsa-mir-001b-1-prec1	208838_at	-0.206594	0.116434	0.680694
Downregulated/Cleaved	hsa-miR-1	TIP120A	CAND1	hsa-mir-001b-1-prec1	208839_s_at	-0.0668673	0.614829	0.914337
Downregulated/Cleaved	hsa-miR-1	TIP120A	CAND1	hsa-mir-001b-2-prec	207483_s_at	-0.0516395	0.697703	0.9323
Downregulated/Cleaved	hsa-miR-1	TIP120A	CAND1	hsa-mir-001b-2-prec	208838_at	0.128244	0.333052	0.793039
Downregulated/Cleaved	hsa-miR-1	TIP120A	CAND1	hsa-mir-001b-2-prec	208839_s_at	0.114553	0.387631	0.819879
Downregulated/Cleaved	hsa-miR-1	TIP120A	CAND1	hsa-mir-1-1No1	207483_s_at	0.061748	0.642224	0.923648
Downregulated/Cleaved	hsa-miR-1	TIP120A	CAND1	hsa-mir-1-1No1	208838_at	0.0571839	0.667056	0.926662
Downregulated/Cleaved	hsa-miR-1	TIP120A	CAND1	hsa-mir-1-1No1	208839_s_at	0.118253	0.372384	0.816549
Downregulated/Cleaved	hsa-miR-1	TIP120A	CAND1	hsa-mir-1-2No1	207483_s_at	-0.00133286	0.992006	0.99904
Downregulated/Cleaved	hsa-miR-1	TIP120A	CAND1	hsa-mir-1-2No1	208838_at	-0.0391282	0.768581	0.95709
Downregulated/Cleaved	hsa-miR-1	TIP120A	CAND1	hsa-mir-1-2No1	208839_s_at	0.0311179	0.815013	0.968844
Downregulated/Cleaved	hsa-miR-1	TM4SF7	TSPAN4	hsa-mir-001b-1-prec1	209263_x_at	-0.0189966	0.886443	0.98599
Downregulated/Cleaved	hsa-miR-1	TM4SF7	TSPAN4	hsa-mir-001b-1-prec1	209264_s_at	-0.0445237	0.737745	0.944822
Downregulated/Cleaved	hsa-miR-1	TM4SF7	TSPAN4	hsa-mir-001b-2-prec	209263_x_at	-0.00529733	0.968237	0.994788
Downregulated/Cleaved	hsa-miR-1	TM4SF7	TSPAN4	hsa-mir-001b-2-prec	209264_s_at	-0.0331855	0.80296	0.967061
Downregulated/Cleaved	hsa-miR-1	TM4SF7	TSPAN4	hsa-mir-1-1No1	209263_x_at	-0.0801071	0.546429	0.896704
Downregulated/Cleaved	hsa-miR-1	TM4SF7	TSPAN4	hsa-mir-1-1No1	209264_s_at	-0.097287	0.463541	0.865693
Downregulated/Cleaved	hsa-miR-1	TM4SF7	TSPAN4	hsa-mir-1-2No1	209263_x_at	-0.157111	0.234687	0.759373
Downregulated/Cleaved	hsa-miR-1	TM4SF7	TSPAN4	hsa-mir-1-2No1	209264_s_at	-0.0913218	0.491524	0.878513
Downregulated/Cleaved	hsa-miR-1	TPM4	TPM4	hsa-mir-001b-1-prec1	209344_at	0.222527	0.0902646	0.630593
Downregulated/Cleaved	hsa-miR-1	TPM4	TPM4	hsa-mir-001b-1-prec1	212481_s_at	0.250267	0.0559078	0.585098
Downregulated/Cleaved	hsa-miR-1	TPM4	TPM4	hsa-mir-001b-2-prec	209344_at	0.0348313	0.793399	0.961082
Downregulated/Cleaved	hsa-miR-1	TPM4	TPM4	hsa-mir-001b-2-prec	212481_s_at	-0.0173173	0.896424	0.986111
Downregulated/Cleaved	hsa-miR-1	TPM4	TPM4	hsa-mir-1-1No1	209344_at	-0.171264	0.194645	0.733023
Downregulated/Cleaved	hsa-miR-1	TPM4	TPM4	hsa-mir-1-1No1	212481_s_at	-0.186076	0.158229	0.72084
Downregulated/Cleaved	hsa-miR-1	TPM4	TPM4	hsa-mir-1-2No1	209344_at	-0.0421418	0.75131	0.948809
Downregulated/Cleaved	hsa-miR-1	TPM4	TPM4	hsa-mir-1-2No1	212481_s_at	-0.0678229	0.609771	0.913285
Downregulated/Cleaved	hsa-miR-1	TRAPPC3	TRAPPC3	hsa-mir-001b-1-prec1	203511_s_at	0.0143555	0.914065	0.989372
Downregulated/Cleaved	hsa-miR-1	TRAPPC3	TRAPPC3	hsa-mir-001b-1-prec1	203512_at	-0.02559	0.847439	0.97204
Downregulated/Cleaved	hsa-miR-1	TRAPPC3	TRAPPC3	hsa-mir-001b-2-prec	203511_s_at	-0.0831928	0.531032	0.892818
Downregulated/Cleaved	hsa-miR-1	TRAPPC3	TRAPPC3	hsa-mir-001b-2-prec	203512_at	-0.0610619	0.645933	0.925745
Downregulated/Cleaved	hsa-miR-1	TRAPPC3	TRAPPC3	hsa-mir-1-1No1	203511_s_at	-0.111028	0.402499	0.820783
Downregulated/Cleaved	hsa-miR-1	TRAPPC3	TRAPPC3	hsa-mir-1-1No1	203512_at	0.0321625	0.808919	0.968088
Downregulated/Cleaved	hsa-miR-1	TRAPPC3	TRAPPC3	hsa-mir-1-2No1	203511_s_at	-0.103223	0.436577	0.845709
Downregulated/Cleaved	hsa-miR-1	TRAPPC3	TRAPPC3	hsa-mir-1-2No1	203512_at	-0.0256129	0.847305	0.97204
Downregulated/Cleaved	hsa-miR-1	TRIM2	TRIM2	hsa-mir-001b-1-prec1	202341_s_at	0.181503	0.168891	0.724913
Downregulated/Cleaved	hsa-miR-1	TRIM2	TRIM2	hsa-mir-001b-1-prec1	202342_s_at	0.268906	0.0394548	0.526273
Downregulated/Cleaved	hsa-miR-1	TRIM2	TRIM2	hsa-mir-001b-1-prec1	214248_s_at	0.0672846	0.612618	0.913678
Downregulated/Cleaved	hsa-miR-1	TRIM2	TRIM2	hsa-mir-001b-1-prec1	215945_s_at	0.192644	0.143796	0.705189
Downregulated/Cleaved	hsa-miR-1	TRIM2	TRIM2	hsa-mir-001b-2-prec	202341_s_at	0.0795684	0.549139	0.896889
Downregulated/Cleaved	hsa-miR-1	TRIM2	TRIM2	hsa-mir-001b-2-prec	202342_s_at	-0.0286077	0.829703	0.969541
Downregulated/Cleaved	hsa-miR-1	TRIM2	TRIM2	hsa-mir-001b-2-prec	214248_s_at	0.125192	0.344777	0.794129
Downregulated/Cleaved	hsa-miR-1	TRIM2	TRIM2	hsa-mir-001b-2-prec	215945_s_at	0.0174079	0.895885	0.986111
Downregulated/Cleaved	hsa-miR-1	TRIM2	TRIM2	hsa-mir-1-1No1	202341_s_at	0.105047	0.42847	0.838089
Downregulated/Cleaved	hsa-miR-1	TRIM2	TRIM2	hsa-mir-1-1No1	202342_s_at	0.228599	0.0816006	0.630593
Downregulated/Cleaved	hsa-miR-1	TRIM2	TRIM2	hsa-mir-1-1No1	214248_s_at	-0.184302	0.162305	0.721812
Downregulated/Cleaved	hsa-miR-1	TRIM2	TRIM2	hsa-mir-1-1No1	215945_s_at	0.142772	0.280709	0.777532
Downregulated/Cleaved	hsa-miR-1	TRIM2	TRIM2	hsa-mir-1-2No1	202341_s_at	-0.111103	0.402179	0.820783
Downregulated/Cleaved	hsa-miR-1	TRIM2	TRIM2	hsa-mir-1-2No1	202342_s_at	-0.0305104	0.818563	0.968844
Downregulated/Cleaved	hsa-miR-1	TRIM2	TRIM2	hsa-mir-1-2No1	214248_s_at	-0.0892028	0.501672	0.880159
Downregulated/Cleaved	hsa-miR-1	TRIM2	TRIM2	hsa-mir-1-2No1	215945_s_at	-0.0587971	0.658237	0.925745
Downregulated/Cleaved	hsa-miR-1	UST	UST	hsa-mir-001b-1-prec1	205139_s_at	0.160834	0.223643	0.745775
Downregulated/Cleaved	hsa-miR-1	UST	UST	hsa-mir-001b-2-prec	205139_s_at	0.172533	0.191308	0.732425
Downregulated/Cleaved	hsa-miR-1	UST	UST	hsa-mir-1-1No1	205139_s_at	-0.0239564	0.857073	0.973218
Downregulated/Cleaved	hsa-miR-1	UST	UST	hsa-mir-1-2No1	205139_s_at	-0.124191	0.348678	0.795635
Downregulated/Cleaved	hsa-miR-1	XPO6	XPO6	hsa-mir-001b-1-prec1	211982_x_at	-0.187221	0.15564	0.719123
Downregulated/Cleaved	hsa-miR-1	XPO6	XPO6	hsa-mir-001b-1-prec1	214784_x_at	-0.225091	0.0865214	0.630593
Downregulated/Cleaved	hsa-miR-1	XPO6	XPO6	hsa-mir-001b-2-prec	211982_x_at	0.207045	0.115622	0.67984
Downregulated/Cleaved	hsa-miR-1	XPO6	XPO6	hsa-mir-001b-2-prec	214784_x_at	0.257122	0.0493069	0.553349
Downregulated/Cleaved	hsa-miR-1	XPO6	XPO6	hsa-mir-1-1No1	211982_x_at	-0.231411	0.0778179	0.630593
Downregulated/Cleaved	hsa-miR-1	XPO6	XPO6	hsa-mir-1-1No1	214784_x_at	-0.161451	0.221847	0.745191
Downregulated/Cleaved	hsa-miR-1	XPO6	XPO6	hsa-mir-1-2No1	211982_x_at	-0.27044	0.0383012	0.526273
Downregulated/Cleaved	hsa-miR-1	XPO6	XPO6	hsa-mir-1-2No1	214784_x_at	-0.227692	0.0828514	0.630593
Downregulated/Cleaved	hsa-miR-1	ZNF264	ZNF264	hsa-mir-001b-1-prec1	205917_at	0.0827366	0.533295	0.893035
Downregulated/Cleaved	hsa-miR-1	ZNF264	ZNF264	hsa-mir-001b-2-prec	205917_at	-0.00639632	0.961652	0.994398
Downregulated/Cleaved	hsa-miR-1	ZNF264	ZNF264	hsa-mir-1-1No1	205917_at	-0.106595	0.42166	0.834028
Downregulated/Cleaved	hsa-miR-1	ZNF264	ZNF264	hsa-mir-1-2No1	205917_at	-0.00139731	0.99162	0.99904
Translationally Repressed	hsa-miR-1	GJA1	GJA1	hsa-mir-001b-1-prec1	201667_at	0.112837	0.394829	0.819879
Translationally Repressed	hsa-miR-1	GJA1	GJA1	hsa-mir-001b-2-prec	201667_at	0.0887529	0.503841	0.880159
Translationally Repressed	hsa-miR-1	GJA1	GJA1	hsa-mir-1-1No1	201667_at	-0.0507391	0.702727	0.933686
Translationally Repressed	hsa-miR-1	GJA1	GJA1	hsa-mir-1-2No1	201667_at	-0.177663	0.178239	0.732425
Translationally Repressed	hsa-miR-1	HDAC4	HDAC4	hsa-mir-001b-1-prec1	204225_at	0.0187432	0.887948	0.986096
Translationally Repressed	hsa-miR-1	HDAC4	HDAC4	hsa-mir-001b-2-prec	204225_at	0.134128	0.311155	0.777918
Translationally Repressed	hsa-miR-1	HDAC4	HDAC4	hsa-mir-1-1No1	204225_at	0.139962	0.290385	0.777532
Translationally Repressed	hsa-miR-1	HDAC4	HDAC4	hsa-mir-1-2No1	204225_at	0.5282	1.71082e-05	0.00711702
Translationally Repressed	hsa-miR-1	TMSB4X	TMSB4X	hsa-mir-001b-1-prec1	216438_s_at	-0.00729411	0.956275	0.994398
Translationally Repressed	hsa-miR-1	TMSB4X	TMSB4X	hsa-mir-001b-2-prec	216438_s_at	0.102395	0.440285	0.850911
Translationally Repressed	hsa-miR-1	TMSB4X	TMSB4X	hsa-mir-1-1No1	216438_s_at	0.123609	0.350959	0.795635
Translationally Repressed	hsa-miR-1	TMSB4X	TMSB4X	hsa-mir-1-2No1	216438_s_at	0.119525	0.367225	0.811503
Translationally Repressed	hsa-miR-101	ENX-1	EZH2	hsa-mir-101-1/2-precNo2	203358_s_at	0.369262	0.00400023	0.266255
Translationally Repressed	hsa-miR-101	ENX-1	EZH2	hsa-mir-101-1No1	203358_s_at	0.0409638	0.758047	0.954876
Translationally Repressed	hsa-miR-101	ENX-1	EZH2	hsa-mir-101-2No1	203358_s_at	0.017107	0.897675	0.986111
Translationally Repressed	hsa-miR-101	ENX-1	EZH2	hsa-mir-101-prec-9	203358_s_at	0.402744	0.00156453	0.185955
Translationally Repressed	hsa-miR-101	MYCN	MYCN	hsa-mir-101-1/2-precNo2	209757_s_at	0.132211	0.318184	0.785161
Translationally Repressed	hsa-miR-101	MYCN	MYCN	hsa-mir-101-1No1	209757_s_at	-0.0252593	0.849388	0.97204
Translationally Repressed	hsa-miR-101	MYCN	MYCN	hsa-mir-101-2No1	209757_s_at	-0.0365943	0.78319	0.959988
Translationally Repressed	hsa-miR-101	MYCN	MYCN	hsa-mir-101-prec-9	209757_s_at	0.135546	0.306021	0.777918
Translationally Repressed	hsa-miR-103-1	FBXW1B	FBXW11	hsa-mir-103-prec-5=103-1	209455_at	-0.0144584	0.913451	0.989372
Translationally Repressed	hsa-miR-103-1	FBXW1B	FBXW11	hsa-mir-103-prec-5=103-1	209456_s_at	0.0467624	0.725066	0.939786
Translationally Repressed	hsa-miR-106a	RB1	RB1	hsa-mir-106-prec-X	203132_at	0.0637696	0.631347	0.923648
Translationally Repressed	hsa-miR-106a	RB1	RB1	hsa-mir-106-prec-X	211540_s_at	0.244797	0.0616739	0.600628
Translationally Repressed	hsa-miR-106a	RB1	RB1	hsa-mir-106aNo1	203132_at	0.0861683	0.516391	0.886764
Translationally Repressed	hsa-miR-106a	RB1	RB1	hsa-mir-106aNo1	211540_s_at	0.176449	0.181273	0.732425
Translationally Repressed	hsa-miR-10a	HOXA1	HOXA1	hsa-mir-010a-precNo1	214639_s_at	0.202267	0.124458	0.686987
Translationally Repressed	hsa-miR-122	CAT-1	SLC7A1	hsa-mir-122a-prec	206566_at	0.117443	0.375688	0.818299
Translationally Repressed	hsa-miR-122	CAT-1	SLC7A1	hsa-mir-122a-prec	212290_at	0.205423	0.118566	0.680694
Translationally Repressed	hsa-miR-122	CAT-1	SLC7A1	hsa-mir-122a-prec	212292_at	0.201822	0.125307	0.686987
Translationally Repressed	hsa-miR-122	CAT-1	SLC7A1	hsa-mir-122a-prec	212295_s_at	0.127159	0.337189	0.794129
Translationally Repressed	hsa-miR-122	CAT-1	SLC7A1	hsa-mir-122a-prec	215979_s_at	0.0825514	0.534215	0.893035
Downregulated/Cleaved	hsa-miR-124	ABHD5	ABHD5	hsa-mir-124a-1-prec1	213805_at	0.269839	0.0387494	0.526273
Downregulated/Cleaved	hsa-miR-124	ABHD5	ABHD5	hsa-mir-124a-1-prec1	213935_at	0.201914	0.12513	0.686987
Downregulated/Cleaved	hsa-miR-124	ABHD5	ABHD5	hsa-mir-124a-1-prec1	218739_at	0.0442537	0.739278	0.944822
Downregulated/Cleaved	hsa-miR-124	ABHD5	ABHD5	hsa-mir-124a-2-prec	213805_at	0.294926	0.0233537	0.511323
Downregulated/Cleaved	hsa-miR-124	ABHD5	ABHD5	hsa-mir-124a-2-prec	213935_at	0.167958	0.203528	0.744749
Downregulated/Cleaved	hsa-miR-124	ABHD5	ABHD5	hsa-mir-124a-2-prec	218739_at	-0.0890727	0.502299	0.880159
Downregulated/Cleaved	hsa-miR-124	ABHD5	ABHD5	hsa-mir-124a-3-prec	213805_at	0.373574	0.00356375	0.247139
Downregulated/Cleaved	hsa-miR-124	ABHD5	ABHD5	hsa-mir-124a-3-prec	213935_at	0.176732	0.180561	0.732425
Downregulated/Cleaved	hsa-miR-124	ABHD5	ABHD5	hsa-mir-124a-3-prec	218739_at	0.0611085	0.645681	0.925745
Downregulated/Cleaved	hsa-miR-124	ACAA2	ACAA2	hsa-mir-124a-1-prec1	202002_at	0.128222	0.333134	0.793039
Downregulated/Cleaved	hsa-miR-124	ACAA2	ACAA2	hsa-mir-124a-1-prec1	202003_s_at	0.199988	0.128849	0.691506
Downregulated/Cleaved	hsa-miR-124	ACAA2	ACAA2	hsa-mir-124a-2-prec	202002_at	-0.0132714	0.920532	0.989372
Downregulated/Cleaved	hsa-miR-124	ACAA2	ACAA2	hsa-mir-124a-2-prec	202003_s_at	0.000936321	0.994384	0.999188
Downregulated/Cleaved	hsa-miR-124	ACAA2	ACAA2	hsa-mir-124a-3-prec	202002_at	-0.000338103	0.997972	0.999521
Downregulated/Cleaved	hsa-miR-124	ACAA2	ACAA2	hsa-mir-124a-3-prec	202003_s_at	0.107297	0.41859	0.833237
Downregulated/Cleaved	hsa-miR-124	AHR	AHR	hsa-mir-124a-1-prec1	202820_at	-0.153006	0.247294	0.759373
Downregulated/Cleaved	hsa-miR-124	AHR	AHR	hsa-mir-124a-2-prec	202820_at	-0.265128	0.0424185	0.52951
Downregulated/Cleaved	hsa-miR-124	AHR	AHR	hsa-mir-124a-3-prec	202820_at	-0.15378	0.244883	0.759373
Downregulated/Cleaved	hsa-miR-124	AK2	AK2	hsa-mir-124a-1-prec1	205996_s_at	0.00427215	0.974382	0.997153
Downregulated/Cleaved	hsa-miR-124	AK2	AK2	hsa-mir-124a-1-prec1	208967_s_at	-0.0869162	0.512743	0.88496
Downregulated/Cleaved	hsa-miR-124	AK2	AK2	hsa-mir-124a-1-prec1	212172_at	0.266362	0.0414313	0.526273
Downregulated/Cleaved	hsa-miR-124	AK2	AK2	hsa-mir-124a-1-prec1	212173_at	0.263304	0.0439137	0.52951
Downregulated/Cleaved	hsa-miR-124	AK2	AK2	hsa-mir-124a-1-prec1	212174_at	-0.0758169	0.568187	0.90495
Downregulated/Cleaved	hsa-miR-124	AK2	AK2	hsa-mir-124a-1-prec1	212175_s_at	-0.0934303	0.481533	0.872845
Downregulated/Cleaved	hsa-miR-124	AK2	AK2	hsa-mir-124a-2-prec	205996_s_at	0.0127396	0.923707	0.989372
Downregulated/Cleaved	hsa-miR-124	AK2	AK2	hsa-mir-124a-2-prec	208967_s_at	-0.0812094	0.540904	0.893892
Downregulated/Cleaved	hsa-miR-124	AK2	AK2	hsa-mir-124a-2-prec	212172_at	0.35668	0.00555533	0.308136
Downregulated/Cleaved	hsa-miR-124	AK2	AK2	hsa-mir-124a-2-prec	212173_at	0.22078	0.0928867	0.630593
Downregulated/Cleaved	hsa-miR-124	AK2	AK2	hsa-mir-124a-2-prec	212174_at	-0.08812	0.5069	0.880159
Downregulated/Cleaved	hsa-miR-124	AK2	AK2	hsa-mir-124a-2-prec	212175_s_at	-0.125397	0.343983	0.794129
Downregulated/Cleaved	hsa-miR-124	AK2	AK2	hsa-mir-124a-3-prec	205996_s_at	0.10555	0.426253	0.835582
Downregulated/Cleaved	hsa-miR-124	AK2	AK2	hsa-mir-124a-3-prec	208967_s_at	-0.0090121	0.94599	0.993155
Downregulated/Cleaved	hsa-miR-124	AK2	AK2	hsa-mir-124a-3-prec	212172_at	0.289522	0.0261381	0.524078
Downregulated/Cleaved	hsa-miR-124	AK2	AK2	hsa-mir-124a-3-prec	212173_at	0.266754	0.0411216	0.526273
Downregulated/Cleaved	hsa-miR-124	AK2	AK2	hsa-mir-124a-3-prec	212174_at	-0.0159261	0.904704	0.987813
Downregulated/Cleaved	hsa-miR-124	AK2	AK2	hsa-mir-124a-3-prec	212175_s_at	-0.0602606	0.650276	0.925745
Downregulated/Cleaved	hsa-miR-124	ALDH9A1	ALDH9A1	hsa-mir-124a-1-prec1	201612_at	-0.00534681	0.967941	0.994788
Downregulated/Cleaved	hsa-miR-124	ALDH9A1	ALDH9A1	hsa-mir-124a-2-prec	201612_at	-0.0830854	0.531565	0.892818
Downregulated/Cleaved	hsa-miR-124	ALDH9A1	ALDH9A1	hsa-mir-124a-3-prec	201612_at	-0.0941633	0.478086	0.869803
Downregulated/Cleaved	hsa-miR-124	ANKRD15	ANKRD15	hsa-mir-124a-1-prec1	213005_s_at	-0.184722	0.161332	0.721812
Downregulated/Cleaved	hsa-miR-124	ANKRD15	ANKRD15	hsa-mir-124a-2-prec	213005_s_at	-0.152005	0.25044	0.759373
Downregulated/Cleaved	hsa-miR-124	ANKRD15	ANKRD15	hsa-mir-124a-3-prec	213005_s_at	-0.221168	0.0922991	0.630593
Downregulated/Cleaved	hsa-miR-124	ANKRD27	ANKRD27	hsa-mir-124a-1-prec1	221522_at	-0.0362373	0.785254	0.960396
Downregulated/Cleaved	hsa-miR-124	ANKRD27	ANKRD27	hsa-mir-124a-2-prec	221522_at	0.0315097	0.812726	0.968844
Downregulated/Cleaved	hsa-miR-124	ANKRD27	ANKRD27	hsa-mir-124a-3-prec	221522_at	0.0118594	0.928964	0.991531
Downregulated/Cleaved	hsa-miR-124	ANXA8	ANXA8	hsa-mir-124a-1-prec1	203074_at	-0.0962235	0.468466	0.868949
Downregulated/Cleaved	hsa-miR-124	ANXA8	ANXA8	hsa-mir-124a-2-prec	203074_at	-0.116801	0.378325	0.818299
Downregulated/Cleaved	hsa-miR-124	ANXA8	ANXA8	hsa-mir-124a-3-prec	203074_at	-0.17928	0.174259	0.732425
Downregulated/Cleaved	hsa-miR-124	AP1M2	AP1M2	hsa-mir-124a-1-prec1	218261_at	-0.121677	0.358599	0.803076
Downregulated/Cleaved	hsa-miR-124	AP1M2	AP1M2	hsa-mir-124a-1-prec1	65517_at	-0.166476	0.207604	0.744749
Downregulated/Cleaved	hsa-miR-124	AP1M2	AP1M2	hsa-mir-124a-2-prec	218261_at	0.0174752	0.895485	0.986111
Downregulated/Cleaved	hsa-miR-124	AP1M2	AP1M2	hsa-mir-124a-2-prec	65517_at	-0.0296403	0.823653	0.968844
Downregulated/Cleaved	hsa-miR-124	AP1M2	AP1M2	hsa-mir-124a-3-prec	218261_at	-0.106781	0.420844	0.833671
Downregulated/Cleaved	hsa-miR-124	AP1M2	AP1M2	hsa-mir-124a-3-prec	65517_at	-0.163897	0.214833	0.744762
Downregulated/Cleaved	hsa-miR-124	APEX2	APEX2	hsa-mir-124a-1-prec1	204408_at	-0.14656	0.268011	0.764824
Downregulated/Cleaved	hsa-miR-124	APEX2	APEX2	hsa-mir-124a-2-prec	204408_at	-0.153338	0.246258	0.759373
Downregulated/Cleaved	hsa-miR-124	APEX2	APEX2	hsa-mir-124a-3-prec	204408_at	-0.162333	0.219301	0.745191
Downregulated/Cleaved	hsa-miR-124	ARAF1	ARAF	hsa-mir-124a-1-prec1	201895_at	0.0252624	0.84937	0.97204
Downregulated/Cleaved	hsa-miR-124	ARAF1	ARAF	hsa-mir-124a-2-prec	201895_at	0.0572468	0.666711	0.926662
Downregulated/Cleaved	hsa-miR-124	ARAF1	ARAF	hsa-mir-124a-3-prec	201895_at	0.209045	0.11207	0.671465
Downregulated/Cleaved	hsa-miR-124	ARFIP1	ARFIP1	hsa-mir-124a-1-prec1	214483_s_at	-0.0490235	0.712335	0.934257
Downregulated/Cleaved	hsa-miR-124	ARFIP1	ARFIP1	hsa-mir-124a-1-prec1	218230_at	-0.175009	0.184918	0.732425
Downregulated/Cleaved	hsa-miR-124	ARFIP1	ARFIP1	hsa-mir-124a-2-prec	214483_s_at	-0.139803	0.290936	0.777532
Downregulated/Cleaved	hsa-miR-124	ARFIP1	ARFIP1	hsa-mir-124a-2-prec	218230_at	-0.163042	0.217266	0.745191
Downregulated/Cleaved	hsa-miR-124	ARFIP1	ARFIP1	hsa-mir-124a-3-prec	214483_s_at	-0.0798125	0.54791	0.896889
Downregulated/Cleaved	hsa-miR-124	ARFIP1	ARFIP1	hsa-mir-124a-3-prec	218230_at	-0.140735	0.287702	0.777532
Downregulated/Cleaved	hsa-miR-124	ARH	LDLRAP1	hsa-mir-124a-1-prec1	221790_s_at	0.064553	0.627152	0.921892
Downregulated/Cleaved	hsa-miR-124	ARH	LDLRAP1	hsa-mir-124a-1-prec1	57082_at	0.135665	0.305592	0.777918
Downregulated/Cleaved	hsa-miR-124	ARH	LDLRAP1	hsa-mir-124a-2-prec	221790_s_at	0.106317	0.422877	0.834028
Downregulated/Cleaved	hsa-miR-124	ARH	LDLRAP1	hsa-mir-124a-2-prec	57082_at	0.0557315	0.675034	0.928312
Downregulated/Cleaved	hsa-miR-124	ARH	LDLRAP1	hsa-mir-124a-3-prec	221790_s_at	0.095269	0.47291	0.869803
Downregulated/Cleaved	hsa-miR-124	ARH	LDLRAP1	hsa-mir-124a-3-prec	57082_at	0.192811	0.143443	0.705189
Downregulated/Cleaved	hsa-miR-124	ARHGEF1	ARHGEF1	hsa-mir-124a-1-prec1	203055_s_at	0.00312472	0.981261	0.997203
Downregulated/Cleaved	hsa-miR-124	ARHGEF1	ARHGEF1	hsa-mir-124a-2-prec	203055_s_at	-0.116508	0.379528	0.818299
Downregulated/Cleaved	hsa-miR-124	ARHGEF1	ARHGEF1	hsa-mir-124a-3-prec	203055_s_at	0.103994	0.433138	0.842972
Downregulated/Cleaved	hsa-miR-124	ARPC1B	ARPC1B	hsa-mir-124a-1-prec1	201954_at	0.0636526	0.631974	0.923648
Downregulated/Cleaved	hsa-miR-124	ARPC1B	ARPC1B	hsa-mir-124a-2-prec	201954_at	-0.112608	0.395794	0.819879
Downregulated/Cleaved	hsa-miR-124	ARPC1B	ARPC1B	hsa-mir-124a-3-prec	201954_at	-0.0710116	0.593026	0.909489
Downregulated/Cleaved	hsa-miR-124	ATP6V0E	ATP6V0E1	hsa-mir-124a-1-prec1	200096_s_at	-0.0546241	0.681142	0.93162
Downregulated/Cleaved	hsa-miR-124	ATP6V0E	ATP6V0E1	hsa-mir-124a-1-prec1	201171_at	0.0292606	0.825876	0.968844
Downregulated/Cleaved	hsa-miR-124	ATP6V0E	ATP6V0E1	hsa-mir-124a-1-prec1	201172_x_at	-0.159055	0.228876	0.754158
Downregulated/Cleaved	hsa-miR-124	ATP6V0E	ATP6V0E1	hsa-mir-124a-1-prec1	214149_s_at	-0.0998419	0.451826	0.862951
Downregulated/Cleaved	hsa-miR-124	ATP6V0E	ATP6V0E1	hsa-mir-124a-1-prec1	214150_x_at	-0.0823505	0.535214	0.893035
Downregulated/Cleaved	hsa-miR-124	ATP6V0E	ATP6V0E1	hsa-mir-124a-1-prec1	214244_s_at	-0.0388101	0.770411	0.95709
Downregulated/Cleaved	hsa-miR-124	ATP6V0E	ATP6V0E1	hsa-mir-124a-2-prec	200096_s_at	-0.0661093	0.618854	0.916697
Downregulated/Cleaved	hsa-miR-124	ATP6V0E	ATP6V0E1	hsa-mir-124a-2-prec	201171_at	0.069129	0.602888	0.912005
Downregulated/Cleaved	hsa-miR-124	ATP6V0E	ATP6V0E1	hsa-mir-124a-2-prec	201172_x_at	-0.114699	0.387024	0.819879
Downregulated/Cleaved	hsa-miR-124	ATP6V0E	ATP6V0E1	hsa-mir-124a-2-prec	214149_s_at	0.0180022	0.892351	0.986111
Downregulated/Cleaved	hsa-miR-124	ATP6V0E	ATP6V0E1	hsa-mir-124a-2-prec	214150_x_at	-0.00910014	0.945463	0.993155
Downregulated/Cleaved	hsa-miR-124	ATP6V0E	ATP6V0E1	hsa-mir-124a-2-prec	214244_s_at	-0.0540298	0.684428	0.93162
Downregulated/Cleaved	hsa-miR-124	ATP6V0E	ATP6V0E1	hsa-mir-124a-3-prec	200096_s_at	-0.170963	0.195442	0.733023
Downregulated/Cleaved	hsa-miR-124	ATP6V0E	ATP6V0E1	hsa-mir-124a-3-prec	201171_at	-0.083898	0.527544	0.892818
Downregulated/Cleaved	hsa-miR-124	ATP6V0E	ATP6V0E1	hsa-mir-124a-3-prec	201172_x_at	-0.241465	0.0654157	0.618476
Downregulated/Cleaved	hsa-miR-124	ATP6V0E	ATP6V0E1	hsa-mir-124a-3-prec	214149_s_at	-0.184441	0.161983	0.721812
Downregulated/Cleaved	hsa-miR-124	ATP6V0E	ATP6V0E1	hsa-mir-124a-3-prec	214150_x_at	-0.189931	0.149634	0.711401
Downregulated/Cleaved	hsa-miR-124	ATP6V0E	ATP6V0E1	hsa-mir-124a-3-prec	214244_s_at	-0.0922226	0.487242	0.876478
Downregulated/Cleaved	hsa-miR-124	B4GALT1	B4GALT1	hsa-mir-124a-1-prec1	201882_x_at	0.204531	0.120209	0.680694
Downregulated/Cleaved	hsa-miR-124	B4GALT1	B4GALT1	hsa-mir-124a-1-prec1	201883_s_at	-0.15715	0.234571	0.759373
Downregulated/Cleaved	hsa-miR-124	B4GALT1	B4GALT1	hsa-mir-124a-1-prec1	211631_x_at	0.0294108	0.824997	0.968844
Downregulated/Cleaved	hsa-miR-124	B4GALT1	B4GALT1	hsa-mir-124a-1-prec1	216627_s_at	0.199437	0.129928	0.691506
Downregulated/Cleaved	hsa-miR-124	B4GALT1	B4GALT1	hsa-mir-124a-2-prec	201882_x_at	0.16032	0.225145	0.749282
Downregulated/Cleaved	hsa-miR-124	B4GALT1	B4GALT1	hsa-mir-124a-2-prec	201883_s_at	-0.160977	0.223227	0.745775
Downregulated/Cleaved	hsa-miR-124	B4GALT1	B4GALT1	hsa-mir-124a-2-prec	211631_x_at	0.193411	0.142177	0.705189
Downregulated/Cleaved	hsa-miR-124	B4GALT1	B4GALT1	hsa-mir-124a-2-prec	216627_s_at	0.199179	0.130435	0.691506
Downregulated/Cleaved	hsa-miR-124	B4GALT1	B4GALT1	hsa-mir-124a-3-prec	201882_x_at	0.137914	0.297569	0.777532
Downregulated/Cleaved	hsa-miR-124	B4GALT1	B4GALT1	hsa-mir-124a-3-prec	201883_s_at	-0.146217	0.269145	0.764824
Downregulated/Cleaved	hsa-miR-124	B4GALT1	B4GALT1	hsa-mir-124a-3-prec	211631_x_at	0.152041	0.250325	0.759373
Downregulated/Cleaved	hsa-miR-124	B4GALT1	B4GALT1	hsa-mir-124a-3-prec	216627_s_at	0.226208	0.0849306	0.630593
Downregulated/Cleaved	hsa-miR-124	BTG3	BTG3	hsa-mir-124a-1-prec1	205548_s_at	-0.0197529	0.881954	0.983233
Downregulated/Cleaved	hsa-miR-124	BTG3	BTG3	hsa-mir-124a-1-prec1	213134_x_at	-0.00820468	0.950823	0.994398
Downregulated/Cleaved	hsa-miR-124	BTG3	BTG3	hsa-mir-124a-1-prec1	215425_at	-0.111765	0.399364	0.819879
Downregulated/Cleaved	hsa-miR-124	BTG3	BTG3	hsa-mir-124a-2-prec	205548_s_at	-0.00525585	0.968486	0.994788
Downregulated/Cleaved	hsa-miR-124	BTG3	BTG3	hsa-mir-124a-2-prec	213134_x_at	-0.0107505	0.935592	0.993155
Downregulated/Cleaved	hsa-miR-124	BTG3	BTG3	hsa-mir-124a-2-prec	215425_at	-0.0563851	0.671439	0.927867
Downregulated/Cleaved	hsa-miR-124	BTG3	BTG3	hsa-mir-124a-3-prec	205548_s_at	-0.113373	0.392573	0.819879
Downregulated/Cleaved	hsa-miR-124	BTG3	BTG3	hsa-mir-124a-3-prec	213134_x_at	-0.104872	0.429245	0.838337
Downregulated/Cleaved	hsa-miR-124	BTG3	BTG3	hsa-mir-124a-3-prec	215425_at	-0.135694	0.30549	0.777918
Downregulated/Cleaved	hsa-miR-124	C10orf56	C10orf56	hsa-mir-124a-1-prec1	212419_at	0.006426	0.961474	0.994398
Downregulated/Cleaved	hsa-miR-124	C10orf56	C10orf56	hsa-mir-124a-1-prec1	212423_at	-0.0385464	0.771929	0.95709
Downregulated/Cleaved	hsa-miR-124	C10orf56	C10orf56	hsa-mir-124a-2-prec	212419_at	-0.0419354	0.752489	0.949312
Downregulated/Cleaved	hsa-miR-124	C10orf56	C10orf56	hsa-mir-124a-2-prec	212423_at	-0.0532634	0.688674	0.93162
Downregulated/Cleaved	hsa-miR-124	C10orf56	C10orf56	hsa-mir-124a-3-prec	212419_at	-0.0387631	0.770681	0.95709
Downregulated/Cleaved	hsa-miR-124	C10orf56	C10orf56	hsa-mir-124a-3-prec	212423_at	-0.0687091	0.605097	0.91203
Downregulated/Cleaved	hsa-miR-124	C14orf32	MAPK1IP1L	hsa-mir-124a-1-prec1	212497_at	0.180554	0.171166	0.726584
Downregulated/Cleaved	hsa-miR-124	C14orf32	MAPK1IP1L	hsa-mir-124a-1-prec1	212499_s_at	0.0202517	0.878995	0.982962
Downregulated/Cleaved	hsa-miR-124	C14orf32	MAPK1IP1L	hsa-mir-124a-1-prec1	212643_at	0.063516	0.632707	0.923648
Downregulated/Cleaved	hsa-miR-124	C14orf32	MAPK1IP1L	hsa-mir-124a-1-prec1	212644_s_at	0.124958	0.345686	0.794129
Downregulated/Cleaved	hsa-miR-124	C14orf32	MAPK1IP1L	hsa-mir-124a-2-prec	212497_at	0.152856	0.247765	0.759373
Downregulated/Cleaved	hsa-miR-124	C14orf32	MAPK1IP1L	hsa-mir-124a-2-prec	212499_s_at	0.0370327	0.780657	0.959024
Downregulated/Cleaved	hsa-miR-124	C14orf32	MAPK1IP1L	hsa-mir-124a-2-prec	212643_at	0.17578	0.18296	0.732425
Downregulated/Cleaved	hsa-miR-124	C14orf32	MAPK1IP1L	hsa-mir-124a-2-prec	212644_s_at	0.183956	0.163107	0.721812
Downregulated/Cleaved	hsa-miR-124	C14orf32	MAPK1IP1L	hsa-mir-124a-3-prec	212497_at	0.135104	0.307616	0.777918
Downregulated/Cleaved	hsa-miR-124	C14orf32	MAPK1IP1L	hsa-mir-124a-3-prec	212499_s_at	0.0527746	0.691388	0.93162
Downregulated/Cleaved	hsa-miR-124	C14orf32	MAPK1IP1L	hsa-mir-124a-3-prec	212643_at	0.0726146	0.584687	0.907856
Downregulated/Cleaved	hsa-miR-124	C14orf32	MAPK1IP1L	hsa-mir-124a-3-prec	212644_s_at	0.112831	0.394855	0.819879
Downregulated/Cleaved	hsa-miR-124	C3orf4	CLDND1	hsa-mir-124a-1-prec1	208925_at	-0.116528	0.379446	0.818299
Downregulated/Cleaved	hsa-miR-124	C3orf4	CLDND1	hsa-mir-124a-2-prec	208925_at	-0.171817	0.193184	0.732425
Downregulated/Cleaved	hsa-miR-124	C3orf4	CLDND1	hsa-mir-124a-3-prec	208925_at	-0.125317	0.344291	0.794129
Downregulated/Cleaved	hsa-miR-124	CAV1	CAV1	hsa-mir-124a-1-prec1	203065_s_at	-0.218761	0.0959908	0.638914
Downregulated/Cleaved	hsa-miR-124	CAV1	CAV1	hsa-mir-124a-1-prec1	212097_at	-0.265771	0.0419016	0.528214
Downregulated/Cleaved	hsa-miR-124	CAV1	CAV1	hsa-mir-124a-2-prec	203065_s_at	-0.143409	0.278545	0.776552
Downregulated/Cleaved	hsa-miR-124	CAV1	CAV1	hsa-mir-124a-2-prec	212097_at	-0.172448	0.191531	0.732425
Downregulated/Cleaved	hsa-miR-124	CAV1	CAV1	hsa-mir-124a-3-prec	203065_s_at	-0.192415	0.144284	0.705189
Downregulated/Cleaved	hsa-miR-124	CAV1	CAV1	hsa-mir-124a-3-prec	212097_at	-0.216448	0.0996451	0.65024
Downregulated/Cleaved	hsa-miR-124	CD164	CD164	hsa-mir-124a-1-prec1	208405_s_at	-0.190679	0.148007	0.709575
Downregulated/Cleaved	hsa-miR-124	CD164	CD164	hsa-mir-124a-1-prec1	208653_s_at	0.0300261	0.821395	0.968844
Downregulated/Cleaved	hsa-miR-124	CD164	CD164	hsa-mir-124a-1-prec1	208654_s_at	-0.181792	0.168202	0.724913
Downregulated/Cleaved	hsa-miR-124	CD164	CD164	hsa-mir-124a-2-prec	208405_s_at	-0.116149	0.38101	0.818299
Downregulated/Cleaved	hsa-miR-124	CD164	CD164	hsa-mir-124a-2-prec	208653_s_at	-0.0160899	0.903729	0.987813
Downregulated/Cleaved	hsa-miR-124	CD164	CD164	hsa-mir-124a-2-prec	208654_s_at	-0.124755	0.346477	0.794129
Downregulated/Cleaved	hsa-miR-124	CD164	CD164	hsa-mir-124a-3-prec	208405_s_at	-0.215206	0.10165	0.65024
Downregulated/Cleaved	hsa-miR-124	CD164	CD164	hsa-mir-124a-3-prec	208653_s_at	-0.0138041	0.917354	0.989372
Downregulated/Cleaved	hsa-miR-124	CD164	CD164	hsa-mir-124a-3-prec	208654_s_at	-0.233114	0.075594	0.630593
Downregulated/Cleaved	hsa-miR-124	CD59	CD59	hsa-mir-124a-1-prec1	200983_x_at	-0.0657306	0.620869	0.916697
Downregulated/Cleaved	hsa-miR-124	CD59	CD59	hsa-mir-124a-1-prec1	200984_s_at	-0.0946421	0.47584	0.869803
Downregulated/Cleaved	hsa-miR-124	CD59	CD59	hsa-mir-124a-1-prec1	200985_s_at	-0.134163	0.311028	0.777918
Downregulated/Cleaved	hsa-miR-124	CD59	CD59	hsa-mir-124a-1-prec1	212463_at	-0.0850245	0.521995	0.888139
Downregulated/Cleaved	hsa-miR-124	CD59	CD59	hsa-mir-124a-2-prec	200983_x_at	-0.0422934	0.750444	0.948809
Downregulated/Cleaved	hsa-miR-124	CD59	CD59	hsa-mir-124a-2-prec	200984_s_at	-0.0561009	0.673002	0.927867
Downregulated/Cleaved	hsa-miR-124	CD59	CD59	hsa-mir-124a-2-prec	200985_s_at	-0.0571091	0.667466	0.926662
Downregulated/Cleaved	hsa-miR-124	CD59	CD59	hsa-mir-124a-2-prec	212463_at	0.103	0.437575	0.846657
Downregulated/Cleaved	hsa-miR-124	CD59	CD59	hsa-mir-124a-3-prec	200983_x_at	-0.0424325	0.74965	0.948809
Downregulated/Cleaved	hsa-miR-124	CD59	CD59	hsa-mir-124a-3-prec	200984_s_at	-0.0492369	0.711137	0.934257
Downregulated/Cleaved	hsa-miR-124	CD59	CD59	hsa-mir-124a-3-prec	200985_s_at	-0.0722994	0.586322	0.907856
Downregulated/Cleaved	hsa-miR-124	CD59	CD59	hsa-mir-124a-3-prec	212463_at	-0.0241337	0.856027	0.973183
Downregulated/Cleaved	hsa-miR-124	CDC14B	CDC14B	hsa-mir-124a-1-prec1	208022_s_at	-0.170912	0.195576	0.733023
Downregulated/Cleaved	hsa-miR-124	CDC14B	CDC14B	hsa-mir-124a-1-prec1	211348_s_at	0.0930274	0.483434	0.873055
Downregulated/Cleaved	hsa-miR-124	CDC14B	CDC14B	hsa-mir-124a-1-prec1	221556_at	-0.172575	0.191199	0.732425
Downregulated/Cleaved	hsa-miR-124	CDC14B	CDC14B	hsa-mir-124a-2-prec	208022_s_at	-0.287525	0.0272356	0.524078
Downregulated/Cleaved	hsa-miR-124	CDC14B	CDC14B	hsa-mir-124a-2-prec	211348_s_at	0.128411	0.332417	0.793039
Downregulated/Cleaved	hsa-miR-124	CDC14B	CDC14B	hsa-mir-124a-2-prec	221556_at	-0.232567	0.0763031	0.630593
Downregulated/Cleaved	hsa-miR-124	CDC14B	CDC14B	hsa-mir-124a-3-prec	208022_s_at	-0.212653	0.105873	0.654919
Downregulated/Cleaved	hsa-miR-124	CDC14B	CDC14B	hsa-mir-124a-3-prec	211348_s_at	-0.0111231	0.933364	0.993155
Downregulated/Cleaved	hsa-miR-124	CDC14B	CDC14B	hsa-mir-124a-3-prec	221556_at	-0.223417	0.0889516	0.630593
Downregulated/Cleaved	hsa-miR-124	CDK4	CDK4	hsa-mir-124a-1-prec1	202246_s_at	-0.068891	0.60414	0.91203
Downregulated/Cleaved	hsa-miR-124	CDK4	CDK4	hsa-mir-124a-2-prec	202246_s_at	-0.0500307	0.706689	0.933686
Downregulated/Cleaved	hsa-miR-124	CDK4	CDK4	hsa-mir-124a-3-prec	202246_s_at	-0.0731808	0.581754	0.907856
Downregulated/Cleaved	hsa-miR-124	CDK6	CDK6	hsa-mir-124a-1-prec1	207143_at	0.0696194	0.600312	0.911915
Downregulated/Cleaved	hsa-miR-124	CDK6	CDK6	hsa-mir-124a-2-prec	207143_at	0.0121743	0.927083	0.990525
Downregulated/Cleaved	hsa-miR-124	CDK6	CDK6	hsa-mir-124a-3-prec	207143_at	0.0678885	0.609425	0.913285
Downregulated/Cleaved	hsa-miR-124	CEBPA	CEBPA	hsa-mir-124a-1-prec1	204039_at	-0.105949	0.424494	0.834028
Downregulated/Cleaved	hsa-miR-124	CEBPA	CEBPA	hsa-mir-124a-2-prec	204039_at	-0.0134326	0.919571	0.989372
Downregulated/Cleaved	hsa-miR-124	CEBPA	CEBPA	hsa-mir-124a-3-prec	204039_at	-0.0904639	0.49562	0.880159
Downregulated/Cleaved	hsa-miR-124	CHP	(CHP in TargetScan)	hsa-mir-124a-1-prec1	207993_s_at	-0.149536	0.258306	0.759373
Downregulated/Cleaved	hsa-miR-124	CHP	(CHP in TargetScan)	hsa-mir-124a-2-prec	207993_s_at	-0.305776	0.018514	0.453049
Downregulated/Cleaved	hsa-miR-124	CHP	(CHP in TargetScan)	hsa-mir-124a-3-prec	207993_s_at	-0.180883	0.170376	0.726584
Downregulated/Cleaved	hsa-miR-124	CHSY1	CHSY1	hsa-mir-124a-1-prec1	203044_at	0.0812576	0.540664	0.893892
Downregulated/Cleaved	hsa-miR-124	CHSY1	CHSY1	hsa-mir-124a-2-prec	203044_at	0.122236	0.356378	0.802224
Downregulated/Cleaved	hsa-miR-124	CHSY1	CHSY1	hsa-mir-124a-3-prec	203044_at	0.128405	0.332439	0.793039
Downregulated/Cleaved	hsa-miR-124	CPNE3	CPNE3	hsa-mir-124a-1-prec1	202118_s_at	0.052665	0.691996	0.93162
Downregulated/Cleaved	hsa-miR-124	CPNE3	CPNE3	hsa-mir-124a-1-prec1	202119_s_at	-0.121262	0.36025	0.803076
Downregulated/Cleaved	hsa-miR-124	CPNE3	CPNE3	hsa-mir-124a-2-prec	202118_s_at	-0.0890587	0.502367	0.880159
Downregulated/Cleaved	hsa-miR-124	CPNE3	CPNE3	hsa-mir-124a-2-prec	202119_s_at	-0.213219	0.104925	0.654919
Downregulated/Cleaved	hsa-miR-124	CPNE3	CPNE3	hsa-mir-124a-3-prec	202118_s_at	0.0537305	0.686085	0.93162
Downregulated/Cleaved	hsa-miR-124	CPNE3	CPNE3	hsa-mir-124a-3-prec	202119_s_at	-0.167341	0.205217	0.744749
Downregulated/Cleaved	hsa-miR-124	CREB3L2	CREB3L2	hsa-mir-124a-1-prec1	212345_s_at	-0.0898602	0.498512	0.880159
Downregulated/Cleaved	hsa-miR-124	CREB3L2	CREB3L2	hsa-mir-124a-2-prec	212345_s_at	-0.129398	0.328683	0.793039
Downregulated/Cleaved	hsa-miR-124	CREB3L2	CREB3L2	hsa-mir-124a-3-prec	212345_s_at	-0.0762594	0.565925	0.903742
Downregulated/Cleaved	hsa-miR-124	CT120	FAM57A	hsa-mir-124a-1-prec1	218898_at	-0.139424	0.292262	0.777532
Downregulated/Cleaved	hsa-miR-124	CT120	FAM57A	hsa-mir-124a-2-prec	218898_at	-0.139248	0.292874	0.777532
Downregulated/Cleaved	hsa-miR-124	CT120	FAM57A	hsa-mir-124a-3-prec	218898_at	-0.185864	0.158713	0.72084
Downregulated/Cleaved	hsa-miR-124	CTDSP1	CTDSP1	hsa-mir-124a-1-prec1	217844_at	-0.172772	0.190685	0.732425
Downregulated/Cleaved	hsa-miR-124	CTDSP1	CTDSP1	hsa-mir-124a-2-prec	217844_at	-0.200206	0.128425	0.691506
Downregulated/Cleaved	hsa-miR-124	CTDSP1	CTDSP1	hsa-mir-124a-3-prec	217844_at	-0.139699	0.291299	0.777532
Downregulated/Cleaved	hsa-miR-124	CTDSP2	CTDSP2	hsa-mir-124a-1-prec1	203445_s_at	-0.228937	0.0811382	0.630593
Downregulated/Cleaved	hsa-miR-124	CTDSP2	CTDSP2	hsa-mir-124a-1-prec1	208735_s_at	0.181262	0.169466	0.724913
Downregulated/Cleaved	hsa-miR-124	CTDSP2	CTDSP2	hsa-mir-124a-2-prec	203445_s_at	0.0954949	0.471856	0.869803
Downregulated/Cleaved	hsa-miR-124	CTDSP2	CTDSP2	hsa-mir-124a-2-prec	208735_s_at	0.213396	0.104631	0.654919
Downregulated/Cleaved	hsa-miR-124	CTDSP2	CTDSP2	hsa-mir-124a-3-prec	203445_s_at	-0.148974	0.260122	0.759373
Downregulated/Cleaved	hsa-miR-124	CTDSP2	CTDSP2	hsa-mir-124a-3-prec	208735_s_at	0.248928	0.0572776	0.586758
Downregulated/Cleaved	hsa-miR-124	CTGF	CTGF	hsa-mir-124a-1-prec1	209101_at	-0.163896	0.214835	0.744762
Downregulated/Cleaved	hsa-miR-124	CTGF	CTGF	hsa-mir-124a-2-prec	209101_at	0.14556	0.271326	0.766531
Downregulated/Cleaved	hsa-miR-124	CTGF	CTGF	hsa-mir-124a-3-prec	209101_at	-0.146979	0.26663	0.764824
Downregulated/Cleaved	hsa-miR-124	CTNND1	CTNND1	hsa-mir-124a-1-prec1	208407_s_at	-0.337473	0.0089519	0.37123
Downregulated/Cleaved	hsa-miR-124	CTNND1	CTNND1	hsa-mir-124a-1-prec1	208862_s_at	-0.341989	0.00802245	0.37123
Downregulated/Cleaved	hsa-miR-124	CTNND1	CTNND1	hsa-mir-124a-1-prec1	211240_x_at	-0.327876	0.0112422	0.402255
Downregulated/Cleaved	hsa-miR-124	CTNND1	CTNND1	hsa-mir-124a-2-prec	208407_s_at	-0.217887	0.0973589	0.642878
Downregulated/Cleaved	hsa-miR-124	CTNND1	CTNND1	hsa-mir-124a-2-prec	208862_s_at	-0.227899	0.0825643	0.630593
Downregulated/Cleaved	hsa-miR-124	CTNND1	CTNND1	hsa-mir-124a-2-prec	211240_x_at	-0.240093	0.067007	0.626403
Downregulated/Cleaved	hsa-miR-124	CTNND1	CTNND1	hsa-mir-124a-3-prec	208407_s_at	-0.377857	0.00317256	0.239961
Downregulated/Cleaved	hsa-miR-124	CTNND1	CTNND1	hsa-mir-124a-3-prec	208862_s_at	-0.34736	0.00702765	0.354364
Downregulated/Cleaved	hsa-miR-124	CTNND1	CTNND1	hsa-mir-124a-3-prec	211240_x_at	-0.330144	0.0106595	0.394166
Downregulated/Cleaved	hsa-miR-124	CYP1B1	CYP1B1	hsa-mir-124a-1-prec1	202434_s_at	0.392288	0.00211953	0.207465
Downregulated/Cleaved	hsa-miR-124	CYP1B1	CYP1B1	hsa-mir-124a-1-prec1	202435_s_at	0.0853539	0.520378	0.888139
Downregulated/Cleaved	hsa-miR-124	CYP1B1	CYP1B1	hsa-mir-124a-1-prec1	202436_s_at	0.00151329	0.990924	0.99904
Downregulated/Cleaved	hsa-miR-124	CYP1B1	CYP1B1	hsa-mir-124a-1-prec1	202437_s_at	0.0168179	0.899395	0.986111
Downregulated/Cleaved	hsa-miR-124	CYP1B1	CYP1B1	hsa-mir-124a-2-prec	202434_s_at	0.277177	0.03356	0.524078
Downregulated/Cleaved	hsa-miR-124	CYP1B1	CYP1B1	hsa-mir-124a-2-prec	202435_s_at	0.0246551	0.85295	0.972796
Downregulated/Cleaved	hsa-miR-124	CYP1B1	CYP1B1	hsa-mir-124a-2-prec	202436_s_at	-0.0750676	0.572029	0.907125
Downregulated/Cleaved	hsa-miR-124	CYP1B1	CYP1B1	hsa-mir-124a-2-prec	202437_s_at	-0.0380858	0.774581	0.95709
Downregulated/Cleaved	hsa-miR-124	CYP1B1	CYP1B1	hsa-mir-124a-3-prec	202434_s_at	0.407165	0.00137198	0.175613
Downregulated/Cleaved	hsa-miR-124	CYP1B1	CYP1B1	hsa-mir-124a-3-prec	202435_s_at	0.0856917	0.518723	0.888139
Downregulated/Cleaved	hsa-miR-124	CYP1B1	CYP1B1	hsa-mir-124a-3-prec	202436_s_at	-0.00698024	0.958154	0.994398
Downregulated/Cleaved	hsa-miR-124	CYP1B1	CYP1B1	hsa-mir-124a-3-prec	202437_s_at	0.0303695	0.819387	0.968844
Downregulated/Cleaved	hsa-miR-124	DCTD	DCTD	hsa-mir-124a-1-prec1	201571_s_at	0.00234522	0.985935	0.998567
Downregulated/Cleaved	hsa-miR-124	DCTD	DCTD	hsa-mir-124a-1-prec1	201572_x_at	-0.0582598	0.661169	0.926662
Downregulated/Cleaved	hsa-miR-124	DCTD	DCTD	hsa-mir-124a-1-prec1	210137_s_at	-0.0282757	0.83165	0.970043
Downregulated/Cleaved	hsa-miR-124	DCTD	DCTD	hsa-mir-124a-2-prec	201571_s_at	0.0727486	0.583992	0.907856
Downregulated/Cleaved	hsa-miR-124	DCTD	DCTD	hsa-mir-124a-2-prec	201572_x_at	0.098457	0.458156	0.86403
Downregulated/Cleaved	hsa-miR-124	DCTD	DCTD	hsa-mir-124a-2-prec	210137_s_at	0.0904325	0.49577	0.880159
Downregulated/Cleaved	hsa-miR-124	DCTD	DCTD	hsa-mir-124a-3-prec	201571_s_at	0.0323325	0.807927	0.967884
Downregulated/Cleaved	hsa-miR-124	DCTD	DCTD	hsa-mir-124a-3-prec	201572_x_at	-0.055024	0.678934	0.931366
Downregulated/Cleaved	hsa-miR-124	DCTD	DCTD	hsa-mir-124a-3-prec	210137_s_at	-0.02932	0.825528	0.968844
Downregulated/Cleaved	hsa-miR-124	DEPDC1	DEPDC1	hsa-mir-124a-1-prec1	220295_x_at	0.0130672	0.921752	0.989372
Downregulated/Cleaved	hsa-miR-124	DEPDC1	DEPDC1	hsa-mir-124a-2-prec	220295_x_at	-0.0467642	0.725056	0.939786
Downregulated/Cleaved	hsa-miR-124	DEPDC1	DEPDC1	hsa-mir-124a-3-prec	220295_x_at	-0.0226233	0.86495	0.975688
Downregulated/Cleaved	hsa-miR-124	DFFB	DFFB	hsa-mir-124a-1-prec1	206752_s_at	0.0429355	0.746781	0.948809
Downregulated/Cleaved	hsa-miR-124	DFFB	DFFB	hsa-mir-124a-2-prec	206752_s_at	-0.0203023	0.878695	0.982962
Downregulated/Cleaved	hsa-miR-124	DFFB	DFFB	hsa-mir-124a-3-prec	206752_s_at	-0.0161933	0.903113	0.987813
Downregulated/Cleaved	hsa-miR-124	DHCR24	DHCR24	hsa-mir-124a-1-prec1	200862_at	-0.35152	0.00633292	0.339935
Downregulated/Cleaved	hsa-miR-124	DHCR24	DHCR24	hsa-mir-124a-2-prec	200862_at	-0.107	0.419886	0.833464
Downregulated/Cleaved	hsa-miR-124	DHCR24	DHCR24	hsa-mir-124a-3-prec	200862_at	-0.267541	0.0405052	0.526273
Downregulated/Cleaved	hsa-miR-124	DNAJC1	DNAJC1	hsa-mir-124a-1-prec1	218409_s_at	0.0999297	0.451426	0.862951
Downregulated/Cleaved	hsa-miR-124	DNAJC1	DNAJC1	hsa-mir-124a-2-prec	218409_s_at	0.0333036	0.802273	0.967061
Downregulated/Cleaved	hsa-miR-124	DNAJC1	DNAJC1	hsa-mir-124a-3-prec	218409_s_at	0.0532257	0.688883	0.93162
Downregulated/Cleaved	hsa-miR-124	DNM2	DNM2	hsa-mir-124a-1-prec1	202253_s_at	-0.185068	0.160535	0.721812
Downregulated/Cleaved	hsa-miR-124	DNM2	DNM2	hsa-mir-124a-2-prec	202253_s_at	-0.22393	0.088202	0.630593
Downregulated/Cleaved	hsa-miR-124	DNM2	DNM2	hsa-mir-124a-3-prec	202253_s_at	-0.10729	0.418622	0.833237
Downregulated/Cleaved	hsa-miR-124	DVL2	DVL2	hsa-mir-124a-1-prec1	218759_at	-0.0691367	0.602847	0.912005
Downregulated/Cleaved	hsa-miR-124	DVL2	DVL2	hsa-mir-124a-1-prec1	57532_at	0.00695898	0.958282	0.994398
Downregulated/Cleaved	hsa-miR-124	DVL2	DVL2	hsa-mir-124a-2-prec	218759_at	-0.175196	0.184442	0.732425
Downregulated/Cleaved	hsa-miR-124	DVL2	DVL2	hsa-mir-124a-2-prec	57532_at	-0.0984198	0.458327	0.86403
Downregulated/Cleaved	hsa-miR-124	DVL2	DVL2	hsa-mir-124a-3-prec	218759_at	-0.12908	0.329883	0.793039
Downregulated/Cleaved	hsa-miR-124	DVL2	DVL2	hsa-mir-124a-3-prec	57532_at	-0.0730898	0.582225	0.907856
Downregulated/Cleaved	hsa-miR-124	E2IG4	TSKU	hsa-mir-124a-1-prec1	218245_at	0.123764	0.350353	0.795635
Downregulated/Cleaved	hsa-miR-124	E2IG4	TSKU	hsa-mir-124a-2-prec	218245_at	-0.0682441	0.607548	0.912751
Downregulated/Cleaved	hsa-miR-124	E2IG4	TSKU	hsa-mir-124a-3-prec	218245_at	0.00465321	0.972098	0.996655
Downregulated/Cleaved	hsa-miR-124	ELF4	ELF4	hsa-mir-124a-1-prec1	203490_at	-0.268707	0.0396063	0.526273
Downregulated/Cleaved	hsa-miR-124	ELF4	ELF4	hsa-mir-124a-1-prec1	31845_at	-0.275556	0.0346533	0.524211
Downregulated/Cleaved	hsa-miR-124	ELF4	ELF4	hsa-mir-124a-2-prec	203490_at	-0.112297	0.397108	0.819879
Downregulated/Cleaved	hsa-miR-124	ELF4	ELF4	hsa-mir-124a-2-prec	31845_at	-0.111711	0.399592	0.819879
Downregulated/Cleaved	hsa-miR-124	ELF4	ELF4	hsa-mir-124a-3-prec	203490_at	-0.182667	0.166127	0.724913
Downregulated/Cleaved	hsa-miR-124	ELF4	ELF4	hsa-mir-124a-3-prec	31845_at	-0.237825	0.0697078	0.62789
Downregulated/Cleaved	hsa-miR-124	ELOVL1	ELOVL1	hsa-mir-124a-1-prec1	218028_at	-0.197771	0.133233	0.69757
Downregulated/Cleaved	hsa-miR-124	ELOVL1	ELOVL1	hsa-mir-124a-1-prec1	57163_at	-0.141264	0.285874	0.777532
Downregulated/Cleaved	hsa-miR-124	ELOVL1	ELOVL1	hsa-mir-124a-2-prec	218028_at	-0.113156	0.393486	0.819879
Downregulated/Cleaved	hsa-miR-124	ELOVL1	ELOVL1	hsa-mir-124a-2-prec	57163_at	-0.0688694	0.604254	0.91203
Downregulated/Cleaved	hsa-miR-124	ELOVL1	ELOVL1	hsa-mir-124a-3-prec	218028_at	-0.170233	0.197383	0.733138
Downregulated/Cleaved	hsa-miR-124	ELOVL1	ELOVL1	hsa-mir-124a-3-prec	57163_at	-0.147572	0.264683	0.764824
Downregulated/Cleaved	hsa-miR-124	ELOVL5	ELOVL5	hsa-mir-124a-1-prec1	208788_at	0.255416	0.0508878	0.554598
Downregulated/Cleaved	hsa-miR-124	ELOVL5	ELOVL5	hsa-mir-124a-1-prec1	214153_at	0.0991069	0.455179	0.863031
Downregulated/Cleaved	hsa-miR-124	ELOVL5	ELOVL5	hsa-mir-124a-1-prec1	215082_at	-0.000649808	0.996103	0.999301
Downregulated/Cleaved	hsa-miR-124	ELOVL5	ELOVL5	hsa-mir-124a-2-prec	208788_at	0.18893	0.151832	0.713695
Downregulated/Cleaved	hsa-miR-124	ELOVL5	ELOVL5	hsa-mir-124a-2-prec	214153_at	0.185745	0.158983	0.72084
Downregulated/Cleaved	hsa-miR-124	ELOVL5	ELOVL5	hsa-mir-124a-2-prec	215082_at	0.107126	0.419339	0.833464
Downregulated/Cleaved	hsa-miR-124	ELOVL5	ELOVL5	hsa-mir-124a-3-prec	208788_at	0.150385	0.255584	0.759373
Downregulated/Cleaved	hsa-miR-124	ELOVL5	ELOVL5	hsa-mir-124a-3-prec	214153_at	0.110353	0.405383	0.823599
Downregulated/Cleaved	hsa-miR-124	ELOVL5	ELOVL5	hsa-mir-124a-3-prec	215082_at	0.0528993	0.690695	0.93162
Downregulated/Cleaved	hsa-miR-124	EPIM	STX2	hsa-mir-124a-1-prec1	207346_at	0.129372	0.328778	0.793039
Downregulated/Cleaved	hsa-miR-124	EPIM	STX2	hsa-mir-124a-1-prec1	213434_at	6.10686e-05	0.999634	0.999634
Downregulated/Cleaved	hsa-miR-124	EPIM	STX2	hsa-mir-124a-2-prec	207346_at	0.149211	0.259355	0.759373
Downregulated/Cleaved	hsa-miR-124	EPIM	STX2	hsa-mir-124a-2-prec	213434_at	-0.0349191	0.79289	0.961082
Downregulated/Cleaved	hsa-miR-124	EPIM	STX2	hsa-mir-124a-3-prec	207346_at	0.0131128	0.921479	0.989372
Downregulated/Cleaved	hsa-miR-124	EPIM	STX2	hsa-mir-124a-3-prec	213434_at	-0.108275	0.414335	0.829222
Downregulated/Cleaved	hsa-miR-124	EYA4	EYA4	hsa-mir-124a-1-prec1	207327_at	-0.112253	0.397293	0.819879
Downregulated/Cleaved	hsa-miR-124	EYA4	EYA4	hsa-mir-124a-2-prec	207327_at	-0.00936965	0.94385	0.993155
Downregulated/Cleaved	hsa-miR-124	EYA4	EYA4	hsa-mir-124a-3-prec	207327_at	-0.0716403	0.589749	0.907856
Downregulated/Cleaved	hsa-miR-124	F11R	F11R	hsa-mir-124a-1-prec1	221664_s_at	-0.132455	0.317284	0.785161
Downregulated/Cleaved	hsa-miR-124	F11R	F11R	hsa-mir-124a-2-prec	221664_s_at	-0.0978994	0.460718	0.864301
Downregulated/Cleaved	hsa-miR-124	F11R	F11R	hsa-mir-124a-3-prec	221664_s_at	-0.0737877	0.578618	0.907856
Downregulated/Cleaved	hsa-miR-124	FAM35A	FAM35A	hsa-mir-124a-1-prec1	220547_s_at	0.199131	0.13053	0.691506
Downregulated/Cleaved	hsa-miR-124	FAM35A	FAM35A	hsa-mir-124a-2-prec	220547_s_at	0.144111	0.276175	0.776277
Downregulated/Cleaved	hsa-miR-124	FAM35A	FAM35A	hsa-mir-124a-3-prec	220547_s_at	0.27463	0.0352912	0.526273
Downregulated/Cleaved	hsa-miR-124	FCHO2	FCHO2	hsa-mir-124a-1-prec1	202493_x_at	0.309976	0.0168851	0.432258
Downregulated/Cleaved	hsa-miR-124	FCHO2	FCHO2	hsa-mir-124a-1-prec1	211739_x_at	0.315698	0.0148637	0.432258
Downregulated/Cleaved	hsa-miR-124	FCHO2	FCHO2	hsa-mir-124a-2-prec	202493_x_at	0.263503	0.0437486	0.52951
Downregulated/Cleaved	hsa-miR-124	FCHO2	FCHO2	hsa-mir-124a-2-prec	211739_x_at	0.267714	0.0403706	0.526273
Downregulated/Cleaved	hsa-miR-124	FCHO2	FCHO2	hsa-mir-124a-3-prec	202493_x_at	0.223672	0.0885779	0.630593
Downregulated/Cleaved	hsa-miR-124	FCHO2	FCHO2	hsa-mir-124a-3-prec	211739_x_at	0.225214	0.0863452	0.630593
Downregulated/Cleaved	hsa-miR-124	FLJ10099	C7orf42	hsa-mir-124a-1-prec1	218008_at	0.0204465	0.87784	0.982962
Downregulated/Cleaved	hsa-miR-124	FLJ10099	C7orf42	hsa-mir-124a-2-prec	218008_at	-0.139401	0.292341	0.777532
Downregulated/Cleaved	hsa-miR-124	FLJ10099	C7orf42	hsa-mir-124a-3-prec	218008_at	-0.0361921	0.785516	0.960396
Downregulated/Cleaved	hsa-miR-124	FLJ10420	NECAP2	hsa-mir-124a-1-prec1	220731_s_at	-0.227155	0.0835986	0.630593
Downregulated/Cleaved	hsa-miR-124	FLJ10420	NECAP2	hsa-mir-124a-2-prec	220731_s_at	-0.199075	0.130641	0.691506
Downregulated/Cleaved	hsa-miR-124	FLJ10420	NECAP2	hsa-mir-124a-3-prec	220731_s_at	-0.123259	0.352335	0.796584
Downregulated/Cleaved	hsa-miR-124	FLJ11259	(DRAM in TargetScan)	hsa-mir-124a-1-prec1	218627_at	-0.150241	0.256044	0.759373
Downregulated/Cleaved	hsa-miR-124	FLJ11259	(DRAM in TargetScan)	hsa-mir-124a-2-prec	218627_at	0.0371543	0.779955	0.959024
Downregulated/Cleaved	hsa-miR-124	FLJ11259	(DRAM in TargetScan)	hsa-mir-124a-3-prec	218627_at	-0.232798	0.0760028	0.630593
Downregulated/Cleaved	hsa-miR-124	FLJ20273	RBM47	hsa-mir-124a-1-prec1	218035_s_at	-0.138049	0.297092	0.777532
Downregulated/Cleaved	hsa-miR-124	FLJ20273	RBM47	hsa-mir-124a-2-prec	218035_s_at	-0.271986	0.0371669	0.526273
Downregulated/Cleaved	hsa-miR-124	FLJ20273	RBM47	hsa-mir-124a-3-prec	218035_s_at	-0.108666	0.412642	0.82827
Downregulated/Cleaved	hsa-miR-124	FLJ20364	CCDC99	hsa-mir-124a-1-prec1	221685_s_at	-0.0421049	0.751521	0.948809
Downregulated/Cleaved	hsa-miR-124	FLJ20364	CCDC99	hsa-mir-124a-2-prec	221685_s_at	-0.0511667	0.70034	0.933686
Downregulated/Cleaved	hsa-miR-124	FLJ20364	CCDC99	hsa-mir-124a-3-prec	221685_s_at	-0.0638235	0.631058	0.923648
Downregulated/Cleaved	hsa-miR-124	FLJ20847	VPS37C	hsa-mir-124a-1-prec1	219053_s_at	-0.147345	0.265426	0.764824
Downregulated/Cleaved	hsa-miR-124	FLJ20847	VPS37C	hsa-mir-124a-2-prec	219053_s_at	-0.00664853	0.960141	0.994398
Downregulated/Cleaved	hsa-miR-124	FLJ20847	VPS37C	hsa-mir-124a-3-prec	219053_s_at	-0.123811	0.350166	0.795635
Downregulated/Cleaved	hsa-miR-124	FN5	C11orf75	hsa-mir-124a-1-prec1	219806_s_at	-0.170316	0.197162	0.733138
Downregulated/Cleaved	hsa-miR-124	FN5	C11orf75	hsa-mir-124a-2-prec	219806_s_at	-0.102275	0.440821	0.850958
Downregulated/Cleaved	hsa-miR-124	FN5	C11orf75	hsa-mir-124a-3-prec	219806_s_at	-0.137354	0.299556	0.77763
Downregulated/Cleaved	hsa-miR-124	G3BP	G3BP1	hsa-mir-124a-1-prec1	201503_at	-0.0962769	0.468218	0.868949
Downregulated/Cleaved	hsa-miR-124	G3BP	G3BP1	hsa-mir-124a-1-prec1	201514_s_at	0.0832553	0.530723	0.892818
Downregulated/Cleaved	hsa-miR-124	G3BP	G3BP1	hsa-mir-124a-1-prec1	222187_x_at	0.0294069	0.82502	0.968844
Downregulated/Cleaved	hsa-miR-124	G3BP	G3BP1	hsa-mir-124a-2-prec	201503_at	0.0038873	0.976689	0.997186
Downregulated/Cleaved	hsa-miR-124	G3BP	G3BP1	hsa-mir-124a-2-prec	201514_s_at	0.0493719	0.710381	0.934257
Downregulated/Cleaved	hsa-miR-124	G3BP	G3BP1	hsa-mir-124a-2-prec	222187_x_at	0.178607	0.175907	0.732425
Downregulated/Cleaved	hsa-miR-124	G3BP	G3BP1	hsa-mir-124a-3-prec	201503_at	-0.00980088	0.941271	0.993155
Downregulated/Cleaved	hsa-miR-124	G3BP	G3BP1	hsa-mir-124a-3-prec	201514_s_at	0.112229	0.397397	0.819879
Downregulated/Cleaved	hsa-miR-124	G3BP	G3BP1	hsa-mir-124a-3-prec	222187_x_at	0.164259	0.213807	0.744749
Downregulated/Cleaved	hsa-miR-124	GAS2L1	GAS2L1	hsa-mir-124a-1-prec1	208258_s_at	0.0434121	0.744066	0.948028
Downregulated/Cleaved	hsa-miR-124	GAS2L1	GAS2L1	hsa-mir-124a-1-prec1	209729_at	-0.0423296	0.750238	0.948809
Downregulated/Cleaved	hsa-miR-124	GAS2L1	GAS2L1	hsa-mir-124a-1-prec1	31874_at	-0.0351683	0.791445	0.961082
Downregulated/Cleaved	hsa-miR-124	GAS2L1	GAS2L1	hsa-mir-124a-2-prec	208258_s_at	0.000280214	0.998319	0.999521
Downregulated/Cleaved	hsa-miR-124	GAS2L1	GAS2L1	hsa-mir-124a-2-prec	209729_at	-0.025178	0.849867	0.97204
Downregulated/Cleaved	hsa-miR-124	GAS2L1	GAS2L1	hsa-mir-124a-2-prec	31874_at	-0.00366711	0.978009	0.997186
Downregulated/Cleaved	hsa-miR-124	GAS2L1	GAS2L1	hsa-mir-124a-3-prec	208258_s_at	-0.014409	0.913746	0.989372
Downregulated/Cleaved	hsa-miR-124	GAS2L1	GAS2L1	hsa-mir-124a-3-prec	209729_at	-0.203314	0.122479	0.680694
Downregulated/Cleaved	hsa-miR-124	GAS2L1	GAS2L1	hsa-mir-124a-3-prec	31874_at	-0.191728	0.145748	0.707068
Downregulated/Cleaved	hsa-miR-124	GCL	GMCL1	hsa-mir-124a-1-prec1	218458_at	0.223396	0.0889822	0.630593
Downregulated/Cleaved	hsa-miR-124	GCL	GMCL1	hsa-mir-124a-2-prec	218458_at	0.0974195	0.46293	0.865693
Downregulated/Cleaved	hsa-miR-124	GCL	GMCL1	hsa-mir-124a-3-prec	218458_at	0.196692	0.135406	0.69757
Downregulated/Cleaved	hsa-miR-124	GNAI3	GNAI3	hsa-mir-124a-1-prec1	201179_s_at	0.0494278	0.710067	0.934257
Downregulated/Cleaved	hsa-miR-124	GNAI3	GNAI3	hsa-mir-124a-1-prec1	201180_s_at	-0.0522579	0.694259	0.931981
Downregulated/Cleaved	hsa-miR-124	GNAI3	GNAI3	hsa-mir-124a-1-prec1	201181_at	0.0106958	0.935919	0.993155
Downregulated/Cleaved	hsa-miR-124	GNAI3	GNAI3	hsa-mir-124a-2-prec	201179_s_at	0.124943	0.345746	0.794129
Downregulated/Cleaved	hsa-miR-124	GNAI3	GNAI3	hsa-mir-124a-2-prec	201180_s_at	0.114821	0.386515	0.819879
Downregulated/Cleaved	hsa-miR-124	GNAI3	GNAI3	hsa-mir-124a-2-prec	201181_at	-0.0263919	0.842719	0.971696
Downregulated/Cleaved	hsa-miR-124	GNAI3	GNAI3	hsa-mir-124a-3-prec	201179_s_at	0.0570648	0.667709	0.926662
Downregulated/Cleaved	hsa-miR-124	GNAI3	GNAI3	hsa-mir-124a-3-prec	201180_s_at	-0.0296093	0.823834	0.968844
Downregulated/Cleaved	hsa-miR-124	GNAI3	GNAI3	hsa-mir-124a-3-prec	201181_at	-0.117003	0.377495	0.818299
Downregulated/Cleaved	hsa-miR-124	GNG10	GNG10	hsa-mir-124a-1-prec1	201921_at	0.0204111	0.878049	0.982962
Downregulated/Cleaved	hsa-miR-124	GNG10	GNG10	hsa-mir-124a-2-prec	201921_at	0.0515674	0.698105	0.9323
Downregulated/Cleaved	hsa-miR-124	GNG10	GNG10	hsa-mir-124a-3-prec	201921_at	-0.00851116	0.948988	0.993155
Downregulated/Cleaved	hsa-miR-124	GSN	GSN	hsa-mir-124a-1-prec1	200696_s_at	-0.210781	0.109055	0.664715
Downregulated/Cleaved	hsa-miR-124	GSN	GSN	hsa-mir-124a-1-prec1	214040_s_at	-0.0979735	0.460377	0.864301
Downregulated/Cleaved	hsa-miR-124	GSN	GSN	hsa-mir-124a-2-prec	200696_s_at	-0.0669815	0.614224	0.914337
Downregulated/Cleaved	hsa-miR-124	GSN	GSN	hsa-mir-124a-2-prec	214040_s_at	-0.125989	0.341692	0.794129
Downregulated/Cleaved	hsa-miR-124	GSN	GSN	hsa-mir-124a-3-prec	200696_s_at	-0.203672	0.121808	0.680694
Downregulated/Cleaved	hsa-miR-124	GSN	GSN	hsa-mir-124a-3-prec	214040_s_at	-0.114532	0.38772	0.819879
Downregulated/Cleaved	hsa-miR-124	HADHB	HADHB	hsa-mir-124a-1-prec1	201007_at	-0.030554	0.818308	0.968844
Downregulated/Cleaved	hsa-miR-124	HADHB	HADHB	hsa-mir-124a-2-prec	201007_at	0.000161465	0.999032	0.999632
Downregulated/Cleaved	hsa-miR-124	HADHB	HADHB	hsa-mir-124a-3-prec	201007_at	-0.0779366	0.557387	0.902075
Downregulated/Cleaved	hsa-miR-124	HADHSC	HADH	hsa-mir-124a-1-prec1	201035_s_at	-0.0541581	0.683718	0.93162
Downregulated/Cleaved	hsa-miR-124	HADHSC	HADH	hsa-mir-124a-1-prec1	201036_s_at	-0.0693642	0.601652	0.911915
Downregulated/Cleaved	hsa-miR-124	HADHSC	HADH	hsa-mir-124a-1-prec1	211569_s_at	-0.142566	0.281411	0.777532
Downregulated/Cleaved	hsa-miR-124	HADHSC	HADH	hsa-mir-124a-2-prec	201035_s_at	-0.191773	0.145652	0.707068
Downregulated/Cleaved	hsa-miR-124	HADHSC	HADH	hsa-mir-124a-2-prec	201036_s_at	-0.152184	0.249875	0.759373
Downregulated/Cleaved	hsa-miR-124	HADHSC	HADH	hsa-mir-124a-2-prec	211569_s_at	-0.16955	0.199216	0.736657
Downregulated/Cleaved	hsa-miR-124	HADHSC	HADH	hsa-mir-124a-3-prec	201035_s_at	-0.0126958	0.923969	0.989372
Downregulated/Cleaved	hsa-miR-124	HADHSC	HADH	hsa-mir-124a-3-prec	201036_s_at	-0.00558669	0.966503	0.994596
Downregulated/Cleaved	hsa-miR-124	HADHSC	HADH	hsa-mir-124a-3-prec	211569_s_at	-0.0404774	0.760835	0.956215
Downregulated/Cleaved	hsa-miR-124	HEBP2	HEBP2	hsa-mir-124a-1-prec1	203430_at	-0.133558	0.313235	0.779109
Downregulated/Cleaved	hsa-miR-124	HEBP2	HEBP2	hsa-mir-124a-2-prec	203430_at	-0.0245351	0.853658	0.972936
Downregulated/Cleaved	hsa-miR-124	HEBP2	HEBP2	hsa-mir-124a-3-prec	203430_at	-0.0279439	0.833598	0.970043
Downregulated/Cleaved	hsa-miR-124	HIC	MDFIC	hsa-mir-124a-1-prec1	211675_s_at	0.0940851	0.478453	0.869803
Downregulated/Cleaved	hsa-miR-124	HIC	MDFIC	hsa-mir-124a-1-prec1	217599_s_at	0.169566	0.199171	0.736657
Downregulated/Cleaved	hsa-miR-124	HIC	MDFIC	hsa-mir-124a-2-prec	211675_s_at	0.0735297	0.57995	0.907856
Downregulated/Cleaved	hsa-miR-124	HIC	MDFIC	hsa-mir-124a-2-prec	217599_s_at	0.0627179	0.636996	0.923648
Downregulated/Cleaved	hsa-miR-124	HIC	MDFIC	hsa-mir-124a-3-prec	211675_s_at	0.0848707	0.522751	0.888517
Downregulated/Cleaved	hsa-miR-124	HIC	MDFIC	hsa-mir-124a-3-prec	217599_s_at	0.115118	0.385278	0.819879
Downregulated/Cleaved	hsa-miR-124	HSPC135	GTPBP8	hsa-mir-124a-1-prec1	221046_s_at	-0.0541986	0.683494	0.93162
Downregulated/Cleaved	hsa-miR-124	HSPC135	GTPBP8	hsa-mir-124a-2-prec	221046_s_at	-0.0270311	0.83896	0.970043
Downregulated/Cleaved	hsa-miR-124	HSPC135	GTPBP8	hsa-mir-124a-3-prec	221046_s_at	-0.00969774	0.941888	0.993155
Downregulated/Cleaved	hsa-miR-124	HTATIP2	HTATIP2	hsa-mir-124a-1-prec1	207180_s_at	-0.14984	0.257331	0.759373
Downregulated/Cleaved	hsa-miR-124	HTATIP2	HTATIP2	hsa-mir-124a-1-prec1	209448_at	-0.103593	0.434924	0.84546
Downregulated/Cleaved	hsa-miR-124	HTATIP2	HTATIP2	hsa-mir-124a-1-prec1	210253_at	-0.228257	0.0820709	0.630593
Downregulated/Cleaved	hsa-miR-124	HTATIP2	HTATIP2	hsa-mir-124a-2-prec	207180_s_at	-0.280909	0.0311511	0.524078
Downregulated/Cleaved	hsa-miR-124	HTATIP2	HTATIP2	hsa-mir-124a-2-prec	209448_at	-0.255303	0.0509937	0.554598
Downregulated/Cleaved	hsa-miR-124	HTATIP2	HTATIP2	hsa-mir-124a-2-prec	210253_at	-0.130999	0.322681	0.790782
Downregulated/Cleaved	hsa-miR-124	HTATIP2	HTATIP2	hsa-mir-124a-3-prec	207180_s_at	-0.0200664	0.880094	0.983233
Downregulated/Cleaved	hsa-miR-124	HTATIP2	HTATIP2	hsa-mir-124a-3-prec	209448_at	0.0134763	0.91931	0.989372
Downregulated/Cleaved	hsa-miR-124	HTATIP2	HTATIP2	hsa-mir-124a-3-prec	210253_at	-0.0408422	0.758744	0.954917
Downregulated/Cleaved	hsa-miR-124	IFRD2	IFRD2	hsa-mir-124a-1-prec1	209100_at	-0.00578473	0.965317	0.994596
Downregulated/Cleaved	hsa-miR-124	IFRD2	IFRD2	hsa-mir-124a-2-prec	209100_at	-0.163303	0.216521	0.745191
Downregulated/Cleaved	hsa-miR-124	IFRD2	IFRD2	hsa-mir-124a-3-prec	209100_at	0.0444038	0.738425	0.944822
Downregulated/Cleaved	hsa-miR-124	IQGAP1	IQGAP1	hsa-mir-124a-1-prec1	200791_s_at	-0.386004	0.00253211	0.210672
Downregulated/Cleaved	hsa-miR-124	IQGAP1	IQGAP1	hsa-mir-124a-1-prec1	210840_s_at	-0.161987	0.220298	0.745191
Downregulated/Cleaved	hsa-miR-124	IQGAP1	IQGAP1	hsa-mir-124a-1-prec1	213446_s_at	-0.112015	0.3983	0.819879
Downregulated/Cleaved	hsa-miR-124	IQGAP1	IQGAP1	hsa-mir-124a-2-prec	200791_s_at	-0.1577	0.232916	0.759373
Downregulated/Cleaved	hsa-miR-124	IQGAP1	IQGAP1	hsa-mir-124a-2-prec	210840_s_at	0.0467438	0.725172	0.939786
Downregulated/Cleaved	hsa-miR-124	IQGAP1	IQGAP1	hsa-mir-124a-2-prec	213446_s_at	0.00608319	0.963528	0.994398
Downregulated/Cleaved	hsa-miR-124	IQGAP1	IQGAP1	hsa-mir-124a-3-prec	200791_s_at	-0.32652	0.0116035	0.402255
Downregulated/Cleaved	hsa-miR-124	IQGAP1	IQGAP1	hsa-mir-124a-3-prec	210840_s_at	-0.184366	0.162156	0.721812
Downregulated/Cleaved	hsa-miR-124	IQGAP1	IQGAP1	hsa-mir-124a-3-prec	213446_s_at	-0.194419	0.140071	0.705189
Downregulated/Cleaved	hsa-miR-124	ITGB1	ITGB1	hsa-mir-124a-1-prec1	211945_s_at	-0.285613	0.0283221	0.524078
Downregulated/Cleaved	hsa-miR-124	ITGB1	ITGB1	hsa-mir-124a-1-prec1	215879_at	0.226435	0.0846103	0.630593
Downregulated/Cleaved	hsa-miR-124	ITGB1	ITGB1	hsa-mir-124a-2-prec	211945_s_at	-0.153173	0.246774	0.759373
Downregulated/Cleaved	hsa-miR-124	ITGB1	ITGB1	hsa-mir-124a-2-prec	215879_at	0.187938	0.154034	0.717117
Downregulated/Cleaved	hsa-miR-124	ITGB1	ITGB1	hsa-mir-124a-3-prec	211945_s_at	-0.299455	0.0212174	0.494043
Downregulated/Cleaved	hsa-miR-124	ITGB1	ITGB1	hsa-mir-124a-3-prec	215879_at	0.15841	0.230794	0.757697
Downregulated/Cleaved	hsa-miR-124	KATNA1	KATNA1	hsa-mir-124a-1-prec1	205526_s_at	-0.073825	0.578425	0.907856
Downregulated/Cleaved	hsa-miR-124	KATNA1	KATNA1	hsa-mir-124a-2-prec	205526_s_at	-0.0385294	0.772026	0.95709
Downregulated/Cleaved	hsa-miR-124	KATNA1	KATNA1	hsa-mir-124a-3-prec	205526_s_at	-0.0908038	0.493995	0.880159
Downregulated/Cleaved	hsa-miR-124	KIAA0830	ENDOD1	hsa-mir-124a-1-prec1	212570_at	0.0292746	0.825795	0.968844
Downregulated/Cleaved	hsa-miR-124	KIAA0830	ENDOD1	hsa-mir-124a-1-prec1	212573_at	-0.0682022	0.607769	0.912751
Downregulated/Cleaved	hsa-miR-124	KIAA0830	ENDOD1	hsa-mir-124a-2-prec	212570_at	-0.0300229	0.821414	0.968844
Downregulated/Cleaved	hsa-miR-124	KIAA0830	ENDOD1	hsa-mir-124a-2-prec	212573_at	-0.112145	0.397754	0.819879
Downregulated/Cleaved	hsa-miR-124	KIAA0830	ENDOD1	hsa-mir-124a-3-prec	212570_at	-0.0757924	0.568313	0.90495
Downregulated/Cleaved	hsa-miR-124	KIAA0830	ENDOD1	hsa-mir-124a-3-prec	212573_at	-0.137643	0.298531	0.777532
Downregulated/Cleaved	hsa-miR-124	KIAA1102	LIMCH1	hsa-mir-124a-1-prec1	212325_at	0.0160632	0.903888	0.987813
Downregulated/Cleaved	hsa-miR-124	KIAA1102	LIMCH1	hsa-mir-124a-1-prec1	212327_at	-0.0373246	0.778972	0.959024
Downregulated/Cleaved	hsa-miR-124	KIAA1102	LIMCH1	hsa-mir-124a-1-prec1	212328_at	-0.0302361	0.820167	0.968844
Downregulated/Cleaved	hsa-miR-124	KIAA1102	LIMCH1	hsa-mir-124a-2-prec	212325_at	0.163459	0.216078	0.745191
Downregulated/Cleaved	hsa-miR-124	KIAA1102	LIMCH1	hsa-mir-124a-2-prec	212327_at	0.10002	0.451016	0.862951
Downregulated/Cleaved	hsa-miR-124	KIAA1102	LIMCH1	hsa-mir-124a-2-prec	212328_at	0.107865	0.416119	0.831239
Downregulated/Cleaved	hsa-miR-124	KIAA1102	LIMCH1	hsa-mir-124a-3-prec	212325_at	0.0315412	0.812542	0.968844
Downregulated/Cleaved	hsa-miR-124	KIAA1102	LIMCH1	hsa-mir-124a-3-prec	212327_at	-0.00772934	0.953668	0.994398
Downregulated/Cleaved	hsa-miR-124	KIAA1102	LIMCH1	hsa-mir-124a-3-prec	212328_at	0.00152976	0.990825	0.99904
Downregulated/Cleaved	hsa-miR-124	LAMC1	LAMC1	hsa-mir-124a-1-prec1	200770_s_at	-0.0121168	0.927427	0.990525
Downregulated/Cleaved	hsa-miR-124	LAMC1	LAMC1	hsa-mir-124a-1-prec1	200771_at	-0.0350183	0.792314	0.961082
Downregulated/Cleaved	hsa-miR-124	LAMC1	LAMC1	hsa-mir-124a-2-prec	200770_s_at	-0.00745353	0.95532	0.994398
Downregulated/Cleaved	hsa-miR-124	LAMC1	LAMC1	hsa-mir-124a-2-prec	200771_at	-0.00189944	0.988608	0.99904
Downregulated/Cleaved	hsa-miR-124	LAMC1	LAMC1	hsa-mir-124a-3-prec	200770_s_at	-0.119402	0.367723	0.811528
Downregulated/Cleaved	hsa-miR-124	LAMC1	LAMC1	hsa-mir-124a-3-prec	200771_at	-0.0997149	0.452405	0.862951
Downregulated/Cleaved	hsa-miR-124	LASS2	LASS2	hsa-mir-124a-1-prec1	222212_s_at	0.117033	0.377369	0.818299
Downregulated/Cleaved	hsa-miR-124	LASS2	LASS2	hsa-mir-124a-2-prec	222212_s_at	0.0216596	0.870653	0.977575
Downregulated/Cleaved	hsa-miR-124	LASS2	LASS2	hsa-mir-124a-3-prec	222212_s_at	0.164213	0.213936	0.744749
Downregulated/Cleaved	hsa-miR-124	LITAF	LITAF	hsa-mir-124a-1-prec1	200704_at	-0.203845	0.121485	0.680694
Downregulated/Cleaved	hsa-miR-124	LITAF	LITAF	hsa-mir-124a-1-prec1	200706_s_at	-0.164723	0.212496	0.744749
Downregulated/Cleaved	hsa-miR-124	LITAF	LITAF	hsa-mir-124a-2-prec	200704_at	-0.0885521	0.50481	0.880159
Downregulated/Cleaved	hsa-miR-124	LITAF	LITAF	hsa-mir-124a-2-prec	200706_s_at	-0.106282	0.423033	0.834028
Downregulated/Cleaved	hsa-miR-124	LITAF	LITAF	hsa-mir-124a-3-prec	200704_at	-0.0211893	0.873437	0.98004
Downregulated/Cleaved	hsa-miR-124	LITAF	LITAF	hsa-mir-124a-3-prec	200706_s_at	0.0494444	0.709974	0.934257
Downregulated/Cleaved	hsa-miR-124	LMNB1	LMNB1	hsa-mir-124a-1-prec1	203276_at	0.0915181	0.490589	0.878513
Downregulated/Cleaved	hsa-miR-124	LMNB1	LMNB1	hsa-mir-124a-2-prec	203276_at	-0.0498753	0.707559	0.933686
Downregulated/Cleaved	hsa-miR-124	LMNB1	LMNB1	hsa-mir-124a-3-prec	203276_at	0.134632	0.309324	0.777918
Downregulated/Cleaved	hsa-miR-124	LOC339924	KLHL24	hsa-mir-124a-1-prec1	206551_x_at	0.0870861	0.511916	0.88496
Downregulated/Cleaved	hsa-miR-124	LOC339924	KLHL24	hsa-mir-124a-1-prec1	221985_at	0.0468595	0.724518	0.939786
Downregulated/Cleaved	hsa-miR-124	LOC339924	KLHL24	hsa-mir-124a-1-prec1	221986_s_at	0.106143	0.423642	0.834028
Downregulated/Cleaved	hsa-miR-124	LOC339924	KLHL24	hsa-mir-124a-2-prec	206551_x_at	0.171839	0.193127	0.732425
Downregulated/Cleaved	hsa-miR-124	LOC339924	KLHL24	hsa-mir-124a-2-prec	221985_at	0.118004	0.373398	0.816981
Downregulated/Cleaved	hsa-miR-124	LOC339924	KLHL24	hsa-mir-124a-2-prec	221986_s_at	0.226005	0.0852183	0.630593
Downregulated/Cleaved	hsa-miR-124	LOC339924	KLHL24	hsa-mir-124a-3-prec	206551_x_at	0.138319	0.296138	0.777532
Downregulated/Cleaved	hsa-miR-124	LOC339924	KLHL24	hsa-mir-124a-3-prec	221985_at	0.0632513	0.634128	0.923648
Downregulated/Cleaved	hsa-miR-124	LOC339924	KLHL24	hsa-mir-124a-3-prec	221986_s_at	0.0589821	0.657228	0.925745
Downregulated/Cleaved	hsa-miR-124	LOC55974	RAG1AP1	hsa-mir-124a-1-prec1	219125_s_at	-0.0720774	0.587476	0.907856
Downregulated/Cleaved	hsa-miR-124	LOC55974	RAG1AP1	hsa-mir-124a-2-prec	219125_s_at	0.0129641	0.922367	0.989372
Downregulated/Cleaved	hsa-miR-124	LOC55974	RAG1AP1	hsa-mir-124a-3-prec	219125_s_at	-0.0500746	0.706443	0.933686
Downregulated/Cleaved	hsa-miR-124	LRRC1	LRRC1	hsa-mir-124a-1-prec1	207790_at	0.0836218	0.528909	0.892818
Downregulated/Cleaved	hsa-miR-124	LRRC1	LRRC1	hsa-mir-124a-1-prec1	218816_at	-0.35979	0.00512836	0.308136
Downregulated/Cleaved	hsa-miR-124	LRRC1	LRRC1	hsa-mir-124a-2-prec	207790_at	0.0147776	0.911548	0.989372
Downregulated/Cleaved	hsa-miR-124	LRRC1	LRRC1	hsa-mir-124a-2-prec	218816_at	-0.338089	0.00881982	0.37123
Downregulated/Cleaved	hsa-miR-124	LRRC1	LRRC1	hsa-mir-124a-3-prec	207790_at	0.0992636	0.454463	0.863031
Downregulated/Cleaved	hsa-miR-124	LRRC1	LRRC1	hsa-mir-124a-3-prec	218816_at	-0.387401	0.00243467	0.210672
Downregulated/Cleaved	hsa-miR-124	MAN2A1	MAN2A1	hsa-mir-124a-1-prec1	205105_at	-0.149791	0.257488	0.759373
Downregulated/Cleaved	hsa-miR-124	MAN2A1	MAN2A1	hsa-mir-124a-2-prec	205105_at	-0.27766	0.0332395	0.524078
Downregulated/Cleaved	hsa-miR-124	MAN2A1	MAN2A1	hsa-mir-124a-3-prec	205105_at	-0.128748	0.331139	0.793039
Downregulated/Cleaved	hsa-miR-124	MAPK14	MAPK14	hsa-mir-124a-1-prec1	202530_at	0.0166858	0.900181	0.986111
Downregulated/Cleaved	hsa-miR-124	MAPK14	MAPK14	hsa-mir-124a-1-prec1	210449_x_at	0.192887	0.143282	0.705189
Downregulated/Cleaved	hsa-miR-124	MAPK14	MAPK14	hsa-mir-124a-1-prec1	211087_x_at	0.279918	0.0317762	0.524078
Downregulated/Cleaved	hsa-miR-124	MAPK14	MAPK14	hsa-mir-124a-1-prec1	211561_x_at	0.227887	0.0825805	0.630593
Downregulated/Cleaved	hsa-miR-124	MAPK14	MAPK14	hsa-mir-124a-2-prec	202530_at	0.0835823	0.529104	0.892818
Downregulated/Cleaved	hsa-miR-124	MAPK14	MAPK14	hsa-mir-124a-2-prec	210449_x_at	0.0618762	0.641532	0.923648
Downregulated/Cleaved	hsa-miR-124	MAPK14	MAPK14	hsa-mir-124a-2-prec	211087_x_at	0.258648	0.0479285	0.550021
Downregulated/Cleaved	hsa-miR-124	MAPK14	MAPK14	hsa-mir-124a-2-prec	211561_x_at	0.120399	0.363708	0.808024
Downregulated/Cleaved	hsa-miR-124	MAPK14	MAPK14	hsa-mir-124a-3-prec	202530_at	-0.0445902	0.737367	0.944822
Downregulated/Cleaved	hsa-miR-124	MAPK14	MAPK14	hsa-mir-124a-3-prec	210449_x_at	0.120092	0.364939	0.8086
Downregulated/Cleaved	hsa-miR-124	MAPK14	MAPK14	hsa-mir-124a-3-prec	211087_x_at	0.235917	0.0720468	0.630593
Downregulated/Cleaved	hsa-miR-124	MAPK14	MAPK14	hsa-mir-124a-3-prec	211561_x_at	0.212751	0.105708	0.654919
Downregulated/Cleaved	hsa-miR-124	MGC4083	TUBB6	hsa-mir-124a-1-prec1	209191_at	0.131999	0.318967	0.785161
Downregulated/Cleaved	hsa-miR-124	MGC4083	TUBB6	hsa-mir-124a-2-prec	209191_at	0.207105	0.115514	0.67984
Downregulated/Cleaved	hsa-miR-124	MGC4083	TUBB6	hsa-mir-124a-3-prec	209191_at	0.0769059	0.562627	0.902075
Downregulated/Cleaved	hsa-miR-124	MGC5508	TMEM109	hsa-mir-124a-1-prec1	201361_at	-0.0366983	0.782589	0.959988
Downregulated/Cleaved	hsa-miR-124	MGC5508	TMEM109	hsa-mir-124a-2-prec	201361_at	-0.0943044	0.477424	0.869803
Downregulated/Cleaved	hsa-miR-124	MGC5508	TMEM109	hsa-mir-124a-3-prec	201361_at	-0.0325333	0.806758	0.967287
Downregulated/Cleaved	hsa-miR-124	MPHOSPH9	MPHOSPH9	hsa-mir-124a-1-prec1	206205_at	0.208982	0.11218	0.671465
Downregulated/Cleaved	hsa-miR-124	MPHOSPH9	MPHOSPH9	hsa-mir-124a-1-prec1	215731_s_at	0.0795491	0.549236	0.896889
Downregulated/Cleaved	hsa-miR-124	MPHOSPH9	MPHOSPH9	hsa-mir-124a-1-prec1	221965_at	0.0475257	0.72076	0.939189
Downregulated/Cleaved	hsa-miR-124	MPHOSPH9	MPHOSPH9	hsa-mir-124a-2-prec	206205_at	0.229889	0.0798469	0.630593
Downregulated/Cleaved	hsa-miR-124	MPHOSPH9	MPHOSPH9	hsa-mir-124a-2-prec	215731_s_at	0.0990359	0.455504	0.863031
Downregulated/Cleaved	hsa-miR-124	MPHOSPH9	MPHOSPH9	hsa-mir-124a-2-prec	221965_at	0.174023	0.187444	0.732425
Downregulated/Cleaved	hsa-miR-124	MPHOSPH9	MPHOSPH9	hsa-mir-124a-3-prec	206205_at	0.244752	0.0617232	0.600628
Downregulated/Cleaved	hsa-miR-124	MPHOSPH9	MPHOSPH9	hsa-mir-124a-3-prec	215731_s_at	0.123714	0.350547	0.795635
Downregulated/Cleaved	hsa-miR-124	MPHOSPH9	MPHOSPH9	hsa-mir-124a-3-prec	221965_at	0.209945	0.110498	0.666434
Downregulated/Cleaved	hsa-miR-124	MTMR6	MTMR6	hsa-mir-124a-1-prec1	214429_at	0.180689	0.170841	0.726584
Downregulated/Cleaved	hsa-miR-124	MTMR6	MTMR6	hsa-mir-124a-2-prec	214429_at	0.111273	0.401456	0.820783
Downregulated/Cleaved	hsa-miR-124	MTMR6	MTMR6	hsa-mir-124a-3-prec	214429_at	0.128534	0.331947	0.793039
Downregulated/Cleaved	hsa-miR-124	MYH9	MYH9	hsa-mir-124a-1-prec1	211926_s_at	-0.276409	0.0340747	0.524078
Downregulated/Cleaved	hsa-miR-124	MYH9	MYH9	hsa-mir-124a-2-prec	211926_s_at	-0.0619751	0.640998	0.923648
Downregulated/Cleaved	hsa-miR-124	MYH9	MYH9	hsa-mir-124a-3-prec	211926_s_at	-0.215201	0.101659	0.65024
Downregulated/Cleaved	hsa-miR-124	NEK9	NEK9	hsa-mir-124a-1-prec1	212299_at	-0.192711	0.143654	0.705189
Downregulated/Cleaved	hsa-miR-124	NEK9	NEK9	hsa-mir-124a-2-prec	212299_at	-0.0922953	0.486898	0.876478
Downregulated/Cleaved	hsa-miR-124	NEK9	NEK9	hsa-mir-124a-3-prec	212299_at	-0.153882	0.244566	0.759373
Downregulated/Cleaved	hsa-miR-124	NFIC	NFIC	hsa-mir-124a-1-prec1	206929_s_at	-0.0950922	0.473735	0.869803
Downregulated/Cleaved	hsa-miR-124	NFIC	NFIC	hsa-mir-124a-2-prec	206929_s_at	-0.00855465	0.948728	0.993155
Downregulated/Cleaved	hsa-miR-124	NFIC	NFIC	hsa-mir-124a-3-prec	206929_s_at	-0.125999	0.341654	0.794129
Downregulated/Cleaved	hsa-miR-124	NM_014445	SERP1	hsa-mir-124a-1-prec1	200969_at	-0.0594797	0.654519	0.925745
Downregulated/Cleaved	hsa-miR-124	NM_014445	SERP1	hsa-mir-124a-1-prec1	200970_s_at	0.0435428	0.743322	0.947806
Downregulated/Cleaved	hsa-miR-124	NM_014445	SERP1	hsa-mir-124a-1-prec1	200971_s_at	0.154553	0.242491	0.759373
Downregulated/Cleaved	hsa-miR-124	NM_014445	SERP1	hsa-mir-124a-2-prec	200969_at	0.0767827	0.563255	0.902075
Downregulated/Cleaved	hsa-miR-124	NM_014445	SERP1	hsa-mir-124a-2-prec	200970_s_at	0.0791544	0.551226	0.897399
Downregulated/Cleaved	hsa-miR-124	NM_014445	SERP1	hsa-mir-124a-2-prec	200971_s_at	0.00881259	0.947184	0.993155
Downregulated/Cleaved	hsa-miR-124	NM_014445	SERP1	hsa-mir-124a-3-prec	200969_at	-0.024791	0.852149	0.972548
Downregulated/Cleaved	hsa-miR-124	NM_014445	SERP1	hsa-mir-124a-3-prec	200970_s_at	0.035205	0.791232	0.961082
Downregulated/Cleaved	hsa-miR-124	NM_014445	SERP1	hsa-mir-124a-3-prec	200971_s_at	0.100919	0.446937	0.85878
Downregulated/Cleaved	hsa-miR-124	NM_032121	MAGT1	hsa-mir-124a-1-prec1	221553_at	-0.193197	0.142627	0.705189
Downregulated/Cleaved	hsa-miR-124	NM_032121	MAGT1	hsa-mir-124a-2-prec	221553_at	-0.0222758	0.867005	0.975727
Downregulated/Cleaved	hsa-miR-124	NM_032121	MAGT1	hsa-mir-124a-3-prec	221553_at	-0.133798	0.312358	0.778089
Downregulated/Cleaved	hsa-miR-124	NME4	NME4	hsa-mir-124a-1-prec1	212739_s_at	0.0184078	0.889941	0.986111
Downregulated/Cleaved	hsa-miR-124	NME4	NME4	hsa-mir-124a-2-prec	212739_s_at	0.138833	0.294331	0.777532
Downregulated/Cleaved	hsa-miR-124	NME4	NME4	hsa-mir-124a-3-prec	212739_s_at	0.112919	0.394482	0.819879
Downregulated/Cleaved	hsa-miR-124	OSBPL8	OSBPL8	hsa-mir-124a-1-prec1	212582_at	0.0529109	0.69063	0.93162
Downregulated/Cleaved	hsa-miR-124	OSBPL8	OSBPL8	hsa-mir-124a-1-prec1	212585_at	0.0852421	0.520926	0.888139
Downregulated/Cleaved	hsa-miR-124	OSBPL8	OSBPL8	hsa-mir-124a-2-prec	212582_at	0.205884	0.117723	0.680694
Downregulated/Cleaved	hsa-miR-124	OSBPL8	OSBPL8	hsa-mir-124a-2-prec	212585_at	0.269666	0.0388792	0.526273
Downregulated/Cleaved	hsa-miR-124	OSBPL8	OSBPL8	hsa-mir-124a-3-prec	212582_at	0.146071	0.269629	0.764824
Downregulated/Cleaved	hsa-miR-124	OSBPL8	OSBPL8	hsa-mir-124a-3-prec	212585_at	0.165955	0.209049	0.744749
Downregulated/Cleaved	hsa-miR-124	PAPSS2	PAPSS2	hsa-mir-124a-1-prec1	203058_s_at	-0.108483	0.413437	0.828866
Downregulated/Cleaved	hsa-miR-124	PAPSS2	PAPSS2	hsa-mir-124a-1-prec1	203059_s_at	-0.107526	0.417592	0.83318
Downregulated/Cleaved	hsa-miR-124	PAPSS2	PAPSS2	hsa-mir-124a-1-prec1	203060_s_at	-0.123968	0.349552	0.795635
Downregulated/Cleaved	hsa-miR-124	PAPSS2	PAPSS2	hsa-mir-124a-2-prec	203058_s_at	-0.0559542	0.673809	0.927867
Downregulated/Cleaved	hsa-miR-124	PAPSS2	PAPSS2	hsa-mir-124a-2-prec	203059_s_at	-0.111841	0.399041	0.819879
Downregulated/Cleaved	hsa-miR-124	PAPSS2	PAPSS2	hsa-mir-124a-2-prec	203060_s_at	-0.0812158	0.540872	0.893892
Downregulated/Cleaved	hsa-miR-124	PAPSS2	PAPSS2	hsa-mir-124a-3-prec	203058_s_at	-0.12214	0.356758	0.802224
Downregulated/Cleaved	hsa-miR-124	PAPSS2	PAPSS2	hsa-mir-124a-3-prec	203059_s_at	-0.149534	0.258313	0.759373
Downregulated/Cleaved	hsa-miR-124	PAPSS2	PAPSS2	hsa-mir-124a-3-prec	203060_s_at	-0.14345	0.278407	0.776552
Downregulated/Cleaved	hsa-miR-124	PARG1	ARHGAP29	hsa-mir-124a-1-prec1	203910_at	-0.280175	0.0316132	0.524078
Downregulated/Cleaved	hsa-miR-124	PARG1	ARHGAP29	hsa-mir-124a-2-prec	203910_at	-0.1044	0.431334	0.841431
Downregulated/Cleaved	hsa-miR-124	PARG1	ARHGAP29	hsa-mir-124a-3-prec	203910_at	-0.138682	0.294862	0.777532
Downregulated/Cleaved	hsa-miR-124	PARP16	PARP16	hsa-mir-124a-1-prec1	219034_at	0.164451	0.213264	0.744749
Downregulated/Cleaved	hsa-miR-124	PARP16	PARP16	hsa-mir-124a-2-prec	219034_at	0.0599033	0.652216	0.925745
Downregulated/Cleaved	hsa-miR-124	PARP16	PARP16	hsa-mir-124a-3-prec	219034_at	0.0865384	0.514584	0.88496
Downregulated/Cleaved	hsa-miR-124	PECI	PECI	hsa-mir-124a-1-prec1	218025_s_at	0.0790592	0.551707	0.897399
Downregulated/Cleaved	hsa-miR-124	PECI	PECI	hsa-mir-124a-2-prec	218025_s_at	0.127154	0.33721	0.794129
Downregulated/Cleaved	hsa-miR-124	PECI	PECI	hsa-mir-124a-3-prec	218025_s_at	0.0805128	0.544392	0.896704
Downregulated/Cleaved	hsa-miR-124	PGM1	PGM1	hsa-mir-124a-1-prec1	201968_s_at	-0.238529	0.0688604	0.62789
Downregulated/Cleaved	hsa-miR-124	PGM1	PGM1	hsa-mir-124a-2-prec	201968_s_at	-0.0809244	0.54233	0.894388
Downregulated/Cleaved	hsa-miR-124	PGM1	PGM1	hsa-mir-124a-3-prec	201968_s_at	-0.203594	0.121955	0.680694
Downregulated/Cleaved	hsa-miR-124	PGRMC2	PGRMC2	hsa-mir-124a-1-prec1	201701_s_at	-0.0278195	0.834328	0.970043
Downregulated/Cleaved	hsa-miR-124	PGRMC2	PGRMC2	hsa-mir-124a-1-prec1	213227_at	-0.0175822	0.894848	0.986111
Downregulated/Cleaved	hsa-miR-124	PGRMC2	PGRMC2	hsa-mir-124a-2-prec	201701_s_at	0.14522	0.272457	0.767121
Downregulated/Cleaved	hsa-miR-124	PGRMC2	PGRMC2	hsa-mir-124a-2-prec	213227_at	0.197084	0.134612	0.69757
Downregulated/Cleaved	hsa-miR-124	PGRMC2	PGRMC2	hsa-mir-124a-3-prec	201701_s_at	-0.0150174	0.910118	0.989372
Downregulated/Cleaved	hsa-miR-124	PGRMC2	PGRMC2	hsa-mir-124a-3-prec	213227_at	0.0312709	0.81412	0.968844
Downregulated/Cleaved	hsa-miR-124	PLOD3	PLOD3	hsa-mir-124a-1-prec1	202185_at	-0.0169369	0.898687	0.986111
Downregulated/Cleaved	hsa-miR-124	PLOD3	PLOD3	hsa-mir-124a-2-prec	202185_at	-0.101754	0.443164	0.853501
Downregulated/Cleaved	hsa-miR-124	PLOD3	PLOD3	hsa-mir-124a-3-prec	202185_at	-0.115946	0.381849	0.818299
Downregulated/Cleaved	hsa-miR-124	PLP2	PLP2	hsa-mir-124a-1-prec1	201136_at	-0.261273	0.0456293	0.540521
Downregulated/Cleaved	hsa-miR-124	PLP2	PLP2	hsa-mir-124a-2-prec	201136_at	-0.230664	0.0788083	0.630593
Downregulated/Cleaved	hsa-miR-124	PLP2	PLP2	hsa-mir-124a-3-prec	201136_at	-0.148174	0.262717	0.762935
Downregulated/Cleaved	hsa-miR-124	PODXL	PODXL	hsa-mir-124a-1-prec1	201578_at	-0.253979	0.0522502	0.557335
Downregulated/Cleaved	hsa-miR-124	PODXL	PODXL	hsa-mir-124a-2-prec	201578_at	-0.0988378	0.45641	0.863031
Downregulated/Cleaved	hsa-miR-124	PODXL	PODXL	hsa-mir-124a-3-prec	201578_at	-0.1718	0.19323	0.732425
Downregulated/Cleaved	hsa-miR-124	POLR3G	POLR3G	hsa-mir-124a-1-prec1	206653_at	0.0433066	0.744666	0.948068
Downregulated/Cleaved	hsa-miR-124	POLR3G	POLR3G	hsa-mir-124a-1-prec1	206654_s_at	0.192362	0.144395	0.705189
Downregulated/Cleaved	hsa-miR-124	POLR3G	POLR3G	hsa-mir-124a-2-prec	206653_at	-0.118999	0.369353	0.813224
Downregulated/Cleaved	hsa-miR-124	POLR3G	POLR3G	hsa-mir-124a-2-prec	206654_s_at	0.0710996	0.592567	0.909489
Downregulated/Cleaved	hsa-miR-124	POLR3G	POLR3G	hsa-mir-124a-3-prec	206653_at	-0.0817505	0.538202	0.893892
Downregulated/Cleaved	hsa-miR-124	POLR3G	POLR3G	hsa-mir-124a-3-prec	206654_s_at	0.11897	0.369469	0.813224
Downregulated/Cleaved	hsa-miR-124	PP1201	TMBIM1	hsa-mir-124a-1-prec1	217730_at	-0.221583	0.0916737	0.630593
Downregulated/Cleaved	hsa-miR-124	PP1201	TMBIM1	hsa-mir-124a-2-prec	217730_at	-0.216443	0.0996524	0.65024
Downregulated/Cleaved	hsa-miR-124	PP1201	TMBIM1	hsa-mir-124a-3-prec	217730_at	-0.254791	0.0514763	0.556212
Downregulated/Cleaved	hsa-miR-124	PTBP1	PTBP1	hsa-mir-124a-1-prec1	202189_x_at	0.0447216	0.736621	0.944822
Downregulated/Cleaved	hsa-miR-124	PTBP1	PTBP1	hsa-mir-124a-1-prec1	211270_x_at	0.0604021	0.649508	0.925745
Downregulated/Cleaved	hsa-miR-124	PTBP1	PTBP1	hsa-mir-124a-1-prec1	211271_x_at	0.0573173	0.666325	0.926662
Downregulated/Cleaved	hsa-miR-124	PTBP1	PTBP1	hsa-mir-124a-1-prec1	212015_x_at	0.0723915	0.585844	0.907856
Downregulated/Cleaved	hsa-miR-124	PTBP1	PTBP1	hsa-mir-124a-1-prec1	212016_s_at	0.221329	0.0920568	0.630593
Downregulated/Cleaved	hsa-miR-124	PTBP1	PTBP1	hsa-mir-124a-1-prec1	216306_x_at	0.10692	0.420238	0.833464
Downregulated/Cleaved	hsa-miR-124	PTBP1	PTBP1	hsa-mir-124a-2-prec	202189_x_at	-0.10069	0.447974	0.859779
Downregulated/Cleaved	hsa-miR-124	PTBP1	PTBP1	hsa-mir-124a-2-prec	211270_x_at	-0.0501493	0.706025	0.933686
Downregulated/Cleaved	hsa-miR-124	PTBP1	PTBP1	hsa-mir-124a-2-prec	211271_x_at	-0.060382	0.649617	0.925745
Downregulated/Cleaved	hsa-miR-124	PTBP1	PTBP1	hsa-mir-124a-2-prec	212015_x_at	-0.0273813	0.836901	0.970043
Downregulated/Cleaved	hsa-miR-124	PTBP1	PTBP1	hsa-mir-124a-2-prec	212016_s_at	0.132645	0.316586	0.785096
Downregulated/Cleaved	hsa-miR-124	PTBP1	PTBP1	hsa-mir-124a-2-prec	216306_x_at	-0.0304477	0.818929	0.968844
Downregulated/Cleaved	hsa-miR-124	PTBP1	PTBP1	hsa-mir-124a-3-prec	202189_x_at	0.089623	0.499651	0.880159
Downregulated/Cleaved	hsa-miR-124	PTBP1	PTBP1	hsa-mir-124a-3-prec	211270_x_at	0.0851123	0.521564	0.888139
Downregulated/Cleaved	hsa-miR-124	PTBP1	PTBP1	hsa-mir-124a-3-prec	211271_x_at	0.113735	0.391051	0.819879
Downregulated/Cleaved	hsa-miR-124	PTBP1	PTBP1	hsa-mir-124a-3-prec	212015_x_at	0.105015	0.428614	0.838089
Downregulated/Cleaved	hsa-miR-124	PTBP1	PTBP1	hsa-mir-124a-3-prec	212016_s_at	0.270444	0.038298	0.526273
Downregulated/Cleaved	hsa-miR-124	PTBP1	PTBP1	hsa-mir-124a-3-prec	216306_x_at	0.134353	0.310337	0.777918
Downregulated/Cleaved	hsa-miR-124	PTPN12	PTPN12	hsa-mir-124a-1-prec1	202006_at	-0.206172	0.1172	0.680694
Downregulated/Cleaved	hsa-miR-124	PTPN12	PTPN12	hsa-mir-124a-1-prec1	216915_s_at	-0.0665596	0.616462	0.915886
Downregulated/Cleaved	hsa-miR-124	PTPN12	PTPN12	hsa-mir-124a-2-prec	202006_at	-0.0617658	0.642128	0.923648
Downregulated/Cleaved	hsa-miR-124	PTPN12	PTPN12	hsa-mir-124a-2-prec	216915_s_at	0.0705952	0.595201	0.90988
Downregulated/Cleaved	hsa-miR-124	PTPN12	PTPN12	hsa-mir-124a-3-prec	202006_at	-0.221136	0.0923477	0.630593
Downregulated/Cleaved	hsa-miR-124	PTPN12	PTPN12	hsa-mir-124a-3-prec	216915_s_at	-0.130656	0.323961	0.791978
Downregulated/Cleaved	hsa-miR-124	PTTG1IP	PTTG1IP	hsa-mir-124a-1-prec1	200677_at	-0.111175	0.40187	0.820783
Downregulated/Cleaved	hsa-miR-124	PTTG1IP	PTTG1IP	hsa-mir-124a-2-prec	200677_at	-0.00439834	0.973625	0.996992
Downregulated/Cleaved	hsa-miR-124	PTTG1IP	PTTG1IP	hsa-mir-124a-3-prec	200677_at	-0.108872	0.411752	0.827482
Downregulated/Cleaved	hsa-miR-124	RAI	PPP1R13L	hsa-mir-124a-1-prec1	218849_s_at	-0.359173	0.0052107	0.308136
Downregulated/Cleaved	hsa-miR-124	RAI	PPP1R13L	hsa-mir-124a-2-prec	218849_s_at	-0.129549	0.328112	0.793039
Downregulated/Cleaved	hsa-miR-124	RAI	PPP1R13L	hsa-mir-124a-3-prec	218849_s_at	-0.286342	0.0279038	0.524078
Downregulated/Cleaved	hsa-miR-124	RARG	RARG	hsa-mir-124a-1-prec1	204188_s_at	0.0291608	0.826461	0.968844
Downregulated/Cleaved	hsa-miR-124	RARG	RARG	hsa-mir-124a-1-prec1	204189_at	-0.135954	0.304553	0.777918
Downregulated/Cleaved	hsa-miR-124	RARG	RARG	hsa-mir-124a-2-prec	204188_s_at	-0.0356008	0.788939	0.961082
Downregulated/Cleaved	hsa-miR-124	RARG	RARG	hsa-mir-124a-2-prec	204189_at	-0.0105545	0.936764	0.993155
Downregulated/Cleaved	hsa-miR-124	RARG	RARG	hsa-mir-124a-3-prec	204188_s_at	0.0222875	0.866936	0.975727
Downregulated/Cleaved	hsa-miR-124	RARG	RARG	hsa-mir-124a-3-prec	204189_at	-0.0394027	0.767003	0.95709
Downregulated/Cleaved	hsa-miR-124	RBMS1	RBMS1	hsa-mir-124a-1-prec1	203748_x_at	0.0143558	0.914063	0.989372
Downregulated/Cleaved	hsa-miR-124	RBMS1	RBMS1	hsa-mir-124a-1-prec1	207266_x_at	0.0275877	0.835689	0.970043
Downregulated/Cleaved	hsa-miR-124	RBMS1	RBMS1	hsa-mir-124a-1-prec1	209868_s_at	0.0497432	0.708299	0.933922
Downregulated/Cleaved	hsa-miR-124	RBMS1	RBMS1	hsa-mir-124a-1-prec1	215127_s_at	0.0629465	0.635766	0.923648
Downregulated/Cleaved	hsa-miR-124	RBMS1	RBMS1	hsa-mir-124a-2-prec	203748_x_at	0.0639324	0.630474	0.923648
Downregulated/Cleaved	hsa-miR-124	RBMS1	RBMS1	hsa-mir-124a-2-prec	207266_x_at	0.075038	0.572181	0.907125
Downregulated/Cleaved	hsa-miR-124	RBMS1	RBMS1	hsa-mir-124a-2-prec	209868_s_at	0.086853	0.513051	0.88496
Downregulated/Cleaved	hsa-miR-124	RBMS1	RBMS1	hsa-mir-124a-2-prec	215127_s_at	0.152242	0.249692	0.759373
Downregulated/Cleaved	hsa-miR-124	RBMS1	RBMS1	hsa-mir-124a-3-prec	203748_x_at	-0.0227966	0.863925	0.975688
Downregulated/Cleaved	hsa-miR-124	RBMS1	RBMS1	hsa-mir-124a-3-prec	207266_x_at	-0.0181987	0.891183	0.986111
Downregulated/Cleaved	hsa-miR-124	RBMS1	RBMS1	hsa-mir-124a-3-prec	209868_s_at	-0.0171376	0.897493	0.986111
Downregulated/Cleaved	hsa-miR-124	RBMS1	RBMS1	hsa-mir-124a-3-prec	215127_s_at	0.0620112	0.640804	0.923648
Downregulated/Cleaved	hsa-miR-124	RELA	RELA	hsa-mir-124a-1-prec1	201783_s_at	-0.138543	0.29535	0.777532
Downregulated/Cleaved	hsa-miR-124	RELA	RELA	hsa-mir-124a-1-prec1	209878_s_at	-0.017016	0.898216	0.986111
Downregulated/Cleaved	hsa-miR-124	RELA	RELA	hsa-mir-124a-2-prec	201783_s_at	-0.0833402	0.530302	0.892818
Downregulated/Cleaved	hsa-miR-124	RELA	RELA	hsa-mir-124a-2-prec	209878_s_at	0.00122843	0.992633	0.99904
Downregulated/Cleaved	hsa-miR-124	RELA	RELA	hsa-mir-124a-3-prec	201783_s_at	-0.123021	0.353273	0.797621
Downregulated/Cleaved	hsa-miR-124	RELA	RELA	hsa-mir-124a-3-prec	209878_s_at	0.0621302	0.640162	0.923648
Downregulated/Cleaved	hsa-miR-124	RNPEPL1	RNPEPL1	hsa-mir-124a-1-prec1	218301_at	-0.191237	0.146803	0.708059
Downregulated/Cleaved	hsa-miR-124	RNPEPL1	RNPEPL1	hsa-mir-124a-2-prec	218301_at	-0.222567	0.0902054	0.630593
Downregulated/Cleaved	hsa-miR-124	RNPEPL1	RNPEPL1	hsa-mir-124a-3-prec	218301_at	-0.0771778	0.561242	0.902075
Downregulated/Cleaved	hsa-miR-124	RYK	RYK	hsa-mir-124a-1-prec1	202853_s_at	-0.138841	0.294303	0.777532
Downregulated/Cleaved	hsa-miR-124	RYK	RYK	hsa-mir-124a-1-prec1	214172_x_at	0.0051565	0.969081	0.994788
Downregulated/Cleaved	hsa-miR-124	RYK	RYK	hsa-mir-124a-1-prec1	216976_s_at	-0.00602414	0.963882	0.994398
Downregulated/Cleaved	hsa-miR-124	RYK	RYK	hsa-mir-124a-2-prec	202853_s_at	0.0864925	0.514808	0.88496
Downregulated/Cleaved	hsa-miR-124	RYK	RYK	hsa-mir-124a-2-prec	214172_x_at	0.0541258	0.683897	0.93162
Downregulated/Cleaved	hsa-miR-124	RYK	RYK	hsa-mir-124a-2-prec	216976_s_at	0.000617229	0.996298	0.999301
Downregulated/Cleaved	hsa-miR-124	RYK	RYK	hsa-mir-124a-3-prec	202853_s_at	-0.022538	0.865454	0.975688
Downregulated/Cleaved	hsa-miR-124	RYK	RYK	hsa-mir-124a-3-prec	214172_x_at	0.0813886	0.540009	0.893892
Downregulated/Cleaved	hsa-miR-124	RYK	RYK	hsa-mir-124a-3-prec	216976_s_at	0.0289273	0.827829	0.968844
Downregulated/Cleaved	hsa-miR-124	SERP1	SERP1	hsa-mir-124a-1-prec1	200969_at	-0.0594797	0.654519	0.925745
Downregulated/Cleaved	hsa-miR-124	SERP1	SERP1	hsa-mir-124a-1-prec1	200970_s_at	0.0435428	0.743322	0.947806
Downregulated/Cleaved	hsa-miR-124	SERP1	SERP1	hsa-mir-124a-1-prec1	200971_s_at	0.154553	0.242491	0.759373
Downregulated/Cleaved	hsa-miR-124	SERP1	SERP1	hsa-mir-124a-2-prec	200969_at	0.0767827	0.563255	0.902075
Downregulated/Cleaved	hsa-miR-124	SERP1	SERP1	hsa-mir-124a-2-prec	200970_s_at	0.0791544	0.551226	0.897399
Downregulated/Cleaved	hsa-miR-124	SERP1	SERP1	hsa-mir-124a-2-prec	200971_s_at	0.00881259	0.947184	0.993155
Downregulated/Cleaved	hsa-miR-124	SERP1	SERP1	hsa-mir-124a-3-prec	200969_at	-0.024791	0.852149	0.972548
Downregulated/Cleaved	hsa-miR-124	SERP1	SERP1	hsa-mir-124a-3-prec	200970_s_at	0.035205	0.791232	0.961082
Downregulated/Cleaved	hsa-miR-124	SERP1	SERP1	hsa-mir-124a-3-prec	200971_s_at	0.100919	0.446937	0.85878
Downregulated/Cleaved	hsa-miR-124	SERPINB6	SERPINB6	hsa-mir-124a-1-prec1	211474_s_at	-0.24884	0.0573689	0.586758
Downregulated/Cleaved	hsa-miR-124	SERPINB6	SERPINB6	hsa-mir-124a-2-prec	211474_s_at	-0.154376	0.243038	0.759373
Downregulated/Cleaved	hsa-miR-124	SERPINB6	SERPINB6	hsa-mir-124a-3-prec	211474_s_at	-0.230687	0.0787777	0.630593
Downregulated/Cleaved	hsa-miR-124	SLC16A1	SLC16A1	hsa-mir-124a-1-prec1	202234_s_at	-0.0338452	0.799125	0.96603
Downregulated/Cleaved	hsa-miR-124	SLC16A1	SLC16A1	hsa-mir-124a-1-prec1	202235_at	0.0381054	0.774469	0.95709
Downregulated/Cleaved	hsa-miR-124	SLC16A1	SLC16A1	hsa-mir-124a-1-prec1	202236_s_at	0.0574443	0.665629	0.926662
Downregulated/Cleaved	hsa-miR-124	SLC16A1	SLC16A1	hsa-mir-124a-1-prec1	209900_s_at	0.069869	0.599003	0.911915
Downregulated/Cleaved	hsa-miR-124	SLC16A1	SLC16A1	hsa-mir-124a-2-prec	202234_s_at	0.0501245	0.706164	0.933686
Downregulated/Cleaved	hsa-miR-124	SLC16A1	SLC16A1	hsa-mir-124a-2-prec	202235_at	0.137192	0.30013	0.777908
Downregulated/Cleaved	hsa-miR-124	SLC16A1	SLC16A1	hsa-mir-124a-2-prec	202236_s_at	0.0596245	0.653731	0.925745
Downregulated/Cleaved	hsa-miR-124	SLC16A1	SLC16A1	hsa-mir-124a-2-prec	209900_s_at	0.116042	0.381451	0.818299
Downregulated/Cleaved	hsa-miR-124	SLC16A1	SLC16A1	hsa-mir-124a-3-prec	202234_s_at	-0.0887519	0.503845	0.880159
Downregulated/Cleaved	hsa-miR-124	SLC16A1	SLC16A1	hsa-mir-124a-3-prec	202235_at	0.0337835	0.799483	0.96603
Downregulated/Cleaved	hsa-miR-124	SLC16A1	SLC16A1	hsa-mir-124a-3-prec	202236_s_at	0.00296326	0.982229	0.997203
Downregulated/Cleaved	hsa-miR-124	SLC16A1	SLC16A1	hsa-mir-124a-3-prec	209900_s_at	-0.00167716	0.989941	0.99904
Downregulated/Cleaved	hsa-miR-124	SLC17A5	SLC17A5	hsa-mir-124a-1-prec1	221041_s_at	-0.178517	0.17613	0.732425
Downregulated/Cleaved	hsa-miR-124	SLC17A5	SLC17A5	hsa-mir-124a-2-prec	221041_s_at	-0.23732	0.0703211	0.62789
Downregulated/Cleaved	hsa-miR-124	SLC17A5	SLC17A5	hsa-mir-124a-3-prec	221041_s_at	-0.29745	0.0221418	0.504712
Downregulated/Cleaved	hsa-miR-124	SLC22A5	SLC22A5	hsa-mir-124a-1-prec1	205074_at	-0.170907	0.19559	0.733023
Downregulated/Cleaved	hsa-miR-124	SLC22A5	SLC22A5	hsa-mir-124a-2-prec	205074_at	-0.142443	0.281832	0.777532
Downregulated/Cleaved	hsa-miR-124	SLC22A5	SLC22A5	hsa-mir-124a-3-prec	205074_at	-0.068522	0.606083	0.912689
Downregulated/Cleaved	hsa-miR-124	SMAD5	SMAD5	hsa-mir-124a-1-prec1	205187_at	-0.00388404	0.976709	0.997186
Downregulated/Cleaved	hsa-miR-124	SMAD5	SMAD5	hsa-mir-124a-1-prec1	205188_s_at	0.10419	0.43227	0.842268
Downregulated/Cleaved	hsa-miR-124	SMAD5	SMAD5	hsa-mir-124a-2-prec	205187_at	-0.00869293	0.9479	0.993155
Downregulated/Cleaved	hsa-miR-124	SMAD5	SMAD5	hsa-mir-124a-2-prec	205188_s_at	0.110497	0.404767	0.823599
Downregulated/Cleaved	hsa-miR-124	SMAD5	SMAD5	hsa-mir-124a-3-prec	205187_at	-0.134616	0.309383	0.777918
Downregulated/Cleaved	hsa-miR-124	SMAD5	SMAD5	hsa-mir-124a-3-prec	205188_s_at	0.0221357	0.867834	0.975727
Downregulated/Cleaved	hsa-miR-124	SNAI2	SNAI2	hsa-mir-124a-1-prec1	213139_at	0.0175522	0.895027	0.986111
Downregulated/Cleaved	hsa-miR-124	SNAI2	SNAI2	hsa-mir-124a-2-prec	213139_at	0.0279286	0.833688	0.970043
Downregulated/Cleaved	hsa-miR-124	SNAI2	SNAI2	hsa-mir-124a-3-prec	213139_at	-0.0540683	0.684215	0.93162
Downregulated/Cleaved	hsa-miR-124	SP1	SP1	hsa-mir-124a-1-prec1	214732_at	0.0703351	0.596562	0.90988
Downregulated/Cleaved	hsa-miR-124	SP1	SP1	hsa-mir-124a-2-prec	214732_at	0.10194	0.442328	0.852878
Downregulated/Cleaved	hsa-miR-124	SP1	SP1	hsa-mir-124a-3-prec	214732_at	0.16495	0.211858	0.744749
Downregulated/Cleaved	hsa-miR-124	SPC18	SEC11A	hsa-mir-124a-1-prec1	201290_at	-0.22077	0.0929015	0.630593
Downregulated/Cleaved	hsa-miR-124	SPC18	SEC11A	hsa-mir-124a-1-prec1	216274_s_at	-0.140978	0.286861	0.777532
Downregulated/Cleaved	hsa-miR-124	SPC18	SEC11A	hsa-mir-124a-2-prec	201290_at	-0.30483	0.018899	0.455766
Downregulated/Cleaved	hsa-miR-124	SPC18	SEC11A	hsa-mir-124a-2-prec	216274_s_at	-0.267488	0.0405465	0.526273
Downregulated/Cleaved	hsa-miR-124	SPC18	SEC11A	hsa-mir-124a-3-prec	201290_at	-0.172186	0.192215	0.732425
Downregulated/Cleaved	hsa-miR-124	SPC18	SEC11A	hsa-mir-124a-3-prec	216274_s_at	-0.0967547	0.466003	0.86737
Downregulated/Cleaved	hsa-miR-124	SSFA2	SSFA2	hsa-mir-124a-1-prec1	202506_at	-0.227327	0.0833589	0.630593
Downregulated/Cleaved	hsa-miR-124	SSFA2	SSFA2	hsa-mir-124a-2-prec	202506_at	-0.257675	0.0488037	0.553349
Downregulated/Cleaved	hsa-miR-124	SSFA2	SSFA2	hsa-mir-124a-3-prec	202506_at	-0.121806	0.358085	0.803076
Downregulated/Cleaved	hsa-miR-124	STOM	STOM	hsa-mir-124a-1-prec1	201060_x_at	0.197433	0.13391	0.69757
Downregulated/Cleaved	hsa-miR-124	STOM	STOM	hsa-mir-124a-1-prec1	201061_s_at	0.185881	0.158673	0.72084
Downregulated/Cleaved	hsa-miR-124	STOM	STOM	hsa-mir-124a-2-prec	201060_x_at	0.207944	0.114014	0.67984
Downregulated/Cleaved	hsa-miR-124	STOM	STOM	hsa-mir-124a-2-prec	201061_s_at	0.246045	0.0603185	0.59744
Downregulated/Cleaved	hsa-miR-124	STOM	STOM	hsa-mir-124a-3-prec	201060_x_at	0.126341	0.340331	0.794129
Downregulated/Cleaved	hsa-miR-124	STOM	STOM	hsa-mir-124a-3-prec	201061_s_at	0.137993	0.297289	0.777532
Downregulated/Cleaved	hsa-miR-124	STX10	STX10	hsa-mir-124a-1-prec1	212625_at	-0.266553	0.0412797	0.526273
Downregulated/Cleaved	hsa-miR-124	STX10	STX10	hsa-mir-124a-2-prec	212625_at	-0.398446	0.0017746	0.196862
Downregulated/Cleaved	hsa-miR-124	STX10	STX10	hsa-mir-124a-3-prec	212625_at	-0.198446	0.131886	0.694488
Downregulated/Cleaved	hsa-miR-124	SUCLG2	SUCLG2	hsa-mir-124a-1-prec1	212459_x_at	-0.135285	0.306963	0.777918
Downregulated/Cleaved	hsa-miR-124	SUCLG2	SUCLG2	hsa-mir-124a-1-prec1	214835_s_at	-0.0704493	0.595965	0.90988
Downregulated/Cleaved	hsa-miR-124	SUCLG2	SUCLG2	hsa-mir-124a-1-prec1	215772_x_at	-0.194396	0.140119	0.705189
Downregulated/Cleaved	hsa-miR-124	SUCLG2	SUCLG2	hsa-mir-124a-2-prec	212459_x_at	-0.175352	0.184045	0.732425
Downregulated/Cleaved	hsa-miR-124	SUCLG2	SUCLG2	hsa-mir-124a-2-prec	214835_s_at	-0.0595831	0.653957	0.925745
Downregulated/Cleaved	hsa-miR-124	SUCLG2	SUCLG2	hsa-mir-124a-2-prec	215772_x_at	-0.215002	0.101983	0.65024
Downregulated/Cleaved	hsa-miR-124	SUCLG2	SUCLG2	hsa-mir-124a-3-prec	212459_x_at	-0.0354739	0.789674	0.961082
Downregulated/Cleaved	hsa-miR-124	SUCLG2	SUCLG2	hsa-mir-124a-3-prec	214835_s_at	0.0219787	0.868764	0.976113
Downregulated/Cleaved	hsa-miR-124	SUCLG2	SUCLG2	hsa-mir-124a-3-prec	215772_x_at	-0.0760652	0.566917	0.904458
Downregulated/Cleaved	hsa-miR-124	SWAP70	(SWAP70 in TargetScan)	hsa-mir-124a-1-prec1	209306_s_at	-0.227349	0.0833279	0.630593
Downregulated/Cleaved	hsa-miR-124	SWAP70	(SWAP70 in TargetScan)	hsa-mir-124a-1-prec1	209307_at	-0.136983	0.300875	0.777918
Downregulated/Cleaved	hsa-miR-124	SWAP70	(SWAP70 in TargetScan)	hsa-mir-124a-2-prec	209306_s_at	0.0538727	0.685298	0.93162
Downregulated/Cleaved	hsa-miR-124	SWAP70	(SWAP70 in TargetScan)	hsa-mir-124a-2-prec	209307_at	0.117947	0.373631	0.816981
Downregulated/Cleaved	hsa-miR-124	SWAP70	(SWAP70 in TargetScan)	hsa-mir-124a-3-prec	209306_s_at	-0.232366	0.0765649	0.630593
Downregulated/Cleaved	hsa-miR-124	SWAP70	(SWAP70 in TargetScan)	hsa-mir-124a-3-prec	209307_at	-0.149943	0.256999	0.759373
Downregulated/Cleaved	hsa-miR-124	SYNGR2	SYNGR2	hsa-mir-124a-1-prec1	201079_at	-0.047041	0.723493	0.939786
Downregulated/Cleaved	hsa-miR-124	SYNGR2	SYNGR2	hsa-mir-124a-2-prec	201079_at	-0.0347992	0.793586	0.961082
Downregulated/Cleaved	hsa-miR-124	SYNGR2	SYNGR2	hsa-mir-124a-3-prec	201079_at	0.0382305	0.773748	0.95709
Downregulated/Cleaved	hsa-miR-124	SYPL	SYPL1	hsa-mir-124a-1-prec1	201259_s_at	0.0747262	0.573783	0.90758
Downregulated/Cleaved	hsa-miR-124	SYPL	SYPL1	hsa-mir-124a-1-prec1	201260_s_at	-0.00668609	0.959916	0.994398
Downregulated/Cleaved	hsa-miR-124	SYPL	SYPL1	hsa-mir-124a-2-prec	201259_s_at	-0.136457	0.302751	0.777918
Downregulated/Cleaved	hsa-miR-124	SYPL	SYPL1	hsa-mir-124a-2-prec	201260_s_at	-0.0896361	0.499588	0.880159
Downregulated/Cleaved	hsa-miR-124	SYPL	SYPL1	hsa-mir-124a-3-prec	201259_s_at	0.0233066	0.860911	0.974391
Downregulated/Cleaved	hsa-miR-124	SYPL	SYPL1	hsa-mir-124a-3-prec	201260_s_at	-0.0736304	0.579429	0.907856
Downregulated/Cleaved	hsa-miR-124	TARBP1	TARBP1	hsa-mir-124a-1-prec1	202813_at	-0.0569451	0.668365	0.9268
Downregulated/Cleaved	hsa-miR-124	TARBP1	TARBP1	hsa-mir-124a-2-prec	202813_at	-0.0461876	0.728315	0.940792
Downregulated/Cleaved	hsa-miR-124	TARBP1	TARBP1	hsa-mir-124a-3-prec	202813_at	-0.110356	0.405371	0.823599
Downregulated/Cleaved	hsa-miR-124	TBDN100	NARG1	hsa-mir-124a-1-prec1	219158_s_at	-0.171542	0.193908	0.733023
Downregulated/Cleaved	hsa-miR-124	TBDN100	NARG1	hsa-mir-124a-2-prec	219158_s_at	-0.14902	0.259972	0.759373
Downregulated/Cleaved	hsa-miR-124	TBDN100	NARG1	hsa-mir-124a-3-prec	219158_s_at	-0.12952	0.328221	0.793039
Downregulated/Cleaved	hsa-miR-124	TEAD1	TEAD1	hsa-mir-124a-1-prec1	214600_at	-0.166091	0.208671	0.744749
Downregulated/Cleaved	hsa-miR-124	TEAD1	TEAD1	hsa-mir-124a-2-prec	214600_at	0.0221868	0.867532	0.975727
Downregulated/Cleaved	hsa-miR-124	TEAD1	TEAD1	hsa-mir-124a-3-prec	214600_at	-0.183322	0.164588	0.721812
Downregulated/Cleaved	hsa-miR-124	THG-1	TSC22D4	hsa-mir-124a-1-prec1	208104_s_at	0.310307	0.0167621	0.432258
Downregulated/Cleaved	hsa-miR-124	THG-1	TSC22D4	hsa-mir-124a-2-prec	208104_s_at	0.179194	0.174468	0.732425
Downregulated/Cleaved	hsa-miR-124	THG-1	TSC22D4	hsa-mir-124a-3-prec	208104_s_at	0.223334	0.0890739	0.630593
Downregulated/Cleaved	hsa-miR-124	TJP2	TJP2	hsa-mir-124a-1-prec1	202085_at	-0.177652	0.178266	0.732425
Downregulated/Cleaved	hsa-miR-124	TJP2	TJP2	hsa-mir-124a-2-prec	202085_at	-0.236814	0.0709395	0.62789
Downregulated/Cleaved	hsa-miR-124	TJP2	TJP2	hsa-mir-124a-3-prec	202085_at	-0.204775	0.119758	0.680694
Downregulated/Cleaved	hsa-miR-124	TLN1	TLN1	hsa-mir-124a-1-prec1	203254_s_at	-0.0588335	0.658038	0.925745
Downregulated/Cleaved	hsa-miR-124	TLN1	TLN1	hsa-mir-124a-2-prec	203254_s_at	0.139211	0.293006	0.777532
Downregulated/Cleaved	hsa-miR-124	TLN1	TLN1	hsa-mir-124a-3-prec	203254_s_at	-0.0186812	0.888316	0.986096
Downregulated/Cleaved	hsa-miR-124	TNFRSF21	TNFRSF21	hsa-mir-124a-1-prec1	214581_x_at	-0.138234	0.296437	0.777532
Downregulated/Cleaved	hsa-miR-124	TNFRSF21	TNFRSF21	hsa-mir-124a-1-prec1	218856_at	-0.210819	0.108988	0.664715
Downregulated/Cleaved	hsa-miR-124	TNFRSF21	TNFRSF21	hsa-mir-124a-2-prec	214581_x_at	-0.170374	0.197008	0.733138
Downregulated/Cleaved	hsa-miR-124	TNFRSF21	TNFRSF21	hsa-mir-124a-2-prec	218856_at	-0.224924	0.0867627	0.630593
Downregulated/Cleaved	hsa-miR-124	TNFRSF21	TNFRSF21	hsa-mir-124a-3-prec	214581_x_at	-0.187055	0.156012	0.719123
Downregulated/Cleaved	hsa-miR-124	TNFRSF21	TNFRSF21	hsa-mir-124a-3-prec	218856_at	-0.267476	0.040556	0.526273
Downregulated/Cleaved	hsa-miR-124	TOM1L1	TOM1L1	hsa-mir-124a-1-prec1	204485_s_at	-0.206263	0.117034	0.680694
Downregulated/Cleaved	hsa-miR-124	TOM1L1	TOM1L1	hsa-mir-124a-2-prec	204485_s_at	-0.155209	0.240475	0.759373
Downregulated/Cleaved	hsa-miR-124	TOM1L1	TOM1L1	hsa-mir-124a-3-prec	204485_s_at	-0.14174	0.284236	0.777532
Downregulated/Cleaved	hsa-miR-124	TRIM29	TRIM29	hsa-mir-124a-1-prec1	202504_at	-0.019632	0.882671	0.983233
Downregulated/Cleaved	hsa-miR-124	TRIM29	TRIM29	hsa-mir-124a-1-prec1	211002_s_at	-0.155645	0.239138	0.759373
Downregulated/Cleaved	hsa-miR-124	TRIM29	TRIM29	hsa-mir-124a-2-prec	202504_at	0.071761	0.589121	0.907856
Downregulated/Cleaved	hsa-miR-124	TRIM29	TRIM29	hsa-mir-124a-2-prec	211002_s_at	0.0330743	0.803608	0.967061
Downregulated/Cleaved	hsa-miR-124	TRIM29	TRIM29	hsa-mir-124a-3-prec	202504_at	0.0483311	0.716226	0.935133
Downregulated/Cleaved	hsa-miR-124	TRIM29	TRIM29	hsa-mir-124a-3-prec	211002_s_at	-0.0269039	0.839708	0.970043
Downregulated/Cleaved	hsa-miR-124	TRIP11	TRIP11	hsa-mir-124a-1-prec1	209778_at	-0.13114	0.322157	0.790782
Downregulated/Cleaved	hsa-miR-124	TRIP11	TRIP11	hsa-mir-124a-2-prec	209778_at	-0.115245	0.384753	0.819879
Downregulated/Cleaved	hsa-miR-124	TRIP11	TRIP11	hsa-mir-124a-3-prec	209778_at	-0.0809329	0.542288	0.894388
Downregulated/Cleaved	hsa-miR-124	USP48	USP48	hsa-mir-124a-1-prec1	220078_at	0.173329	0.189236	0.732425
Downregulated/Cleaved	hsa-miR-124	USP48	USP48	hsa-mir-124a-1-prec1	220079_s_at	0.00383066	0.977029	0.997186
Downregulated/Cleaved	hsa-miR-124	USP48	USP48	hsa-mir-124a-2-prec	220078_at	0.186587	0.157069	0.72084
Downregulated/Cleaved	hsa-miR-124	USP48	USP48	hsa-mir-124a-2-prec	220079_s_at	0.205764	0.117943	0.680694
Downregulated/Cleaved	hsa-miR-124	USP48	USP48	hsa-mir-124a-3-prec	220078_at	0.133958	0.311777	0.777918
Downregulated/Cleaved	hsa-miR-124	USP48	USP48	hsa-mir-124a-3-prec	220079_s_at	0.0898688	0.498471	0.880159
Downregulated/Cleaved	hsa-miR-124	VAMP3	VAMP3	hsa-mir-124a-1-prec1	201336_at	-0.17448	0.186269	0.732425
Downregulated/Cleaved	hsa-miR-124	VAMP3	VAMP3	hsa-mir-124a-1-prec1	201337_s_at	0.0187602	0.887847	0.986096
Downregulated/Cleaved	hsa-miR-124	VAMP3	VAMP3	hsa-mir-124a-1-prec1	211749_s_at	-0.0562727	0.672057	0.927867
Downregulated/Cleaved	hsa-miR-124	VAMP3	VAMP3	hsa-mir-124a-2-prec	201336_at	-0.0481829	0.717059	0.935133
Downregulated/Cleaved	hsa-miR-124	VAMP3	VAMP3	hsa-mir-124a-2-prec	201337_s_at	0.00899967	0.946064	0.993155
Downregulated/Cleaved	hsa-miR-124	VAMP3	VAMP3	hsa-mir-124a-2-prec	211749_s_at	-0.0134775	0.919302	0.989372
Downregulated/Cleaved	hsa-miR-124	VAMP3	VAMP3	hsa-mir-124a-3-prec	201336_at	-0.213543	0.104386	0.654919
Downregulated/Cleaved	hsa-miR-124	VAMP3	VAMP3	hsa-mir-124a-3-prec	201337_s_at	-0.0677101	0.610368	0.913356
Downregulated/Cleaved	hsa-miR-124	VAMP3	VAMP3	hsa-mir-124a-3-prec	211749_s_at	-0.132218	0.31816	0.785161
Translationally Repressed	hsa-miR-124	MAPK14	MAPK14	hsa-mir-124a-1-prec1	202530_at	0.0166858	0.900181	0.986111
Translationally Repressed	hsa-miR-124	MAPK14	MAPK14	hsa-mir-124a-1-prec1	210449_x_at	0.192887	0.143282	0.705189
Translationally Repressed	hsa-miR-124	MAPK14	MAPK14	hsa-mir-124a-1-prec1	211087_x_at	0.279918	0.0317762	0.524078
Translationally Repressed	hsa-miR-124	MAPK14	MAPK14	hsa-mir-124a-1-prec1	211561_x_at	0.227887	0.0825805	0.630593
Translationally Repressed	hsa-miR-124	MAPK14	MAPK14	hsa-mir-124a-2-prec	202530_at	0.0835823	0.529104	0.892818
Translationally Repressed	hsa-miR-124	MAPK14	MAPK14	hsa-mir-124a-2-prec	210449_x_at	0.0618762	0.641532	0.923648
Translationally Repressed	hsa-miR-124	MAPK14	MAPK14	hsa-mir-124a-2-prec	211087_x_at	0.258648	0.0479285	0.550021
Translationally Repressed	hsa-miR-124	MAPK14	MAPK14	hsa-mir-124a-2-prec	211561_x_at	0.120399	0.363708	0.808024
Translationally Repressed	hsa-miR-124	MAPK14	MAPK14	hsa-mir-124a-3-prec	202530_at	-0.0445902	0.737367	0.944822
Translationally Repressed	hsa-miR-124	MAPK14	MAPK14	hsa-mir-124a-3-prec	210449_x_at	0.120092	0.364939	0.8086
Translationally Repressed	hsa-miR-124	MAPK14	MAPK14	hsa-mir-124a-3-prec	211087_x_at	0.235917	0.0720468	0.630593
Translationally Repressed	hsa-miR-124	MAPK14	MAPK14	hsa-mir-124a-3-prec	211561_x_at	0.212751	0.105708	0.654919
Downregulated/Cleaved	hsa-miR-125a	LIN28	LIN28	hsa-mir-125a-precNo1	219823_at	0.0260649	0.844643	0.971982
Translationally Repressed	hsa-miR-125a	ERBB2	ERBB2	hsa-mir-125a-precNo1	216836_s_at	0.31085	0.0165617	0.432258
Translationally Repressed	hsa-miR-125a	ERBB3	ERBB3	hsa-mir-125a-precNo1	202454_s_at	-0.0110954	0.93353	0.993155
Downregulated/Cleaved	hsa-miR-125b	LIN28	LIN28	hsa-mir-125b-1	219823_at	-0.137496	0.299051	0.777532
Downregulated/Cleaved	hsa-miR-125b	LIN28	LIN28	hsa-mir-125b-2-precNo2	219823_at	-0.133945	0.311822	0.777918
Translationally Repressed	hsa-miR-127	BCL6	BCL6	hsa-mir-127-prec	203140_at	0.310465	0.0167036	0.432258
Translationally Repressed	hsa-miR-127	BCL6	BCL6	hsa-mir-127-prec	215990_s_at	0.0950979	0.473708	0.869803
Translationally Repressed	hsa-miR-130	MAFB	MAFB	hsa-mir-130a-precNo2	218559_s_at	0.11648	0.379645	0.818299
Translationally Repressed	hsa-miR-130	MCSF	CSF1	hsa-mir-130a-precNo2	207082_at	0.0159675	0.904458	0.987813
Translationally Repressed	hsa-miR-130	MCSF	CSF1	hsa-mir-130a-precNo2	209716_at	-0.0591884	0.656104	0.925745
Translationally Repressed	hsa-miR-130	MCSF	CSF1	hsa-mir-130a-precNo2	210557_x_at	0.0249948	0.850947	0.972511
Translationally Repressed	hsa-miR-130	MCSF	CSF1	hsa-mir-130a-precNo2	211839_s_at	0.0179471	0.892679	0.986111
Translationally Repressed	hsa-miR-132	RICS/p250GAP	(RICS in TargetScan)	hsa-mir-132-precNo1	203431_s_at	0.0839939	0.52707	0.892818
Translationally Repressed	hsa-miR-132	RICS/p250GAP	(RICS in TargetScan)	hsa-mir-132-precNo1	210791_s_at	0.12724	0.33688	0.794129
Translationally Repressed	hsa-miR-133	ERG	ERG	hsa-mir-133a-1	213541_s_at	-0.0382629	0.773561	0.95709
Translationally Repressed	hsa-miR-133	ERG	ERG	hsa-mir-133a-2	213541_s_at	-0.0384289	0.772605	0.95709
Translationally Repressed	hsa-miR-133	PTBP2	PTBP2	hsa-mir-133a-1	218683_at	0.0526908	0.691853	0.93162
Translationally Repressed	hsa-miR-133	PTBP2	PTBP2	hsa-mir-133a-2	218683_at	0.0138063	0.917341	0.989372
Translationally Repressed	hsa-miR-133	SRF	SRF	hsa-mir-133a-1	202400_s_at	-0.0893229	0.501094	0.880159
Translationally Repressed	hsa-miR-133	SRF	SRF	hsa-mir-133a-1	202401_s_at	-0.056499	0.670814	0.927867
Translationally Repressed	hsa-miR-133	SRF	SRF	hsa-mir-133a-2	202400_s_at	-0.0675737	0.611089	0.913614
Translationally Repressed	hsa-miR-133	SRF	SRF	hsa-mir-133a-2	202401_s_at	-0.0389627	0.769533	0.95709
Translationally Repressed	hsa-miR-140	HDAC4	HDAC4	hsa-mir-140No1	204225_at	0.263818	0.0434884	0.52951
Translationally Repressed	hsa-miR-141	CLOCK	CLOCK	hsa-mir-141-precNo1	204980_at	0.0811992	0.540955	0.893892
Translationally Repressed	hsa-miR-143	ERK5	MAPK7	hsa-mir-143-prec	207292_s_at	-0.0134652	0.919376	0.989372
Translationally Repressed	hsa-miR-143	ERK5	MAPK7	hsa-mir-143-prec	35617_at	0.0509543	0.701525	0.933686
Translationally Repressed	hsa-miR-145	FLJ21308	PARP8	hsa-mir-145-prec	219033_at	0.0350947	0.791871	0.961082
Translationally Repressed	hsa-miR-15	BCL2	BCL2	hsa-mir-015a-2-precNo1	203685_at	0.147134	0.266119	0.764824
Translationally Repressed	hsa-miR-15	BCL2	BCL2	hsa-mir-015a-2-precNo1	207004_at	-0.0950998	0.4737	0.869803
Translationally Repressed	hsa-miR-15	BCL2	BCL2	hsa-mir-15aNo1	203685_at	0.189611	0.150334	0.711996
Translationally Repressed	hsa-miR-15	BCL2	BCL2	hsa-mir-15aNo1	207004_at	-0.0615672	0.643201	0.924254
Translationally Repressed	hsa-miR-15	DMTF1	DMTF1	hsa-mir-015a-2-precNo1	203301_s_at	0.00652235	0.960897	0.994398
Translationally Repressed	hsa-miR-15	DMTF1	DMTF1	hsa-mir-15aNo1	203301_s_at	0.0270172	0.839041	0.970043
Translationally Repressed	hsa-miR-155	AGTR1	AGTR1	hsa-mir-155-prec	205357_s_at	0.271005	0.0378834	0.526273
Translationally Repressed	hsa-miR-155	AGTR1	AGTR1	hsa-mir-155-prec	208016_s_at	0.174841	0.185347	0.732425
Translationally Repressed	hsa-miR-16	BCL2	BCL2	hsa-mir-016a-chr13	203685_at	0.288597	0.0266418	0.524078
Translationally Repressed	hsa-miR-16	BCL2	BCL2	hsa-mir-016a-chr13	207004_at	-0.00663453	0.960225	0.994398
Translationally Repressed	hsa-miR-16	BCL2	BCL2	hsa-mir-016b-chr3	203685_at	0.252002	0.0541733	0.570534
Translationally Repressed	hsa-miR-16	BCL2	BCL2	hsa-mir-016b-chr3	207004_at	-0.0879373	0.507784	0.880159
Translationally Repressed	hsa-miR-16	BCL2	BCL2	hsa-mir-16-1No1	203685_at	0.179024	0.174883	0.732425
Translationally Repressed	hsa-miR-16	BCL2	BCL2	hsa-mir-16-1No1	207004_at	-0.121354	0.359884	0.803076
Translationally Repressed	hsa-miR-16	BCL2	BCL2	hsa-mir-16-2No1	203685_at	0.242626	0.0640919	0.616467
Translationally Repressed	hsa-miR-16	BCL2	BCL2	hsa-mir-16-2No1	207004_at	-0.0373431	0.778865	0.959024
Translationally Repressed	hsa-miR-16	CGI-38	TPPP3	hsa-mir-016a-chr13	218876_at	0.18235	0.166877	0.724913
Translationally Repressed	hsa-miR-16	CGI-38	TPPP3	hsa-mir-016b-chr3	218876_at	0.183216	0.164837	0.721812
Translationally Repressed	hsa-miR-16	CGI-38	TPPP3	hsa-mir-16-1No1	218876_at	0.0893197	0.50111	0.880159
Translationally Repressed	hsa-miR-16	CGI-38	TPPP3	hsa-mir-16-2No1	218876_at	0.134704	0.309065	0.777918
Translationally Repressed	hsa-miR-17-5p	AIB1	NCOA3	hsa-mir-017-precNo2	207700_s_at	-0.00392454	0.976466	0.997186
Translationally Repressed	hsa-miR-17-5p	AIB1	NCOA3	hsa-mir-017-precNo2	209060_x_at	0.0102758	0.93843	0.993155
Translationally Repressed	hsa-miR-17-5p	AIB1	NCOA3	hsa-mir-017-precNo2	209061_at	0.0050542	0.969694	0.994804
Translationally Repressed	hsa-miR-17-5p	AIB1	NCOA3	hsa-mir-017-precNo2	209062_x_at	-0.0128806	0.922865	0.989372
Translationally Repressed	hsa-miR-17-5p	AIB1	NCOA3	hsa-mir-017-precNo2	211352_s_at	0.00691882	0.958522	0.994398
Translationally Repressed	hsa-miR-17-5p	E2F1	E2F1	hsa-mir-017-precNo2	2028_s_at	-0.125142	0.344971	0.794129
Translationally Repressed	hsa-miR-17-5p	E2F1	E2F1	hsa-mir-017-precNo2	204947_at	-0.126079	0.341342	0.794129
Translationally Repressed	hsa-miR-192	SIP1	SIP1	hsa-mir-192-2/3No1	205063_at	0.0909154	0.493462	0.880159
Translationally Repressed	hsa-miR-192	SIP1	SIP1	hsa-mir-192-2/3No1	210779_x_at	0.166934	0.206339	0.744749
Translationally Repressed	hsa-miR-192	SIP1	SIP1	hsa-mir-192-2/3No1	211114_x_at	0.151176	0.253062	0.759373
Translationally Repressed	hsa-miR-192	SIP1	SIP1	hsa-mir-192-2/3No1	211115_x_at	0.116046	0.381435	0.818299
Translationally Repressed	hsa-miR-192	SIP1	SIP1	hsa-mir-192No1	205063_at	0.148266	0.262419	0.762935
Translationally Repressed	hsa-miR-192	SIP1	SIP1	hsa-mir-192No1	210779_x_at	0.255544	0.0507672	0.554598
Translationally Repressed	hsa-miR-192	SIP1	SIP1	hsa-mir-192No1	211114_x_at	0.164991	0.211743	0.744749
Translationally Repressed	hsa-miR-192	SIP1	SIP1	hsa-mir-192No1	211115_x_at	0.191345	0.146569	0.708059
Translationally Repressed	hsa-miR-196	HOXA7	HOXA7	hsa-mir-196-1-precNo1	206847_s_at	0.203797	0.121574	0.680694
Translationally Repressed	hsa-miR-196	HOXA7	HOXA7	hsa-mir-196-1-precNo1	206848_at	0.062748	0.636834	0.923648
Translationally Repressed	hsa-miR-196	HOXA7	HOXA7	hsa-mir-196-2-precNo2	206847_s_at	0.240622	0.0663904	0.624145
Translationally Repressed	hsa-miR-196	HOXA7	HOXA7	hsa-mir-196-2-precNo2	206848_at	0.0375171	0.777861	0.959024
Translationally Repressed	hsa-miR-196	HOXA7	HOXA7	hsa-mir-196a-1No1	206847_s_at	0.203185	0.122721	0.680694
Translationally Repressed	hsa-miR-196	HOXA7	HOXA7	hsa-mir-196a-1No1	206848_at	-0.128281	0.332911	0.793039
Translationally Repressed	hsa-miR-196	HOXA7	HOXA7	hsa-mir-196a-2No1	206847_s_at	0.263506	0.0437465	0.52951
Translationally Repressed	hsa-miR-196	HOXA7	HOXA7	hsa-mir-196a-2No1	206848_at	-0.127466	0.336014	0.794129
Translationally Repressed	hsa-miR-199b	LAMC2	LAMC2	hsa-mir-199b-precNo2	202267_at	-0.11322	0.393215	0.819879
Translationally Repressed	hsa-miR-199b	LAMC2	LAMC2	hsa-mir-199b-precNo2	207517_at	-0.00676667	0.959434	0.994398
Translationally Repressed	hsa-miR-19a	PTEN	PTEN	hsa-mir-019a-prec	204053_x_at	0.125247	0.344563	0.794129
Translationally Repressed	hsa-miR-19a	PTEN	PTEN	hsa-mir-019a-prec	204054_at	0.0484595	0.715504	0.935133
Translationally Repressed	hsa-miR-19a	PTEN	PTEN	hsa-mir-019a-prec	211711_s_at	-0.0443434	0.738769	0.944822
Translationally Repressed	hsa-miR-19a	PTEN	PTEN	hsa-mir-019a-prec	217492_s_at	0.0614011	0.644099	0.924746
Translationally Repressed	hsa-miR-1b	BDNF	BDNF	hsa-mir-001b-1-prec1	206382_s_at	0.0190858	0.885913	0.98599
Translationally Repressed	hsa-miR-1b	BDNF	BDNF	hsa-mir-001b-2-prec	206382_s_at	0.200444	0.12796	0.691506
Translationally Repressed	hsa-miR-1b	BDNF	BDNF	hsa-mir-1-1No1	206382_s_at	-0.161448	0.221856	0.745191
Translationally Repressed	hsa-miR-1b	BDNF	BDNF	hsa-mir-1-2No1	206382_s_at	-0.0261471	0.844159	0.971982
Translationally Repressed	hsa-miR-1b	G6PD	G6PD	hsa-mir-001b-1-prec1	202275_at	0.0683592	0.606941	0.912751
Translationally Repressed	hsa-miR-1b	G6PD	G6PD	hsa-mir-001b-2-prec	202275_at	-0.154105	0.243877	0.759373
Translationally Repressed	hsa-miR-1b	G6PD	G6PD	hsa-mir-1-1No1	202275_at	-0.00163743	0.99018	0.99904
Translationally Repressed	hsa-miR-1b	G6PD	G6PD	hsa-mir-1-2No1	202275_at	0.0816081	0.538913	0.893892
Translationally Repressed	hsa-miR-20	E2F1	E2F1	hsa-mir-020-prec	2028_s_at	-0.141541	0.28492	0.777532
Translationally Repressed	hsa-miR-20	E2F1	E2F1	hsa-mir-020-prec	204947_at	-0.153876	0.244584	0.759373
Downregulated/Cleaved	hsa-miR-206	ESR1	ESR1	hsa-mir-206-precNo1	205225_at	-0.0930509	0.483323	0.873055
Downregulated/Cleaved	hsa-miR-206	ESR1	ESR1	hsa-mir-206-precNo1	211235_s_at	-0.100156	0.450398	0.862951
Downregulated/Cleaved	hsa-miR-206	ESR1	ESR1	hsa-mir-206-precNo1	211627_x_at	0.00939817	0.94368	0.993155
Downregulated/Cleaved	hsa-miR-206	ESR1	ESR1	hsa-mir-206-precNo1	215552_s_at	-0.0940676	0.478535	0.869803
Translationally Repressed	hsa-miR-206	FSTL1	FSTL1	hsa-mir-206-precNo1	208782_at	0.205292	0.118806	0.680694
Translationally Repressed	hsa-miR-206	GJA1	GJA1	hsa-mir-206-precNo1	201667_at	0.166904	0.20642	0.744749
Translationally Repressed	hsa-miR-206	UTRN	UTRN	hsa-mir-206-precNo1	213022_s_at	0.0585146	0.659778	0.926473
Translationally Repressed	hsa-miR-206	UTRN	UTRN	hsa-mir-206-precNo1	213023_at	-0.075313	0.57077	0.907125
Translationally Repressed	hsa-miR-20a	TGFBR2	TGFBR2	hsa-mir-020-prec	207334_s_at	0.098345	0.45867	0.86403
Translationally Repressed	hsa-miR-20a	TGFBR2	TGFBR2	hsa-mir-020-prec	208944_at	-0.316709	0.0145291	0.432258
Translationally Repressed	hsa-miR-21	PTEN	PTEN	hsa-mir-021-prec-17No1	204053_x_at	0.0292345	0.826029	0.968844
Translationally Repressed	hsa-miR-21	PTEN	PTEN	hsa-mir-021-prec-17No1	204054_at	-0.0914219	0.491047	0.878513
Translationally Repressed	hsa-miR-21	PTEN	PTEN	hsa-mir-021-prec-17No1	211711_s_at	-0.053043	0.689897	0.93162
Translationally Repressed	hsa-miR-21	PTEN	PTEN	hsa-mir-021-prec-17No1	217492_s_at	0.0256765	0.84693	0.97204
Translationally Repressed	hsa-miR-21	PTEN	PTEN	hsa-mir-21No1	204053_x_at	0.0140133	0.916106	0.989372
Translationally Repressed	hsa-miR-21	PTEN	PTEN	hsa-mir-21No1	204054_at	-0.0489972	0.712483	0.934257
Translationally Repressed	hsa-miR-21	PTEN	PTEN	hsa-mir-21No1	211711_s_at	-0.0132579	0.920613	0.989372
Translationally Repressed	hsa-miR-21	PTEN	PTEN	hsa-mir-21No1	217492_s_at	0.0136017	0.918561	0.989372
Translationally Repressed	hsa-miR-21	TPM1	TPM1	hsa-mir-021-prec-17No1	206116_s_at	0.342838	0.00785764	0.37123
Translationally Repressed	hsa-miR-21	TPM1	TPM1	hsa-mir-021-prec-17No1	206117_at	0.11558	0.383362	0.819879
Translationally Repressed	hsa-miR-21	TPM1	TPM1	hsa-mir-021-prec-17No1	210986_s_at	0.341018	0.00821494	0.37123
Translationally Repressed	hsa-miR-21	TPM1	TPM1	hsa-mir-021-prec-17No1	210987_x_at	0.373566	0.0035645	0.247139
Translationally Repressed	hsa-miR-21	TPM1	TPM1	hsa-mir-21No1	206116_s_at	0.437227	0.00053499	0.0809293
Translationally Repressed	hsa-miR-21	TPM1	TPM1	hsa-mir-21No1	206117_at	0.125538	0.343436	0.794129
Translationally Repressed	hsa-miR-21	TPM1	TPM1	hsa-mir-21No1	210986_s_at	0.440997	0.000472447	0.0786152
Translationally Repressed	hsa-miR-21	TPM1	TPM1	hsa-mir-21No1	210987_x_at	0.468362	0.000183293	0.0381249
Translationally Repressed	hsa-miR-221	KIT	KIT	hsa-mir-221-prec	205051_s_at	0.0525251	0.692774	0.931912
Translationally Repressed	hsa-miR-222	KIT	KIT	hsa-mir-222-precNo1	205051_s_at	0.0687867	0.604689	0.91203
Translationally Repressed	hsa-miR-23	HES1 (NM_005524)	HES1	hsa-mir-023a-prec	203394_s_at	-0.27867	0.032578	0.524078
Translationally Repressed	hsa-miR-23	HES1 (NM_005524)	HES1	hsa-mir-023a-prec	203395_s_at	-0.146181	0.269263	0.764824
Translationally Repressed	hsa-miR-23	HES1 (NM_005524)	HES1	hsa-mir-023b-prec	203394_s_at	-0.303099	0.0196207	0.466412
Translationally Repressed	hsa-miR-23	HES1 (NM_005524)	HES1	hsa-mir-023b-prec	203395_s_at	-0.181488	0.168926	0.724913
Translationally Repressed	hsa-miR-23	HES1 (Y07572)	C21orf33	hsa-mir-023a-prec	202217_at	-0.293056	0.0242874	0.518132
Translationally Repressed	hsa-miR-23	HES1 (Y07572)	C21orf33	hsa-mir-023a-prec	210667_s_at	-0.310526	0.0166812	0.432258
Translationally Repressed	hsa-miR-23	HES1 (Y07572)	C21orf33	hsa-mir-023b-prec	202217_at	-0.293887	0.0238691	0.51582
Translationally Repressed	hsa-miR-23	HES1 (Y07572)	C21orf33	hsa-mir-023b-prec	210667_s_at	-0.3106	0.0166536	0.432258
Translationally Repressed	hsa-miR-23	POU4F2	POU4F2	hsa-mir-023a-prec	207725_at	-0.16446	0.213238	0.744749
Translationally Repressed	hsa-miR-23	POU4F2	POU4F2	hsa-mir-023b-prec	207725_at	-0.0391164	0.768649	0.95709
Translationally Repressed	hsa-miR-23a	CXCL12	CXCL12	hsa-mir-023a-prec	203666_at	0.162092	0.219996	0.745191
Translationally Repressed	hsa-miR-23a	CXCL12	CXCL12	hsa-mir-023a-prec	209687_at	0.189383	0.150835	0.711996
Translationally Repressed	hsa-miR-23a	FLJ13158	C6orf134	hsa-mir-023a-prec	218874_s_at	-0.00996821	0.94027	0.993155
Translationally Repressed	hsa-miR-23b	NOTCH1	NOTCH1	hsa-mir-023b-prec	218902_at	-0.655099	1.80821e-08	1.50443e-05
Translationally Repressed	hsa-miR-24	MAPK14	MAPK14	hsa-mir-024-1-precNo1	202530_at	-0.199587	0.129634	0.691506
Translationally Repressed	hsa-miR-24	MAPK14	MAPK14	hsa-mir-024-1-precNo1	210449_x_at	-0.166665	0.20708	0.744749
Translationally Repressed	hsa-miR-24	MAPK14	MAPK14	hsa-mir-024-1-precNo1	211087_x_at	-0.0570666	0.667699	0.926662
Translationally Repressed	hsa-miR-24	MAPK14	MAPK14	hsa-mir-024-1-precNo1	211561_x_at	-0.197248	0.134283	0.69757
Translationally Repressed	hsa-miR-24	MAPK14	MAPK14	hsa-mir-024-2-prec	202530_at	-0.19466	0.139571	0.705189
Translationally Repressed	hsa-miR-24	MAPK14	MAPK14	hsa-mir-024-2-prec	210449_x_at	-0.103469	0.435478	0.845549
Translationally Repressed	hsa-miR-24	MAPK14	MAPK14	hsa-mir-024-2-prec	211087_x_at	0.00717555	0.956985	0.994398
Translationally Repressed	hsa-miR-24	MAPK14	MAPK14	hsa-mir-024-2-prec	211561_x_at	-0.124876	0.346005	0.794129
Translationally Repressed	hsa-miR-24	NOTCH1	NOTCH1	hsa-mir-024-1-precNo1	218902_at	-0.633976	7.03401e-08	3.90153e-05
Translationally Repressed	hsa-miR-24	NOTCH1	NOTCH1	hsa-mir-024-2-prec	218902_at	-0.675254	4.462e-09	7.42477e-06
Translationally Repressed	hsa-miR-26	SMAD1	SMAD1	hsa-mir-026a-precNo1	210993_s_at	-0.230435	0.0791145	0.630593
Translationally Repressed	hsa-miR-26	SMAD1	SMAD1	hsa-mir-26a-1No1	210993_s_at	-0.085394	0.520181	0.888139
Translationally Repressed	hsa-miR-26	SMAD1	SMAD1	hsa-mir-26a-2No1	210993_s_at	-0.0397144	0.765213	0.95709
Translationally Repressed	hsa-miR-26a	PLAG1	PLAG1	hsa-mir-026a-precNo1	205372_at	0.113762	0.390937	0.819879
Translationally Repressed	hsa-miR-26a	PLAG1	PLAG1	hsa-mir-26a-1No1	205372_at	0.162068	0.220064	0.745191
Translationally Repressed	hsa-miR-26a	PLAG1	PLAG1	hsa-mir-26a-2No1	205372_at	0.156456	0.236669	0.759373
Translationally Repressed	hsa-miR-27b	CYP1B1	CYP1B1	hsa-mir-027b-prec	202434_s_at	-0.0882538	0.506252	0.880159
Translationally Repressed	hsa-miR-27b	CYP1B1	CYP1B1	hsa-mir-027b-prec	202435_s_at	0.252963	0.0532316	0.564187
Translationally Repressed	hsa-miR-27b	CYP1B1	CYP1B1	hsa-mir-027b-prec	202436_s_at	0.313913	0.0154708	0.432258
Translationally Repressed	hsa-miR-27b	CYP1B1	CYP1B1	hsa-mir-027b-prec	202437_s_at	0.279357	0.032135	0.524078
Translationally Repressed	hsa-miR-27b	NOTCH1	NOTCH1	hsa-mir-027b-prec	218902_at	-0.515732	2.91032e-05	0.00968554
Translationally Repressed	hsa-miR-30a-3p	CDK6	CDK6	hsa-mir-030a-precNo2	207143_at	-0.065727	0.620888	0.916697
Translationally Repressed	hsa-miR-30a-3p	CYR61	CYR61	hsa-mir-030a-precNo2	201289_at	0.497381	6.13155e-05	0.0159525
Translationally Repressed	hsa-miR-30a-3p	CYR61	CYR61	hsa-mir-030a-precNo2	210764_s_at	0.495085	6.71079e-05	0.0159525
Translationally Repressed	hsa-miR-30a-3p	PRO2730	WDR82	hsa-mir-030a-precNo2	201934_at	0.126554	0.339512	0.794129
Translationally Repressed	hsa-miR-30a-3p	SLC7A6	SLC7A6	hsa-mir-030a-precNo2	203578_s_at	-0.12947	0.328409	0.793039
Translationally Repressed	hsa-miR-30a-3p	SLC7A6	SLC7A6	hsa-mir-030a-precNo2	203579_s_at	-0.194567	0.139764	0.705189
Translationally Repressed	hsa-miR-30a-3p	SLC7A6	SLC7A6	hsa-mir-030a-precNo2	203580_s_at	-0.149895	0.257153	0.759373
Translationally Repressed	hsa-miR-30a-3p	THBS1	THBS1	hsa-mir-030a-precNo2	201107_s_at	0.0594319	0.654779	0.925745
Translationally Repressed	hsa-miR-30a-3p	THBS1	THBS1	hsa-mir-030a-precNo2	201108_s_at	0.393874	0.00202541	0.207465
Translationally Repressed	hsa-miR-30a-3p	THBS1	THBS1	hsa-mir-030a-precNo2	201109_s_at	0.447032	0.000386014	0.0713698
Translationally Repressed	hsa-miR-30a-3p	THBS1	THBS1	hsa-mir-030a-precNo2	201110_s_at	0.416675	0.00102802	0.142552
Translationally Repressed	hsa-miR-30a-3p	TMEM2	TMEM2	hsa-mir-030a-precNo2	218113_at	-0.14917	0.259488	0.759373
Translationally Repressed	hsa-miR-30a-3p	TUBA3	TUBA1A	hsa-mir-030a-precNo2	209118_s_at	0.233263	0.0754028	0.630593
Translationally Repressed	hsa-miR-34	NOTCH1	NOTCH1	hsa-mir-034precNo1	218902_at	0.215728	0.100804	0.65024
Translationally Repressed	hsa-miR-34	NOTCH1	NOTCH1	hsa-mir-34aNo1	218902_at	0.277773	0.0331654	0.524078
Translationally Repressed	hsa-miR-34a	E2F3	E2F3	hsa-mir-034precNo1	203692_s_at	-0.06289	0.63607	0.923648
Translationally Repressed	hsa-miR-34a	E2F3	E2F3	hsa-mir-034precNo1	203693_s_at	-0.0544064	0.682345	0.93162
Translationally Repressed	hsa-miR-34a	E2F3	E2F3	hsa-mir-34aNo1	203692_s_at	-0.0407577	0.759228	0.954917
Translationally Repressed	hsa-miR-34a	E2F3	E2F3	hsa-mir-34aNo1	203693_s_at	-0.109033	0.411057	0.827085
Downregulated/Cleaved	hsa-miR-373	ADAM9	ADAM9	hsa-miR-373*No2	202381_at	-0.0672823	0.612631	0.913678
Downregulated/Cleaved	hsa-miR-373	ADAM9	ADAM9	hsa-mir-373No1	202381_at	-0.058728	0.658613	0.925745
Downregulated/Cleaved	hsa-miR-373	ARHGEF3	ARHGEF3	hsa-miR-373*No2	218501_at	-0.0703414	0.596529	0.90988
Downregulated/Cleaved	hsa-miR-373	ARHGEF3	ARHGEF3	hsa-mir-373No1	218501_at	-0.171852	0.193093	0.732425
Downregulated/Cleaved	hsa-miR-373	BAZ1A	BAZ1A	hsa-miR-373*No2	217985_s_at	0.150162	0.256296	0.759373
Downregulated/Cleaved	hsa-miR-373	BAZ1A	BAZ1A	hsa-miR-373*No2	217986_s_at	0.109465	0.409195	0.825334
Downregulated/Cleaved	hsa-miR-373	BAZ1A	BAZ1A	hsa-mir-373No1	217985_s_at	0.291764	0.0249507	0.524078
Downregulated/Cleaved	hsa-miR-373	BAZ1A	BAZ1A	hsa-mir-373No1	217986_s_at	0.273392	0.0361592	0.526273
Downregulated/Cleaved	hsa-miR-373	C11orf15	TMEM9B	hsa-miR-373*No2	218065_s_at	-0.269397	0.0390826	0.526273
Downregulated/Cleaved	hsa-miR-373	C11orf15	TMEM9B	hsa-mir-373No1	218065_s_at	-0.334589	0.00959308	0.37123
Downregulated/Cleaved	hsa-miR-373	C2orf18	C2orf18	hsa-miR-373*No2	219783_at	0.0138897	0.916843	0.989372
Downregulated/Cleaved	hsa-miR-373	C2orf18	C2orf18	hsa-mir-373No1	219783_at	0.0975568	0.462296	0.865693
Downregulated/Cleaved	hsa-miR-373	C5orf5	C5orf5	hsa-miR-373*No2	218518_at	-0.168289	0.202627	0.744749
Downregulated/Cleaved	hsa-miR-373	C5orf5	C5orf5	hsa-mir-373No1	218518_at	-0.0866351	0.514113	0.88496
Downregulated/Cleaved	hsa-miR-373	C9orf78	C9orf78	hsa-miR-373*No2	218116_at	-0.0341824	0.797166	0.964715
Downregulated/Cleaved	hsa-miR-373	C9orf78	C9orf78	hsa-mir-373No1	218116_at	-0.000428609	0.997429	0.999521
Downregulated/Cleaved	hsa-miR-373	CD24	CD24	hsa-miR-373*No2	208650_s_at	-0.116591	0.379187	0.818299
Downregulated/Cleaved	hsa-miR-373	CD24	CD24	hsa-miR-373*No2	208651_x_at	-0.134464	0.309934	0.777918
Downregulated/Cleaved	hsa-miR-373	CD24	CD24	hsa-miR-373*No2	209771_x_at	-0.149072	0.259804	0.759373
Downregulated/Cleaved	hsa-miR-373	CD24	CD24	hsa-miR-373*No2	209772_s_at	-0.0897643	0.498972	0.880159
Downregulated/Cleaved	hsa-miR-373	CD24	CD24	hsa-miR-373*No2	216379_x_at	-0.14129	0.285785	0.777532
Downregulated/Cleaved	hsa-miR-373	CD24	CD24	hsa-miR-373*No2	266_s_at	-0.143551	0.278065	0.776552
Downregulated/Cleaved	hsa-miR-373	CD24	CD24	hsa-mir-373No1	208650_s_at	0.0454897	0.732265	0.943103
Downregulated/Cleaved	hsa-miR-373	CD24	CD24	hsa-mir-373No1	208651_x_at	0.0128998	0.922751	0.989372
Downregulated/Cleaved	hsa-miR-373	CD24	CD24	hsa-mir-373No1	209771_x_at	-0.0263057	0.843226	0.971696
Downregulated/Cleaved	hsa-miR-373	CD24	CD24	hsa-mir-373No1	209772_s_at	0.0879779	0.507588	0.880159
Downregulated/Cleaved	hsa-miR-373	CD24	CD24	hsa-mir-373No1	216379_x_at	-0.0108087	0.935244	0.993155
Downregulated/Cleaved	hsa-miR-373	CD24	CD24	hsa-mir-373No1	266_s_at	0.0196133	0.882782	0.983233
Downregulated/Cleaved	hsa-miR-373	CD83	CD83	hsa-miR-373*No2	204440_at	0.156255	0.237279	0.759373
Downregulated/Cleaved	hsa-miR-373	CD83	CD83	hsa-mir-373No1	204440_at	-0.109726	0.408073	0.824454
Downregulated/Cleaved	hsa-miR-373	CDK11	CDC2L6	hsa-miR-373*No2	212897_at	-0.0994331	0.45369	0.862951
Downregulated/Cleaved	hsa-miR-373	CDK11	CDC2L6	hsa-miR-373*No2	212899_at	-0.0971281	0.464275	0.866092
Downregulated/Cleaved	hsa-miR-373	CDK11	CDC2L6	hsa-mir-373No1	212897_at	-0.357193	0.00548275	0.308136
Downregulated/Cleaved	hsa-miR-373	CDK11	CDC2L6	hsa-mir-373No1	212899_at	-0.221842	0.0912856	0.630593
Downregulated/Cleaved	hsa-miR-373	CENPF	CENPF	hsa-miR-373*No2	207828_s_at	-0.109682	0.408263	0.824454
Downregulated/Cleaved	hsa-miR-373	CENPF	CENPF	hsa-miR-373*No2	209172_s_at	-0.159868	0.226473	0.750699
Downregulated/Cleaved	hsa-miR-373	CENPF	CENPF	hsa-mir-373No1	207828_s_at	0.0255473	0.847691	0.97204
Downregulated/Cleaved	hsa-miR-373	CENPF	CENPF	hsa-mir-373No1	209172_s_at	-0.0718886	0.588457	0.907856
Downregulated/Cleaved	hsa-miR-373	EG1	MED28	hsa-miR-373*No2	218438_s_at	0.0710226	0.592969	0.909489
Downregulated/Cleaved	hsa-miR-373	EG1	MED28	hsa-mir-373No1	218438_s_at	0.162169	0.219772	0.745191
Downregulated/Cleaved	hsa-miR-373	FYCO1	FYCO1	hsa-miR-373*No2	218204_s_at	0.141671	0.284473	0.777532
Downregulated/Cleaved	hsa-miR-373	FYCO1	FYCO1	hsa-mir-373No1	218204_s_at	0.141971	0.283445	0.777532
Downregulated/Cleaved	hsa-miR-373	GBAS	GBAS	hsa-miR-373*No2	201816_s_at	-0.140754	0.287635	0.777532
Downregulated/Cleaved	hsa-miR-373	GBAS	GBAS	hsa-mir-373No1	201816_s_at	0.00341063	0.979547	0.997203
Downregulated/Cleaved	hsa-miR-373	GLTP	GLTP	hsa-miR-373*No2	219267_at	-0.015166	0.909233	0.989372
Downregulated/Cleaved	hsa-miR-373	GLTP	GLTP	hsa-mir-373No1	219267_at	0.247363	0.0589127	0.590547
Downregulated/Cleaved	hsa-miR-373	GPSM2	GPSM2	hsa-miR-373*No2	205240_at	-0.0325179	0.806848	0.967287
Downregulated/Cleaved	hsa-miR-373	GPSM2	GPSM2	hsa-miR-373*No2	221922_at	-0.0753071	0.5708	0.907125
Downregulated/Cleaved	hsa-miR-373	GPSM2	GPSM2	hsa-mir-373No1	205240_at	-0.0587676	0.658397	0.925745
Downregulated/Cleaved	hsa-miR-373	GPSM2	GPSM2	hsa-mir-373No1	221922_at	-0.0994142	0.453776	0.862951
Downregulated/Cleaved	hsa-miR-373	HERPUD1	HERPUD1	hsa-miR-373*No2	217168_s_at	-0.0868233	0.513196	0.88496
Downregulated/Cleaved	hsa-miR-373	HERPUD1	HERPUD1	hsa-mir-373No1	217168_s_at	-0.0503659	0.704813	0.933686
Downregulated/Cleaved	hsa-miR-373	HSPA14	HSPA14	hsa-miR-373*No2	219212_at	-0.164542	0.213008	0.744749
Downregulated/Cleaved	hsa-miR-373	HSPA14	HSPA14	hsa-mir-373No1	219212_at	-0.0706769	0.594774	0.90988
Downregulated/Cleaved	hsa-miR-373	INSIG2	INSIG2	hsa-miR-373*No2	209566_at	-0.0775699	0.559248	0.902075
Downregulated/Cleaved	hsa-miR-373	INSIG2	INSIG2	hsa-mir-373No1	209566_at	-0.276032	0.0343296	0.524078
Downregulated/Cleaved	hsa-miR-373	KIAA1194	CNOT6	hsa-miR-373*No2	217970_s_at	0.0102561	0.938548	0.993155
Downregulated/Cleaved	hsa-miR-373	KIAA1194	CNOT6	hsa-mir-373No1	217970_s_at	-0.0718051	0.588891	0.907856
Downregulated/Cleaved	hsa-miR-373	KIF23	KIF23	hsa-miR-373*No2	204709_s_at	0.0369844	0.780936	0.959024
Downregulated/Cleaved	hsa-miR-373	KIF23	KIF23	hsa-mir-373No1	204709_s_at	-0.179821	0.172941	0.73225
Downregulated/Cleaved	hsa-miR-373	KLHL12	KLHL12	hsa-miR-373*No2	219931_s_at	0.158387	0.230861	0.757697
Downregulated/Cleaved	hsa-miR-373	KLHL12	KLHL12	hsa-mir-373No1	219931_s_at	0.276314	0.0341385	0.524078
Downregulated/Cleaved	hsa-miR-373	LMNB1	LMNB1	hsa-miR-373*No2	203276_at	0.137657	0.298478	0.777532
Downregulated/Cleaved	hsa-miR-373	LMNB1	LMNB1	hsa-mir-373No1	203276_at	0.207611	0.114608	0.67984
Downregulated/Cleaved	hsa-miR-373	LOC51035	(LOC51035 in TargetScan)	hsa-miR-373*No2	201871_s_at	-0.139213	0.292999	0.777532
Downregulated/Cleaved	hsa-miR-373	LOC51035	(LOC51035 in TargetScan)	hsa-miR-373*No2	210623_at	0.0510042	0.701247	0.933686
Downregulated/Cleaved	hsa-miR-373	LOC51035	(LOC51035 in TargetScan)	hsa-mir-373No1	201871_s_at	-0.0447329	0.736557	0.944822
Downregulated/Cleaved	hsa-miR-373	LOC51035	(LOC51035 in TargetScan)	hsa-mir-373No1	210623_at	0.165686	0.2098	0.744749
Downregulated/Cleaved	hsa-miR-373	LOC93081	C13orf27	hsa-miR-373*No2	213346_at	-0.134582	0.309507	0.777918
Downregulated/Cleaved	hsa-miR-373	LOC93081	C13orf27	hsa-mir-373No1	213346_at	-0.0519585	0.695926	0.931981
Downregulated/Cleaved	hsa-miR-373	LUC7L2	LUC7L2	hsa-miR-373*No2	217842_at	0.0773691	0.560269	0.902075
Downregulated/Cleaved	hsa-miR-373	LUC7L2	LUC7L2	hsa-miR-373*No2	220099_s_at	0.0631615	0.634611	0.923648
Downregulated/Cleaved	hsa-miR-373	LUC7L2	LUC7L2	hsa-mir-373No1	217842_at	0.112591	0.395866	0.819879
Downregulated/Cleaved	hsa-miR-373	LUC7L2	LUC7L2	hsa-mir-373No1	220099_s_at	0.0953676	0.472449	0.869803
Downregulated/Cleaved	hsa-miR-373	MICA	MICA	hsa-miR-373*No2	205904_at	0.076837	0.562978	0.902075
Downregulated/Cleaved	hsa-miR-373	MICA	MICA	hsa-miR-373*No2	205905_s_at	0.0782066	0.556018	0.902075
Downregulated/Cleaved	hsa-miR-373	MICA	MICA	hsa-mir-373No1	205904_at	-0.108212	0.414611	0.829222
Downregulated/Cleaved	hsa-miR-373	MICA	MICA	hsa-mir-373No1	205905_s_at	-0.0112998	0.932308	0.993155
Downregulated/Cleaved	hsa-miR-373	MKRN1	MKRN1	hsa-miR-373*No2	201285_at	0.0386646	0.771248	0.95709
Downregulated/Cleaved	hsa-miR-373	MKRN1	MKRN1	hsa-miR-373*No2	209845_at	0.028185	0.832183	0.970043
Downregulated/Cleaved	hsa-miR-373	MKRN1	MKRN1	hsa-mir-373No1	201285_at	-0.131998	0.318972	0.785161
Downregulated/Cleaved	hsa-miR-373	MKRN1	MKRN1	hsa-mir-373No1	209845_at	-0.0198571	0.881336	0.983233
Downregulated/Cleaved	hsa-miR-373	MYBL1	MYBL1	hsa-miR-373*No2	213906_at	-0.0603189	0.649959	0.925745
Downregulated/Cleaved	hsa-miR-373	MYBL1	MYBL1	hsa-mir-373No1	213906_at	-0.216409	0.0997066	0.65024
Downregulated/Cleaved	hsa-miR-373	NCB5OR	CYB5R4	hsa-miR-373*No2	219079_at	-0.125968	0.341774	0.794129
Downregulated/Cleaved	hsa-miR-373	NCB5OR	CYB5R4	hsa-mir-373No1	219079_at	-0.0601029	0.651132	0.925745
Downregulated/Cleaved	hsa-miR-373	NEDD5	SEPT2	hsa-miR-373*No2	200015_s_at	0.0471524	0.722865	0.939786
Downregulated/Cleaved	hsa-miR-373	NEDD5	SEPT2	hsa-miR-373*No2	200778_s_at	0.221414	0.0919275	0.630593
Downregulated/Cleaved	hsa-miR-373	NEDD5	SEPT2	hsa-mir-373No1	200015_s_at	-0.174503	0.186212	0.732425
Downregulated/Cleaved	hsa-miR-373	NEDD5	SEPT2	hsa-mir-373No1	200778_s_at	0.0527034	0.691783	0.93162
Downregulated/Cleaved	hsa-miR-373	NIN	NIN	hsa-miR-373*No2	219285_s_at	0.137798	0.297979	0.777532
Downregulated/Cleaved	hsa-miR-373	NIN	NIN	hsa-mir-373No1	219285_s_at	0.11741	0.375824	0.818299
Downregulated/Cleaved	hsa-miR-373	NUPL1	NUPL1	hsa-miR-373*No2	204435_at	0.216029	0.100318	0.65024
Downregulated/Cleaved	hsa-miR-373	NUPL1	NUPL1	hsa-mir-373No1	204435_at	0.146018	0.269803	0.764824
Downregulated/Cleaved	hsa-miR-373	PHC2	PHC2	hsa-miR-373*No2	200919_at	-0.182254	0.167104	0.724913
Downregulated/Cleaved	hsa-miR-373	PHC2	PHC2	hsa-mir-373No1	200919_at	-0.316738	0.0145195	0.432258
Downregulated/Cleaved	hsa-miR-373	PRC1	PRC1	hsa-miR-373*No2	218009_s_at	-0.034959	0.792659	0.961082
Downregulated/Cleaved	hsa-miR-373	PRC1	PRC1	hsa-mir-373No1	218009_s_at	-0.278258	0.0328469	0.524078
Downregulated/Cleaved	hsa-miR-373	RELA	RELA	hsa-miR-373*No2	201783_s_at	-0.143391	0.278607	0.776552
Downregulated/Cleaved	hsa-miR-373	RELA	RELA	hsa-miR-373*No2	209878_s_at	-0.15176	0.251212	0.759373
Downregulated/Cleaved	hsa-miR-373	RELA	RELA	hsa-mir-373No1	201783_s_at	-0.181322	0.169323	0.724913
Downregulated/Cleaved	hsa-miR-373	RELA	RELA	hsa-mir-373No1	209878_s_at	0.00969323	0.941915	0.993155
Downregulated/Cleaved	hsa-miR-373	RPIA	RPIA	hsa-miR-373*No2	212973_at	0.0481782	0.717086	0.935133
Downregulated/Cleaved	hsa-miR-373	RPIA	RPIA	hsa-mir-373No1	212973_at	0.0517016	0.697357	0.9323
Downregulated/Cleaved	hsa-miR-373	STK4	STK4	hsa-miR-373*No2	211085_s_at	0.0801313	0.546308	0.896704
Downregulated/Cleaved	hsa-miR-373	STK4	STK4	hsa-mir-373No1	211085_s_at	-0.00859321	0.948497	0.993155
Downregulated/Cleaved	hsa-miR-373	STX11	STX11	hsa-miR-373*No2	210190_at	0.223799	0.088393	0.630593
Downregulated/Cleaved	hsa-miR-373	STX11	STX11	hsa-mir-373No1	210190_at	0.283576	0.0295193	0.524078
Downregulated/Cleaved	hsa-miR-373	TBC1D2	TBC1D2	hsa-miR-373*No2	222173_s_at	-0.118236	0.372452	0.816549
Downregulated/Cleaved	hsa-miR-373	TBC1D2	TBC1D2	hsa-mir-373No1	222173_s_at	-0.148532	0.261553	0.762215
Downregulated/Cleaved	hsa-miR-373	TFAP4	TFAP4	hsa-miR-373*No2	205688_at	-0.00940027	0.943667	0.993155
Downregulated/Cleaved	hsa-miR-373	TFAP4	TFAP4	hsa-mir-373No1	205688_at	-0.057273	0.666568	0.926662
Downregulated/Cleaved	hsa-miR-373	TMEM14A	TMEM14A	hsa-miR-373*No2	218477_at	0.00145428	0.991278	0.99904
Downregulated/Cleaved	hsa-miR-373	TMEM14A	TMEM14A	hsa-mir-373No1	218477_at	-0.189288	0.151042	0.711996
Downregulated/Cleaved	hsa-miR-373	TNFAIP1	TNFAIP1	hsa-miR-373*No2	201207_at	0.0535201	0.687251	0.93162
Downregulated/Cleaved	hsa-miR-373	TNFAIP1	TNFAIP1	hsa-miR-373*No2	201208_s_at	0.282527	0.0301525	0.524078
Downregulated/Cleaved	hsa-miR-373	TNFAIP1	TNFAIP1	hsa-mir-373No1	201207_at	0.0225731	0.865247	0.975688
Downregulated/Cleaved	hsa-miR-373	TNFAIP1	TNFAIP1	hsa-mir-373No1	201208_s_at	0.195718	0.137389	0.705189
Downregulated/Cleaved	hsa-miR-373	TOPK	PBK	hsa-miR-373*No2	219148_at	0.214669	0.102528	0.651171
Downregulated/Cleaved	hsa-miR-373	TOPK	PBK	hsa-mir-373No1	219148_at	0.0821638	0.536143	0.893035
Downregulated/Cleaved	hsa-miR-373	TUSC2	TUSC2	hsa-miR-373*No2	203272_s_at	0.0827567	0.533195	0.893035
Downregulated/Cleaved	hsa-miR-373	TUSC2	TUSC2	hsa-miR-373*No2	203273_s_at	0.0899754	0.49796	0.880159
Downregulated/Cleaved	hsa-miR-373	TUSC2	TUSC2	hsa-mir-373No1	203272_s_at	0.0940091	0.47881	0.869803
Downregulated/Cleaved	hsa-miR-373	TUSC2	TUSC2	hsa-mir-373No1	203273_s_at	0.172829	0.190535	0.732425
Downregulated/Cleaved	hsa-miR-373	USP12	USP12	hsa-miR-373*No2	213327_s_at	0.143219	0.279191	0.77688
Downregulated/Cleaved	hsa-miR-373	USP12	USP12	hsa-mir-373No1	213327_s_at	-0.0565795	0.670372	0.927867
Downregulated/Cleaved	hsa-miR-373	VPS26	VPS26A	hsa-miR-373*No2	201807_at	-0.322347	0.012779	0.419024
Downregulated/Cleaved	hsa-miR-373	VPS26	VPS26A	hsa-mir-373No1	201807_at	0.0742836	0.57606	0.907731
Downregulated/Cleaved	hsa-miR-373	ZNF226	ZNF226	hsa-miR-373*No2	219603_s_at	-0.0625174	0.638076	0.923648
Downregulated/Cleaved	hsa-miR-373	ZNF226	ZNF226	hsa-mir-373No1	219603_s_at	-0.263676	0.0436053	0.52951
Translationally Repressed	hsa-miR-375	ADIPOR2	ADIPOR2	hsa-mir-375	201346_at	-0.130613	0.324121	0.791978
Translationally Repressed	hsa-miR-375	C1QBP	C1QBP	hsa-mir-375	208910_s_at	0.173548	0.18867	0.732425
Translationally Repressed	hsa-miR-375	C1QBP	C1QBP	hsa-mir-375	214214_s_at	0.155274	0.240273	0.759373
Translationally Repressed	hsa-miR-375	JAK2	JAK2	hsa-mir-375	205841_at	0.141907	0.283665	0.777532
Translationally Repressed	hsa-miR-375	JAK2	JAK2	hsa-mir-375	205842_s_at	0.0830539	0.531721	0.892818
Translationally Repressed	hsa-miR-375	USP1	USP1	hsa-mir-375	202412_s_at	-0.34896	0.00675293	0.351153
Translationally Repressed	hsa-miR-375	USP1	USP1	hsa-mir-375	202413_s_at	-0.268686	0.0396228	0.526273
Downregulated/Cleaved	hsa-miR-98	HMGA2	HMGA2	hsa-mir-098-prec-X	208025_s_at	-0.178738	0.175585	0.732425
