# Supplementary material for: Correlation of expression profiles between microRNAs and mRNA targets using NCI-60 data
Source: BMC Genomics. 2009 May 12;10:218. doi: 10.1186/1471-2164-10-218 (PMC2686738; doi:10.1186/1471-2164-10-218)
Supplement: Additional file 5 — Significant correlations between known intronic miRNAs and host genes. Significantly correlated microarray probe pairs for intronic miRNAs and their host genes. Pearson correlation coefficients, p-values and Benjamini and Hochberg adjusted p-values are listed. [file 1471-2164-10-218-S5.xls]

## Sheet: Sheet1
Intronic_miRNA	Host_Gene	miRNA_Probe	Affymetrix_HG_U133A_ID	Corr_Coefficient	p_value	BH_adjusted_p_value
hsa-mir-335	MEST	hsa-mir-335No1	202016_at	0.850828	0	0
hsa-mir-342	EVL	hsa-mir-342No1	217838_s_at	0.811325	6.66134e-15	4.62963e-13
hsa-mir-126	EGFL7	hsa-mir-123-precNo1	218825_at	0.741982	1.76865e-11	7.35023e-10
hsa-mir-335	MEST	hsa-mir-335No2	202016_at	0.740098	2.11517e-11	7.35023e-10
hsa-mir-126	EGFL7	hsa-miR-126*No2	218825_at	0.694699	1.03904e-09	2.88853e-08
hsa-mir-126	EGFL7	hsa-mir-126No1	218825_at	0.639885	4.86082e-08	1.01349e-06
hsa-mir-452	GABRE	hsa-mir-452	204537_s_at	0.639112	5.10388e-08	1.01349e-06
hsa-mir-26a-2	CTDSP2	hsa-mir-26a-2No1	203445_s_at	0.616296	2.03118e-07	3.52917e-06
hsa-mir-93	MCM7	hsa-mir-093-prec-7.1=093-1	208795_s_at	0.584288	1.18333e-06	1.82758e-05
hsa-mir-93	MCM7	hsa-mir-093-prec-7.1=093-1	210983_s_at	0.564788	3.16691e-06	4.40201e-05
hsa-mir-126	EGFL7	hsa-miR-126*No1	218825_at	0.561942	3.63718e-06	4.59608e-05
hsa-mir-128a	R3HDM1	hsa-mir-128a-precNo2	202754_at	0.547755	7.11864e-06	8.24575e-05
hsa-mir-27b	C9orf3	hsa-mir-027b-prec	212848_s_at	0.535689	1.23073e-05	0.000131594
hsa-mir-126	EGFL7	hsa-mir-126No2	218825_at	0.527317	1.7776e-05	0.000163168
hsa-mir-152	COPZ2	hsa-mir-152-precNo1	219561_at	0.526045	1.8782e-05	0.000163168
hsa-mir-224	GABRE	hsa-mir-224-prec	204537_s_at	0.529	1.65227e-05	0.000163168
hsa-mir-211	TRPM1	hsa-mir-211-precNo1	206479_at	0.521848	2.24843e-05	0.000183842
hsa-mir-26b	CTDSP1	hsa-mir-026b-prec	217844_at	0.519805	2.45219e-05	0.000189364
hsa-mir-452	GABRE	hsa-mir-452*	204537_s_at	0.512977	3.26373e-05	0.000238767
hsa-mir-25	MCM7	hsa-mir-025-prec	208795_s_at	0.481311	0.000113811	0.000790989
hsa-mir-25	MCM7	hsa-mir-025-prec	210983_s_at	0.477941	0.000129076	0.000815523
hsa-mir-15b	SMC4	hsa-mir-16-2No2	201663_s_at	0.479146	0.000123416	0.000815523
hsa-mir-106b	MCM7	hsa-mir-106bNo1	208795_s_at	0.474698	0.000145514	0.000879411
hsa-mir-23b	C9orf3	hsa-mir-023b-prec	212848_s_at	0.468765	0.000180648	0.00104626
hsa-mir-106b	MCM7	hsa-mir-106bNo1	210983_s_at	0.467089	0.000191888	0.0010669
hsa-mir-24-1	C9orf3	hsa-mir-024-1-precNo1	212848_s_at	0.460765	0.000240317	0.00123719
hsa-mir-218-2	SLIT3	hsa-mir-218-2-precNo2	203813_s_at	0.460842	0.000239667	0.00123719
hsa-mir-15b	SMC4	hsa-mir-16-2No2	201664_at	0.450968	0.000337678	0.00167633
hsa-mir-489	CALCR	hsa-mir-489No1	207886_s_at	0.425073	0.000791136	0.003792
hsa-mir-218-1	SLIT2	hsa-mir-218-1-prec	209897_s_at	0.406003	0.0014204	0.00639732
hsa-mir-425	DALRD3	hsa-mir-425No2	217734_s_at	0.405854	0.00142674	0.00639732
hsa-mir-26a-2	CTDSP2	hsa-mir-26a-2No1	208735_s_at	0.389489	0.00229523	0.00996989
hsa-mir-7-1	HNRPK	hsa-mir-007-1-prec	200775_s_at	0.383359	0.00272607	0.0114825
hsa-mir-191	DALRD3	hsa-mir-191-prec	217734_s_at	0.380558	0.00294586	0.0120434
hsa-mir-106b	MCM7	hsa-mir-106bNo2	208795_s_at	0.363232	0.00468953	0.0186241
hsa-mir-26a-1	CTDSPL	hsa-mir-26a-1No1	201904_s_at	0.36045	0.00504143	0.0194655
hsa-mir-16-2	SMC4	hsa-mir-016b-chr3	201664_at	0.354348	0.00589574	0.0221489
hsa-mir-15b	SMC4	hsa-mir-015b-precNo2	201663_s_at	0.342661	0.00789161	0.0274234
hsa-mir-211	TRPM1	hsa-mir-211-precNo2	206479_at	0.343363	0.00775703	0.0274234
hsa-mir-26a-1	CTDSPL	hsa-mir-26a-1No1	201906_s_at	0.343989	0.00763859	0.0274234
hsa-mir-15b	SMC4	hsa-mir-16-2No1	201664_at	0.325095	0.0119939	0.0406623
